# Supplementary material for: Network expansion of genetic associations defines a pleiotropy map of human cell biology
Source: Nat Genet. Author manuscript; Available in PMC 2023 Mar 15. (PMC10011132; doi:10.1038/s41588-023-01327-9)
Supplement: Supplementary Data 1 [file EMS163741-supplement-Supplementary_Data_1.xlsx]

## Sheet: 1002 traits
Traits (EFO_ID)	EFO name	EFO ancestry	cluster (Manhattan, h<1, fig2)	GWAS count (starting signal)	module count (KS significant)	module count (KS significant, at least 2 GWAS hits)
GO_0007608	sensory perception of smell	EFO:0000001;BFO:0000015;GO:0008150;GO:0007600;GO:0007608	54	2	0	0
EFO_0005674	white matter microstructure measurement	EFO:0000001;IAO:0000030;EFO:0001444;EFO:0004464;EFO:0005674	44	4	3	0
EFO_0005272	sleep quality	EFO:0000001;IAO:0000030;EFO:0001444;EFO:0004870;EFO:0005272	27	2	2	0
EFO_0005411	schizoaffective disorder	EFO:0000001;BFO:0000020;BFO:0000016;EFO:0000408;MONDO:0021199;EFO:0000618;EFO:0009386;EFO:0005774;MONDO:0002025;EFO:0000677;EFO:1001457;EFO:0005407;EFO:0005411	27	2	2	0
EFO_0007852	thiopurine methyltransferase activity measurement	EFO:0000001;IAO:0000030;EFO:0001444;EFO:0004747;EFO:0007852	27	2	2	0
EFO_0004212	Keloid	EFO:0000001;BFO:0000020;BFO:0000016;EFO:0000408;MONDO:0021199;MONDO:0024505;EFO:0010285;EFO:0000701;EFO:1000759;EFO:0004212	27	2	1	0
EFO_0004767	visceral:subcutaneous adipose tissue ratio	EFO:0000001;IAO:0000030;EFO:0001444;EFO:0004302;EFO:0004764;EFO:0004767	27	2	2	0
EFO_0004980	appendicular lean mass	EFO:0000001;IAO:0000030;EFO:0001444;EFO:0004302;EFO:0004512;EFO:0004516;EFO:0004980	38	2	2	0
EFO_0008326	a disintegrin and metalloproteinase with thrombospondin motifs 5 measurement	EFO:0000001;IAO:0000030;EFO:0001444;EFO:0008326	38	2	0	0
EFO_0008076	CD109 antigen measurement	EFO:0000001;IAO:0000030;EFO:0001444;EFO:0004747;EFO:0007937;EFO:0008076	30	2	2	0
EFO_0005127	cancer biomarker measurement	EFO:0000001;IAO:0000030;EFO:0001444;EFO:0005127	30	7	4	1
EFO_0005760	serum carcinoembryonic antigen measurement	EFO:0000001;IAO:0000030;EFO:0001444;EFO:0005760	30	3	0	0
EFO_0004607	duodenal ulcer	EFO:0000001;BFO:0000020;BFO:0000016;EFO:0000408;MONDO:0021199;EFO:0000405;EFO:0010282;EFO:0009431;MONDO:0024635;MONDO:0002866;EFO:0000546;MONDO:0043839;MONDO:0004247;EFO:0004607	30	3	2	1
EFO_0005849	serum lipase activity measurement	EFO:0000001;IAO:0000030;EFO:0001444;EFO:0005849	30	2	0	0
EFO_0008315	vascular endothelial growth factor receptor 3 measurement	EFO:0000001;IAO:0000030;EFO:0001444;EFO:0004747;EFO:0007937;EFO:0008315	30	2	0	0
EFO_0008011	a disintegrin and metalloproteinase with thrombospondin motifs 13	EFO:0000001;IAO:0000030;EFO:0001444;EFO:0004747;EFO:0007937;EFO:0008011	30	3	2	0
EFO_0004862	phytosterol measurement	EFO:0000001;IAO:0000030;EFO:0001444;EFO:0004862	30	2	2	0
EFO_0004459	ferritin measurement	EFO:0000001;IAO:0000030;EFO:0001444;EFO:0004461;EFO:0004459	30	3	2	0
EFO_0004520	ICAM-1 measurement	EFO:0000001;IAO:0000030;EFO:0001444;EFO:0004522;EFO:0004747;EFO:0004298;EFO:0005278;EFO:0004520	30	3	3	0
EFO_0008404	susceptibility to mumps measurement	EFO:0000001;IAO:0000030;EFO:0001444;EFO:0006843;EFO:0008422;EFO:0008404	34	3	3	0
EFO_0004620	vitamin B12 measurement	EFO:0000001;IAO:0000030;EFO:0001444;EFO:0004729;EFO:0004843;EFO:0004620	34	6	5	1
EFO_0009824	bringing up phlegm, sputum or mucus on most days, self-reported	EFO:0000001;BFO:0000020;BFO:0000019;EFO:0009799;EFO:0009824	34	2	2	0
HP_0002014	diarrhea	EFO:0000001;BFO:0000020;BFO:0000019;EFO:0000651;HP:0000118;HP:0025031;HP:0011458;HP:0002014	34	2	2	0
EFO_0004863	recombination rate	EFO:0000001;IAO:0000030;EFO:0001444;EFO:0004554;EFO:0005919;EFO:0004863	37	2	2	0
EFO_0005845	hemoglobin A2 measurement	EFO:0000001;IAO:0000030;EFO:0001444;EFO:0004503;EFO:0004747;EFO:0004509;EFO:0005845	33	2	2	0
Orphanet_2133	Hemoglobin E disease	EFO:0000001;BFO:0000020;BFO:0000016;EFO:0000408;MONDO:0021199;EFO:0005803;MONDO:0002280;MONDO:0021194;MONDO:0021197;MONDO:0044979;MONDO:0044347;EFO:0000508;Orphanet:158300;Orphanet:183651;Orphanet:68364;MONDO:0019050;Orphanet:2133	33	2	2	0
EFO_0004576	fetal hemoglobin measurement	EFO:0000001;IAO:0000030;EFO:0001444;EFO:0004503;EFO:0004747;EFO:0004509;EFO:0004576	33	3	2	0
Orphanet_232	Sickle cell anemia	EFO:0000001;BFO:0000020;BFO:0000016;EFO:0000408;EFO:0000508;MONDO:0000275;MONDO:0000429;EFO:1000017;MONDO:0021199;EFO:0000319;EFO:0004264;MONDO:0020676;MONDO:0018791;EFO:0000618;MONDO:0043218;Orphanet:71859;Orphanet:183503;MONDO:0018792;EFO:0009663;EFO:0000512;EFO:0000545;EFO:0009549;EFO:0008560;EFO:0001379;MONDO:0002259;MONDO:0002146;MONDO:0018555;MONDO:0019937;MONDO:0015860;Orphanet:183731;Orph…	33	4	2	0
EFO_0005921	FEV change measurement	EFO:0000001;IAO:0000030;EFO:0001444;EFO:0003892;EFO:0006841;EFO:0005921	31	3	2	0
EFO_0007925	response to paliperidone	EFO:0000001;BFO:0000015;GO:0008150;GO:0050896;GO:0042493;GO:0097332;EFO:0007925	31	3	3	0
EFO_0005187	C-peptide measurement	EFO:0000001;IAO:0000030;EFO:0001444;EFO:0005127;EFO:0005187	31	2	1	0
EFO_0005919	recombination measurement	EFO:0000001;IAO:0000030;EFO:0001444;EFO:0004554;EFO:0005919	31	3	0	0
EFO_0007745	lactate measurement	EFO:0000001;IAO:0000030;EFO:0001444;EFO:0007745	31	2	0	0
EFO_0008009	1,5 anhydroglucitol measurement	EFO:0000001;IAO:0000030;EFO:0001444;EFO:0008009	31	6	0	0
EFO_0009804	pulse wave reflection index measurement	EFO:0000001;IAO:0000030;EFO:0001444;EFO:0004298;EFO:0009804	31	2	2	0
EFO_0007330	intestinal cancer	EFO:0000001;BFO:0000020;BFO:0000016;EFO:0000408;MONDO:0045024;MONDO:0023370;EFO:0000616;EFO:0000311;EFO:0006858;EFO:0000313;MONDO:0021199;EFO:0000405;EFO:0008549;MONDO:0002516;EFO:0010282;EFO:0009431;MONDO:0021118;EFO:0007330	31	2	2	0
EFO_0007627	airway imaging measurement	EFO:0000001;IAO:0000030;EFO:0001444;EFO:0006841;EFO:0007627	31	3	2	0
EFO_0004469	HOMA-B	EFO:0000001;IAO:0000030;EFO:0001444;EFO:0004730;EFO:0004747;EFO:0006842;EFO:0004467;EFO:0004468;EFO:0004469	31	6	4	2
EFO_0008036	BMI-adjusted fasting blood glucose measurement	EFO:0000001;IAO:0000030;EFO:0001444;EFO:0006842;EFO:0004468;EFO:0004465;EFO:0008036	31	6	3	0
EFO_0008487	lateral ventricle volume measurement	EFO:0000001;IAO:0000030;EFO:0001444;EFO:0004464;EFO:0005052;EFO:0006930;EFO:0008487	52	3	0	0
MONDO_0021398	polyp of rectum	EFO:0000001;BFO:0000020;BFO:0000016;EFO:0000408;MONDO:0021199;EFO:0000405;MONDO:0045024;MONDO:0023370;EFO:0000616;EFO:0008549;EFO:0010282;EFO:0009431;MONDO:0021118;MONDO:0024634;EFO:0004142;EFO:0009685;MONDO:0002165;EFO:0000662;MONDO:0021392;MONDO:0021398	52	3	2	0
EFO_0004750	interleukin 10 measurement	EFO:0000001;IAO:0000030;EFO:0001444;EFO:0004872;EFO:0004747;EFO:0004873;EFO:0004750	1	6	3	0
EFO_0004812	interleukin-1 beta measurement	EFO:0000001;IAO:0000030;EFO:0001444;EFO:0004872;EFO:0004747;EFO:0004873;EFO:0004812	1	4	0	0
EFO_0003086	kidney disease	EFO:0000001;BFO:0000020;BFO:0000016;EFO:0000408;MONDO:0021199;EFO:0009690;MONDO:0024505;MONDO:0044965;EFO:0003086	1	4	2	0
EFO_0004194	IGA glomerulonephritis	EFO:0000001;BFO:0000020;BFO:0000016;EFO:0000408;MONDO:0021199;EFO:0009690;MONDO:0024505;MONDO:0044965;EFO:0003086;EFO:1002049;EFO:0009903;EFO:1002050;MONDO:0002462;EFO:0004194	1	10	6	0
EFO_0005922	esophageal squamous cell carcinoma	EFO:0000001;BFO:0000020;BFO:0000016;EFO:0000408;MONDO:0045024;MONDO:0023370;EFO:0000616;EFO:0000311;EFO:0006858;EFO:0000313;MONDO:0021199;MONDO:0024505;EFO:0010285;EFO:0000701;EFO:0004198;MONDO:0000653;MONDO:0002898;MONDO:0021634;EFO:0009259;EFO:0009260;MONDO:0002532;EFO:0000707;EFO:0000405;MONDO:0000651;MONDO:0044991;EFO:0009544;EFO:0002916;EFO:0008549;MONDO:0002516;EFO:1000218;MONDO:0021350;MON…	1	2	1	0
Orphanet_98974	Fuchs endothelial corneal dystrophy	EFO:0000001;BFO:0000020;BFO:0000016;EFO:0000408;MONDO:0024505;EFO:0000524;MONDO:0005042;MONDO:0044987;EFO:0009664;MONDO:0021199;MONDO:0024458;EFO:0003966;EFO:0010285;EFO:0009464;EFO:0000508;Orphanet:101435;Orphanet:34533;MONDO:0000766;Orphanet:98627;Orphanet:98974	1	4	3	0
EFO_0009314	blood coagulation disease	EFO:0000001;BFO:0000020;BFO:0000016;EFO:0000408;MONDO:0021199;EFO:0005803;EFO:0009314	1	4	3	0
Orphanet_98434	Hereditary combined deficiency of vitamin K-dependent clotting factors	EFO:0000001;BFO:0000020;BFO:0000016;EFO:0000408;MONDO:0021199;EFO:0005803;EFO:0009314;MONDO:0002242;MONDO:0002243;MONDO:0016628;EFO:0000508;Orphanet:158300;Orphanet:183654;Orphanet:68334;Orphanet:169826;MONDO:0000184;MONDO:0021194;MONDO:0021195;MONDO:0024297;EFO:0000589;Orphanet:68367;Orphanet:309824;Orphanet:309827;Orphanet:309833;Orphanet:98434	1	5	3	0
EFO_0004629	von Willebrand factor measurement	EFO:0000001;IAO:0000030;EFO:0001444;EFO:0004503;EFO:0004634;EFO:0004747;EFO:0004629	1	11	5	1
EFO_0004630	factor VIII measurement	EFO:0000001;IAO:0000030;EFO:0001444;EFO:0004503;EFO:0004634;EFO:0004747;EFO:0004630	1	9	5	0
EFO_0004533	alkaline phosphatase measurement	EFO:0000001;IAO:0000030;EFO:0001444;EFO:0004512;EFO:0004582;EFO:0004747;EFO:0004533	1	30	10	3
HP_0001082	Cholecystitis	EFO:0000001;BFO:0000020;BFO:0000019;EFO:0000651;HP:0000118;HP:0025031;HP:0001082	1	20	10	4
EFO_0004210	gallstones	EFO:0000001;BFO:0000020;BFO:0000016;EFO:0000408;MONDO:0021199;EFO:0000405;EFO:0010284;MONDO:0024505;MONDO:0044965;EFO:0003832;EFO:0004210	1	21	11	1
EFO_0004799	cholelithiasis	EFO:0000001;BFO:0000020;BFO:0000016;EFO:0000408;EFO:0000508;MONDO:0021199;EFO:0000405;EFO:0010284;MONDO:0024505;MONDO:0044965;EFO:0003832;EFO:0009690;EFO:1000018;EFO:0004799	1	17	10	1
EFO_0002916	esophageal carcinoma	EFO:0000001;BFO:0000020;BFO:0000016;EFO:0000408;MONDO:0045024;MONDO:0023370;EFO:0000616;EFO:0000311;EFO:0006858;EFO:0000313;MONDO:0021199;EFO:0000405;MONDO:0024505;MONDO:0000651;MONDO:0044991;EFO:0009544;EFO:0002916	1	7	2	0
EFO_0003829	alcohol dependence	EFO:0000001;BFO:0000020;BFO:0000016;EFO:0000408;MONDO:0021199;EFO:0000618;EFO:0009386;EFO:0005774;MONDO:0002025;EFO:0000677;MONDO:0045028;MONDO:0029001;MONDO:0001423;MONDO:0002494;MONDO:0004938;EFO:0003890;MONDO:0002326;MONDO:0021698;EFO:0003829	1	10	5	2
EFO_0007014	3-hydroxypropylmercapturic acid measurement	EFO:0000001;IAO:0000030;EFO:0001444;EFO:0004725;EFO:0005116;EFO:0007014	1	15	8	0
EFO_0007015	3-hydroxy-1-methylpropylmercapturic acid measurement	EFO:0000001;IAO:0000030;EFO:0001444;EFO:0004725;EFO:0005116;EFO:0007015	1	16	10	1
HP_0000539	Abnormality of refraction	EFO:0000001;BFO:0000020;BFO:0000019;EFO:0000651;HP:0000118;HP:0000152;HP:0000234;HP:0000271;HP:0000478;HP:0000539	1	19	8	3
EFO_0007874	gut microbiome measurement	EFO:0000001;IAO:0000030;EFO:0001444;EFO:0004557;EFO:0007882;EFO:0007874	1	52	15	4
EFO_0007883	taxonomic microbiome measurement	EFO:0000001;IAO:0000030;EFO:0001444;EFO:0004557;EFO:0007882;EFO:0007883	1	18	8	1
EFO_0009767	glycine measurement	EFO:0000001;IAO:0000030;EFO:0001444;EFO:0005134;EFO:0009767	1	18	7	2
EFO_0004747	protein measurement	EFO:0000001;IAO:0000030;EFO:0001444;EFO:0004747	1	32	9	2
EFO_0005134	amino acid measurement	EFO:0000001;IAO:0000030;EFO:0001444;EFO:0005134	1	36	11	3
EFO_0004532	serum gamma-glutamyl transferase measurement	EFO:0000001;IAO:0000030;EFO:0001444;EFO:0004582;EFO:0004532	1	42	9	2
EFO_0004735	serum alanine aminotransferase measurement	EFO:0000001;IAO:0000030;EFO:0001444;EFO:0004582;EFO:0004747;EFO:0006845;EFO:0004735	1	25	10	2
EFO_0004736	aspartate aminotransferase measurement	EFO:0000001;IAO:0000030;EFO:0001444;EFO:0004582;EFO:0004747;EFO:0006845;EFO:0004736	1	25	10	3
EFO_0003940	physical activity	EFO:0000001;BFO:0000015;GO:0008150;EFO:0003940	1	68	16	6
EFO_0007805	HDL cholesterol change measurement	EFO:0000001;IAO:0000030;EFO:0001444;EFO:0005105;EFO:0004529;EFO:0004747;EFO:0004732;EFO:0004612;EFO:0007805	1	22	8	1
EFO_0004458	C-reactive protein measurement	EFO:0000001;IAO:0000030;EFO:0001444;EFO:0004747;EFO:0004872;EFO:0004458	1	71	17	8
EFO_0004623	fibrinogen measurement	EFO:0000001;IAO:0000030;EFO:0001444;EFO:0004503;EFO:0004634;EFO:0004747;EFO:0004623	1	26	11	3
EFO_0004462	PR interval	EFO:0000001;IAO:0000030;EFO:0001444;EFO:0004298;EFO:0005278;EFO:0004311;EFO:0004327;EFO:0004462	1	37	6	4
EFO_0005095	PR segment	EFO:0000001;IAO:0000030;EFO:0001444;EFO:0004298;EFO:0005278;EFO:0004311;EFO:0004327;EFO:0005095	1	7	5	0
EFO_0004682	QT interval	EFO:0000001;IAO:0000030;EFO:0001444;EFO:0000719;EFO:0004298;EFO:0005278;EFO:0004311;EFO:0004327;EFO:0004682	1	28	10	4
EFO_0005055	QRS duration	EFO:0000001;IAO:0000030;EFO:0001444;EFO:0000719;EFO:0004298;EFO:0005278;EFO:0004311;EFO:0004327;EFO:0005055	1	27	6	3
EFO_0004327	electrocardiography	EFO:0000001;IAO:0000030;EFO:0001444;EFO:0004298;EFO:0005278;EFO:0004311;EFO:0004327	1	7	4	0
EFO_0005054	QRS complex	EFO:0000001;IAO:0000030;EFO:0001444;EFO:0004298;EFO:0005278;EFO:0004311;EFO:0004327;EFO:0005054	1	29	10	1
EFO_0007742	QRS amplitude	EFO:0000001;IAO:0000030;EFO:0001444;EFO:0004298;EFO:0005278;EFO:0004311;EFO:0004327;EFO:0007742	1	19	12	0
EFO_0007667	lobe attachment	EFO:0000001;BFO:0000020;BFO:0000019;EFO:0000651;EFO:0007664;EFO:0007667	1	34	12	3
EFO_0004695	intraocular pressure measurement	EFO:0000001;IAO:0000030;EFO:0001444;EFO:0004731;EFO:0004695	1	178	16	13
EFO_0000516	glaucoma	EFO:0000001;BFO:0000020;BFO:0000016;EFO:0000408;MONDO:0021199;EFO:0000618;EFO:0001058;MONDO:0024505;EFO:0000524;MONDO:0005042;MONDO:0044987;EFO:0009664;MONDO:0024458;EFO:0003966;EFO:0000516	1	23	10	1
EFO_0004190	open-angle glaucoma	EFO:0000001;BFO:0000020;BFO:0000016;EFO:0000408;MONDO:0021199;EFO:0000618;EFO:0001058;MONDO:0024505;EFO:0000524;MONDO:0005042;MONDO:0044987;EFO:0009664;MONDO:0024458;EFO:0003966;EFO:0000516;EFO:0004190	1	36	11	3
EFO_0007789	BMI-adjusted waist circumference	EFO:0000001;IAO:0000030;EFO:0001444;EFO:0004302;EFO:0004324;EFO:0004342;EFO:0007789	1	81	15	8
EFO_0008002	physical activity measurement	EFO:0000001;IAO:0000030;EFO:0001444;EFO:0008002	1	130	16	11
EFO_0004341	body fat distribution	EFO:0000001;IAO:0000030;EFO:0001444;EFO:0004302;EFO:0004324;EFO:0005106;EFO:0004341	1	61	9	3
EFO_0004302	anthropometric measurement	EFO:0000001;IAO:0000030;EFO:0001444;EFO:0004302	1	59	16	8
EFO_0008039	BMI-adjusted hip circumference	EFO:0000001;IAO:0000030;EFO:0001444;EFO:0004302;EFO:0004324;EFO:0004512;EFO:0005093;EFO:0008039	1	56	11	5
EFO_0000341	chronic obstructive pulmonary disease	EFO:0000001;BFO:0000020;BFO:0000016;EFO:0000408;MONDO:0021199;EFO:0000684;EFO:0009433;MONDO:0024505;MONDO:0000651;EFO:0003818;EFO:0009714;EFO:0009910;MONDO:0004867;MONDO:0002567;EFO:0000341	1	95	13	7
EFO_0009718	peak expiratory flow	EFO:0000001;IAO:0000030;EFO:0000720;EFO:0001444;EFO:0003892;EFO:0009718	1	71	13	7
EFO_0000378	coronary artery disease	EFO:0000001;BFO:0000020;BFO:0000016;EFO:0000408;MONDO:0021199;EFO:0000319;MONDO:0024505;MONDO:0000651;EFO:0003777;EFO:0001645;EFO:0004264;MONDO:0000473;EFO:0000378	1	144	17	14
EFO_0004574	total cholesterol measurement	EFO:0000001;IAO:0000030;EFO:0001444;EFO:0004747;EFO:0005105;EFO:0004732;EFO:0004574	1	185	17	13
EFO_0004611	low density lipoprotein cholesterol measurement	EFO:0000001;IAO:0000030;EFO:0001444;EFO:0005105;EFO:0004529;EFO:0004747;EFO:0004732;EFO:0004298;EFO:0005278;EFO:0004611	1	146	16	11
EFO_0004530	triglyceride measurement	EFO:0000001;IAO:0000030;EFO:0001444;EFO:0005105;EFO:0004529;EFO:0004530	1	184	11	8
EFO_0004612	high density lipoprotein cholesterol measurement	EFO:0000001;IAO:0000030;EFO:0001444;EFO:0005105;EFO:0004529;EFO:0004747;EFO:0004732;EFO:0004612	1	174	16	13
EFO_0004528	mean corpuscular hemoglobin concentration	EFO:0000001;IAO:0000030;EFO:0001444;EFO:0004503;EFO:0005047;EFO:0004306;EFO:0004747;EFO:0004509;EFO:0004528	1	266	13	13
EFO_0004348	hematocrit	EFO:0000001;IAO:0000030;EFO:0001444;EFO:0004503;EFO:0004348	1	94	18	8
EFO_0004509	hemoglobin measurement	EFO:0000001;IAO:0000030;EFO:0001444;EFO:0004503;EFO:0004747;EFO:0004509	1	89	15	8
EFO_0004305	erythrocyte count	EFO:0000001;IAO:0000030;EFO:0001444;EFO:0004503;EFO:0005047;EFO:0004306;EFO:0004586;EFO:0004305	1	532	14	14
EFO_0004526	mean corpuscular volume	EFO:0000001;IAO:0000030;EFO:0001444;EFO:0004503;EFO:0005047;EFO:0004306;EFO:0004526	1	304	10	9
EFO_0004527	mean corpuscular hemoglobin	EFO:0000001;IAO:0000030;EFO:0001444;EFO:0004503;EFO:0005047;EFO:0004306;EFO:0004527	1	485	12	12
EFO_0005192	red blood cell distribution width	EFO:0000001;IAO:0000030;EFO:0001444;EFO:0004503;EFO:0005192	1	382	14	12
EFO_0009188	Red cell distribution width	EFO:0000001;IAO:0000030;EFO:0001444;EFO:0004503;EFO:0004747;EFO:0004509;EFO:0009188	1	152	16	12
EFO_0004517	arterial stiffness measurement	EFO:0000001;IAO:0000030;EFO:0001444;EFO:0004298;EFO:0005278;EFO:0004517	1	103	14	9
EFO_0007010	drug use measurement	EFO:0000001;IAO:0000030;EFO:0001444;EFO:0007010	1	241	16	13
EFO_0004343	waist-hip ratio	EFO:0000001;IAO:0000030;EFO:0001444;EFO:0004302;EFO:0004324;EFO:0007861;EFO:0004343	1	279	17	16
EFO_0005763	pulse pressure measurement	EFO:0000001;IAO:0000030;EFO:0001444;EFO:0004298;EFO:0005278;EFO:0005763	1	330	16	16
EFO_0006335	systolic blood pressure	EFO:0000001;IAO:0000030;EFO:0001444;EFO:0004303;EFO:0004325;EFO:0006335	1	639	16	15
EFO_0006336	diastolic blood pressure	EFO:0000001;IAO:0000030;EFO:0001444;EFO:0004303;EFO:0004325;EFO:0006336	1	376	18	16
EFO_0004713	FEV/FEC ratio	EFO:0000001;IAO:0000030;EFO:0001444;EFO:0003892;EFO:0006841;EFO:0004713	1	437	18	18
EFO_0004324	body weights and measures	EFO:0000001;IAO:0000030;EFO:0001444;EFO:0004302;EFO:0004324	1	466	16	16
EFO_0004339	body height	EFO:0000001;IAO:0000030;EFO:0001444;EFO:0004302;EFO:0004324;EFO:0004339	1	740	16	16
EFO_0004312	vital capacity	EFO:0000001;IAO:0000030;EFO:0001444;EFO:0003892;EFO:0004312	1	459	12	12
EFO_0004314	forced expiratory volume	EFO:0000001;IAO:0000030;EFO:0001444;EFO:0003892;EFO:0006841;EFO:0004314	1	376	12	12
EFO_0005423	adolescent idiopathic scoliosis	EFO:0000001;BFO:0000020;BFO:0000016;EFO:0000408;MONDO:0021199;EFO:0009676;EFO:0002461;EFO:1001986;EFO:0004260;MONDO:0000836;EFO:0004273;MONDO:0000726;EFO:0005423	1	382	15	14
EFO_0004584	mean platelet volume	EFO:0000001;IAO:0000030;EFO:0001444;EFO:0004503;EFO:0005036;EFO:0006846;EFO:0004584	1	374	20	18
EFO_0007984	platelet component distribution width	EFO:0000001;IAO:0000030;EFO:0001444;EFO:0004503;EFO:0005036;EFO:0007984	1	275	17	14
EFO_0007986	reticulocyte count	EFO:0000001;IAO:0000030;EFO:0001444;EFO:0004503;EFO:0007986	1	486	8	8
EFO_0004308	leukocyte count	EFO:0000001;IAO:0000030;EFO:0001444;EFO:0004503;EFO:0004586;EFO:0004308	1	489	13	11
EFO_0004309	platelet count	EFO:0000001;IAO:0000030;EFO:0001444;EFO:0004503;EFO:0004586;EFO:0005036;EFO:0004309	1	384	15	14
EFO_0007985	platelet crit	EFO:0000001;IAO:0000030;EFO:0001444;EFO:0004503;EFO:0005036;EFO:0007985	1	334	16	15
EFO_0004703	age at menarche	EFO:0000001;IAO:0000030;EFO:0001444;EFO:0000719;EFO:0000246;EFO:0004703	1	209	16	12
EFO_0008328	chronotype measurement	EFO:0000001;IAO:0000030;EFO:0001444;EFO:0004870;EFO:0008328	1	242	8	8
EFO_0006941	grip strength measurement	EFO:0000001;IAO:0000030;EFO:0001444;EFO:0004302;EFO:0006941	1	171	16	14
EFO_0004318	smoking behavior	EFO:0000001;BFO:0000015;GO:0008150;GO:0007610;EFO:0004318	1	223	19	15
EFO_0004342	waist circumference	EFO:0000001;IAO:0000030;EFO:0001444;EFO:0004302;EFO:0004324;EFO:0004342	1	170	13	9
EFO_0004338	body weight	EFO:0000001;IAO:0000030;EFO:0001444;EFO:0004302;EFO:0004324;EFO:0004338	1	281	15	14
EFO_0005093	hip circumference	EFO:0000001;IAO:0000030;EFO:0001444;EFO:0004302;EFO:0004324;EFO:0004512;EFO:0005093	1	213	17	16
EFO_0004995	lean body mass	EFO:0000001;IAO:0000030;EFO:0001444;EFO:0004302;EFO:0004995	1	673	13	13
EFO_0005409	fat body mass	EFO:0000001;IAO:0000030;EFO:0001444;EFO:0004302;EFO:0005409	1	597	18	16
EFO_0007777	base metabolic rate measurement	EFO:0000001;IAO:0000030;EFO:0001444;EFO:0005115;EFO:0007777	1	349	20	17
EFO_0009805	whole body water mass	EFO:0000001;IAO:0000030;EFO:0001444;EFO:0004302;EFO:0009805	1	368	14	14
EFO_0004340	body mass index	EFO:0000001;IAO:0000030;EFO:0001444;EFO:0004302;EFO:0004324;EFO:0004340	1	616	16	14
EFO_0007800	body fat percentage	EFO:0000001;IAO:0000030;EFO:0001444;EFO:0004302;EFO:0004324;EFO:0005106;EFO:0007800	1	371	18	17
EFO_0007878	alcohol consumption measurement	EFO:0000001;IAO:0000030;EFO:0001444;EFO:0007878	1	179	13	11
EFO_0008111	diet measurement	EFO:0000001;IAO:0000030;EFO:0001444;EFO:0008111	1	319	16	15
EFO_0004337	intelligence	EFO:0000001;BFO:0000015;GO:0008150;EFO:0004323;EFO:0003925;EFO:0004337	1	208	15	14
EFO_0008354	cognitive function measurement	EFO:0000001;IAO:0000030;EFO:0001444;EFO:0008354	1	322	15	15
EFO_0008579	risk-taking behaviour	EFO:0000001;BFO:0000015;GO:0008150;GO:0007610;EFO:0008579	1	220	14	11
EFO_0006527	smoking status measurement	EFO:0000001;IAO:0000030;EFO:0001444;EFO:0005671;EFO:0006527	1	402	15	13
EFO_0004784	self reported educational attainment	EFO:0000001;IAO:0000030;EFO:0001444;EFO:0004784	1	763	15	15
EFO_0004875	mathematical ability	EFO:0000001;BFO:0000015;GO:0008150;EFO:0004323;EFO:0003925;EFO:0004875	1	677	10	10
EFO_0004518	serum creatinine measurement	EFO:0000001;IAO:0000030;EFO:0001444;EFO:0004725;EFO:0004742;EFO:0004518	1	81	13	8
EFO_0005208	glomerular filtration rate	EFO:0000001;IAO:0000030;EFO:0001444;EFO:0004742;EFO:0005208	1	104	12	6
EFO_0001663	prostate carcinoma	EFO:0000001;BFO:0000020;BFO:0000016;EFO:0000408;MONDO:0045024;MONDO:0023370;EFO:0000616;EFO:0000311;EFO:0006858;EFO:0000313;MONDO:0021199;EFO:0009663;EFO:0000512;EFO:0003863;EFO:1000051;MONDO:0002149;EFO:0009555;MONDO:0024582;EFO:0007355;EFO:0009602;MONDO:0021259;MONDO:0008315;EFO:0001663	1	95	11	7
EFO_0009270	heel bone mineral density	EFO:0000001;IAO:0000030;EFO:0001444;EFO:0004512;EFO:0004516;EFO:0003923;EFO:0009270	1	681	15	15
EFO_0003923	bone density	EFO:0000001;IAO:0000030;EFO:0001444;EFO:0004512;EFO:0004516;EFO:0003923	1	155	15	8
EFO_0004514	bone quantitative ultrasound measurement	EFO:0000001;IAO:0000030;EFO:0001444;EFO:0004512;EFO:0004516;EFO:0004514	1	235	11	9
EFO_0007824	hair shape measurement	EFO:0000001;IAO:0000030;EFO:0001444;EFO:0007821;EFO:0007824	1	181	12	12
EFO_0007825	balding measurement	EFO:0000001;IAO:0000030;EFO:0001444;EFO:0007821;EFO:0007825	1	273	15	15
EFO_0003924	hair color	EFO:0000001;BFO:0000020;BFO:0000019;EFO:0000651;EFO:0005038;EFO:0003924	1	147	13	9
EFO_0007822	hair colour measurement	EFO:0000001;IAO:0000030;EFO:0001444;EFO:0007821;EFO:0007822	1	227	15	10
EFO_0008375	macula measurement	EFO:0000001;IAO:0000030;EFO:0001444;EFO:0004731;EFO:0008375	1	79	13	8
MONDO_0004892	refractive error	EFO:0000001;BFO:0000020;BFO:0000016;EFO:0000408;MONDO:0024505;EFO:0000524;MONDO:0005042;MONDO:0044987;EFO:0009664;MONDO:0021199;MONDO:0024458;EFO:0003966;MONDO:0004892	1	65	17	6
EFO_0007814	refractive error measurement	EFO:0000001;IAO:0000030;EFO:0001444;EFO:0004731;EFO:0007814	1	295	15	15
EFO_0004847	age at onset	EFO:0000001;IAO:0000030;EFO:0001444;EFO:0000719;EFO:0000246;EFO:0004847	1	134	14	8
HP_0000545	Myopia	EFO:0000001;BFO:0000020;BFO:0000019;EFO:0000651;HP:0000118;HP:0000152;HP:0000234;HP:0000271;HP:0000478;HP:0000539;HP:0000545	1	107	20	10
EFO_1001488	influenza A (H1N1)	EFO:0000001;BFO:0000020;BFO:0000016;EFO:0000408;EFO:0005741;EFO:0000763;EFO:0007411;MONDO:0021199;EFO:0000684;MONDO:0024355;MONDO:0024352;EFO:0007328;EFO:0005226;EFO:1001488	1	17	4	0
EFO_0004534	creatine kinase measurement	EFO:0000001;IAO:0000030;EFO:0001444;EFO:0004298;EFO:0004747;EFO:0004534	1	27	8	3
EFO_0000275	atrial fibrillation	EFO:0000001;BFO:0000020;BFO:0000016;EFO:0000408;MONDO:0021199;EFO:0000319;MONDO:0024505;MONDO:0000651;EFO:0003777;EFO:0004269;MONDO:0007263;EFO:0000275	1	124	11	10
EFO_1001771	cardiac edema	EFO:0000001;BFO:0000020;BFO:0000016;EFO:0000408;MONDO:0021199;EFO:0000319;MONDO:0024505;MONDO:0000651;EFO:0003777;EFO:1001771	1	15	6	1
EFO_0000253	amyotrophic lateral sclerosis	EFO:0000001;BFO:0000020;BFO:0000016;EFO:0000408;MONDO:0021199;EFO:0000618;EFO:0009386;MONDO:0024236;EFO:0005772;EFO:0004149;EFO:0009387;EFO:0003100;EFO:1001902;MONDO:0021194;MONDO:0021197;MONDO:0044979;EFO:0003782;EFO:0009488;MONDO:0003182;EFO:0000253	1	11	6	0
EFO_0001357	sporadic amyotrophic lateral sclerosis	EFO:0000001;BFO:0000020;BFO:0000016;EFO:0000408;MONDO:0021199;EFO:0000618;EFO:0009386;MONDO:0024236;EFO:0005772;EFO:0004149;EFO:0009387;EFO:0003100;EFO:1001902;MONDO:0021194;MONDO:0021197;MONDO:0044979;EFO:0003782;EFO:0009488;MONDO:0003182;EFO:0000253;EFO:0001357	1	10	5	1
EFO_0004731	eye measurement	EFO:0000001;IAO:0000030;EFO:0001444;EFO:0004731	1	7	3	0
EFO_0004345	corneal topography	EFO:0000001;IAO:0000030;EFO:0001444;EFO:0004731;EFO:0004345	1	18	6	1
EFO_0005213	central corneal thickness	EFO:0000001;IAO:0000030;EFO:0001444;EFO:0004731;EFO:0005213	1	36	8	4
EFO_0009283	potassium measurement	EFO:0000001;IAO:0000030;EFO:0001444;EFO:0009283	1	10	4	1
EFO_0009282	sodium measurement	EFO:0000001;IAO:0000030;EFO:0001444;EFO:0009282	1	10	5	0
EFO_0009284	chloride measurement	EFO:0000001;IAO:0000030;EFO:0001444;EFO:0009284	1	10	3	1
EFO_0009720	able to hear with hearing aids	EFO:0000001;IAO:0000030;EFO:0001444;EFO:0007616;EFO:0009720	1	3	3	0
HP_0000790	Hematuria	EFO:0000001;BFO:0000020;BFO:0000019;EFO:0000651;HP:0000118;HP:0001939;HP:0003110;HP:0000790	1	4	3	0
EFO_0002508	Parkinson's disease	EFO:0000001;BFO:0000020;BFO:0000016;EFO:0000408;MONDO:0021199;EFO:0000618;EFO:0009386;MONDO:0024236;EFO:0005772;DOID:0050890;EFO:0005774;EFO:0009533;MONDO:0021095;EFO:0002508	1	40	13	3
EFO_0000249	Alzheimer's disease	EFO:0000001;BFO:0000020;BFO:0000016;EFO:0000408;MONDO:0021199;EFO:0000618;EFO:0009386;MONDO:0024236;EFO:0005772;EFO:0005815;EFO:0005774;MONDO:0002025;EFO:0000677;EFO:1001457;EFO:0000249	1	68	10	7
EFO_0009268	family history of Alzheimerâ€™s disease	EFO:0000001;IAO:0000030;EFO:0000352;EFO:0000493;EFO:0001444;EFO:0006848;EFO:0006514;EFO:0009268	1	25	7	2
EFO_0006794	cerebrospinal fluid biomarker measurement	EFO:0000001;BFO:0000040;IAO:0000030;EFO:0001444;EFO:0006794	1	46	10	6
EFO_0007937	blood protein measurement	EFO:0000001;IAO:0000030;EFO:0001444;EFO:0004747;EFO:0007937	1	550	16	16
EFO_0003870	brain aneurysm	EFO:0000001;BFO:0000020;BFO:0000016;EFO:0000408;MONDO:0021199;EFO:0000618;EFO:0009386;EFO:0005774;EFO:0000319;EFO:0004264;MONDO:0020676;MONDO:0043218;EFO:0003763;EFO:1000990;EFO:1000859;EFO:0003870	1	25	10	1
EFO_0008336	disease progression measurement	EFO:0000001;IAO:0000030;EFO:0001444;EFO:0000719;EFO:0004949;EFO:0008336	1	23	10	1
EFO_0007675	metastasis measurement	EFO:0000001;IAO:0000030;EFO:0001444;EFO:0007675	1	17	8	0
EFO_1001480	metastatic colorectal cancer	EFO:0000001;BFO:0000020;BFO:0000016;EFO:0000408;MONDO:0021199;EFO:0000405;MONDO:0045024;MONDO:0023370;EFO:0000616;EFO:0008549;EFO:0010282;EFO:0009431;MONDO:0021118;MONDO:0024634;EFO:0004142;EFO:0000311;EFO:0006858;EFO:0000313;MONDO:0002516;EFO:0007330;EFO:0005842;MONDO:0024882;EFO:0009709;EFO:1001480	1	16	8	1
EFO_0008168	interleukin 1 receptor-like 1 measurement	EFO:0000001;IAO:0000030;EFO:0001444;EFO:0004747;EFO:0007937;EFO:0008168	1	4	2	1
EFO_0008178	interleukin 18 receptor 1 measurement	EFO:0000001;IAO:0000030;EFO:0001444;EFO:0004747;EFO:0007937;EFO:0008178	1	4	1	1
EFO_0000182	hepatocellular carcinoma	EFO:0000001;BFO:0000020;BFO:0000016;EFO:0000408;MONDO:0045024;MONDO:0023370;EFO:0000616;EFO:0000311;EFO:0006858;EFO:0000313;MONDO:0024276;EFO:0000228;MONDO:0021199;EFO:0000405;EFO:0008549;MONDO:0002516;EFO:1000218;EFO:0001379;EFO:0010284;MONDO:0024505;MONDO:0044965;EFO:0001421;EFO:0003769;EFO:0008550;EFO:1001513;MONDO:0021069;MONDO:0024477;MONDO:0002691;MONDO:0018530;MONDO:0018531;MONDO:0018532;E…	1	7	4	1
EFO_0000638	overall survival	EFO:0000001;IAO:0000030;EFO:0001444;EFO:0000719;EFO:0004949;EFO:0000714;EFO:0004557;EFO:0000638	1	6	4	1
EFO_0008119	endoplasmic reticulum aminopeptidase 1 measurement	EFO:0000001;IAO:0000030;EFO:0001444;EFO:0004747;EFO:0007937;EFO:0008119	1	3	3	0
EFO_1000811	anterior uveitis	EFO:0000001;BFO:0000020;BFO:0000016;EFO:0000408;MONDO:0024505;EFO:0000524;MONDO:0005042;MONDO:0044987;EFO:0009664;MONDO:0021199;MONDO:0024458;EFO:0003966;EFO:0009903;MONDO:0002661;MONDO:0015937;EFO:1001231;EFO:1000811	1	5	3	0
CHEBI_44185	methotrexate	EFO:0000001;BFO:0000040;CHEBI:24431;CHEBI:44185	1	2	1	0
EFO_0007773	cutaneous psoriasis measurement	EFO:0000001;IAO:0000030;EFO:0001444;EFO:0007773	1	3	2	1
EFO_0003780	Behcet's syndrome	EFO:0000001;BFO:0000020;BFO:0000016;EFO:0000408;MONDO:0021199;EFO:0000540;EFO:0005140;EFO:0000319;EFO:0004264;EFO:0009903;MONDO:0020012;EFO:0006803;EFO:0000618;EFO:0009386;MONDO:0043218;MONDO:0003346;MONDO:0015488;EFO:0005774;EFO:0000474;MONDO:0015657;MONDO:0015938;MONDO:0017259;MONDO:0017261;MONDO:0017260;MONDO:0017368;EFO:0009676;EFO:0002461;EFO:1001986;EFO:0005755;MONDO:0002254;MONDO:0021194;M…	1	8	2	1
MONDO_0043839	ulcer disease	EFO:0000001;BFO:0000020;BFO:0000016;EFO:0000408;EFO:0000546;MONDO:0043839	1	21	7	4
EFO_0008187	interleukin 6 receptor subunit alpha measurement	EFO:0000001;IAO:0000030;EFO:0001444;EFO:0004747;EFO:0007937;EFO:0008187	1	2	2	0
EFO_1001017	limited scleroderma	EFO:0000001;BFO:0000020;BFO:0000016;EFO:0000408;MONDO:0021199;EFO:0000319;MONDO:0024505;MONDO:0000651;EFO:0003777;EFO:0009676;EFO:0002970;MONDO:0003939;EFO:0000318;MONDO:0000591;EFO:0002630;EFO:1001473;EFO:0002461;EFO:1001986;EFO:0005755;EFO:0000540;EFO:1002003;EFO:0005809;MONDO:0020012;MONDO:0015938;MONDO:0015939;MONDO:0017368;EFO:0000508;Orphanet:271870;EFO:0000524;MONDO:0005042;MONDO:0044987;E…	1	3	2	0
EFO_0000540	immune system disease	EFO:0000001;BFO:0000020;BFO:0000016;EFO:0000408;MONDO:0021199;EFO:0000540	1	10	5	0
EFO_0000699	Sjogren syndrome	EFO:0000001;BFO:0000020;BFO:0000016;EFO:0000408;MONDO:0021199;EFO:0000540;EFO:0005140;EFO:0000405;MONDO:0024505;EFO:0000524;MONDO:0005042;EFO:1001047;EFO:0008581;EFO:1002003;EFO:0005809;MONDO:0000586;MONDO:0002254;MONDO:0020012;MONDO:0015938;MONDO:0015939;MONDO:0044987;EFO:0009664;MONDO:0024458;EFO:0003966;EFO:0009546;EFO:0009547;EFO:0009455;MONDO:0024625;EFO:0000699	1	9	8	0
EFO_0000717	systemic scleroderma	EFO:0000001;BFO:0000020;BFO:0000016;EFO:0000408;MONDO:0021199;EFO:0000319;MONDO:0024505;MONDO:0000651;EFO:0003777;EFO:0009676;EFO:0002970;MONDO:0003939;EFO:0000318;MONDO:0000591;EFO:0002630;EFO:1001473;EFO:0002461;EFO:1001986;EFO:0005755;EFO:0000540;EFO:1002003;EFO:0005809;MONDO:0020012;MONDO:0015938;MONDO:0015939;MONDO:0017368;EFO:0000508;Orphanet:271870;EFO:0000524;MONDO:0005042;MONDO:0044987;E…	1	22	6	3
EFO_0000783	myositis	EFO:0000001;BFO:0000020;BFO:0000016;EFO:0000408;MONDO:0021199;EFO:0000540;EFO:0009676;EFO:0002970;MONDO:0003939;MONDO:0021194;MONDO:0021197;MONDO:0044974;EFO:0004145;EFO:0009903;EFO:0000783	1	16	8	3
EFO_0004261	osteitis deformans	EFO:0000001;BFO:0000020;BFO:0000016;EFO:0000408;MONDO:0021199;EFO:0009676;EFO:0002461;EFO:1001986;EFO:0004260;MONDO:0000833;MONDO:0002185;EFO:0004261	1	6	2	0
EFO_0004991	Myasthenia gravis	EFO:0000001;BFO:0000020;BFO:0000016;EFO:0000408;MONDO:0021199;EFO:0000540;EFO:0005140;EFO:0000618;EFO:0004149;EFO:0009387;EFO:0003100;EFO:1002003;EFO:0005809;MONDO:0002977;MONDO:0000590;MONDO:0000774;MONDO:0015923;EFO:1001902;MONDO:0021194;MONDO:0021197;MONDO:0021017;EFO:0009676;EFO:0002970;EFO:0000508;Orphanet:71859;Orphanet:183497;Orphanet:98497;Orphanet:98495;MONDO:0020125;MONDO:0018743;MONDO:…	1	2	2	0
EFO_0009092	breast milk measurement	EFO:0000001;IAO:0000030;EFO:0001444;EFO:0009092	1	5	4	0
EFO_0005110	fatty acid measurement	EFO:0000001;IAO:0000030;EFO:0001444;EFO:0005105;EFO:0004529;EFO:0005110	1	18	9	2
EFO_0005939	parental genotype effect measurement	EFO:0000001;IAO:0000030;EFO:0001444;EFO:0007958;EFO:0005939	1	14	8	1
EFO_0004831	RR interval	EFO:0000001;IAO:0000030;EFO:0001444;EFO:0004298;EFO:0005278;EFO:0004311;EFO:0004327;EFO:0004831	1	8	6	0
EFO_0003821	migraine disorder	EFO:0000001;BFO:0000020;BFO:0000016;EFO:0000408;MONDO:0021199;EFO:0000618;EFO:0009386;EFO:0005774;EFO:0009550;MONDO:0017181;EFO:0000319;EFO:0004264;MONDO:0043218;EFO:0003821	1	33	5	2
HP_0002315	Headache	EFO:0000001;BFO:0000020;BFO:0000019;EFO:0000651;HP:0000118;HP:0000707;HP:0002315	1	23	8	3
CHEBI_46195	paracetamol	EFO:0000001;BFO:0000040;CHEBI:24431;CHEBI:23888;CHEBI:46195	1	13	4	0
EFO_0005296	migraine without aura	EFO:0000001;BFO:0000020;BFO:0000016;EFO:0000408;MONDO:0021199;EFO:0000618;EFO:0009386;EFO:0005774;EFO:0009550;MONDO:0017181;EFO:0000319;EFO:0004264;MONDO:0043218;EFO:0003821;EFO:0005296	1	6	3	0
EFO_0009751	facial asymmetry measurement	EFO:0000001;IAO:0000030;EFO:0001444;EFO:0009751	1	5	2	0
EFO_0004645	response to vaccine	EFO:0000001;BFO:0000015;GO:0008150;GO:0050896;GO:0042493;EFO:0004645	1	29	11	1
EFO_0004873	cytokine measurement	EFO:0000001;IAO:0000030;EFO:0001444;EFO:0004747;EFO:0004873	1	16	8	0
EFO_0002506	osteoarthritis	EFO:0000001;BFO:0000020;BFO:0000016;EFO:0000408;MONDO:0021199;EFO:0009676;EFO:0002461;EFO:1001986;EFO:0005802;EFO:0005755;EFO:0009903;EFO:1000999;EFO:0004260;MONDO:0002614;EFO:0005856;EFO:0002506	1	27	13	4
EFO_0004616	osteoarthritis, knee	EFO:0000001;BFO:0000020;BFO:0000016;EFO:0000408;MONDO:0021199;EFO:0009676;EFO:0002461;EFO:1001986;EFO:0005802;EFO:0005755;EFO:0009903;EFO:1000999;EFO:0004260;MONDO:0002614;EFO:0005856;EFO:0002506;EFO:0004616	1	20	11	2
EFO_1000786	osteoarthritis, hip	EFO:0000001;BFO:0000020;BFO:0000016;EFO:0000408;MONDO:0021199;EFO:0009676;EFO:0002461;EFO:1001986;EFO:0005802;EFO:0005755;EFO:0009903;EFO:1000999;EFO:0004260;MONDO:0002614;EFO:0005856;EFO:0002506;EFO:1000786	1	28	10	3
EFO_0004741	blood urea nitrogen measurement	EFO:0000001;IAO:0000030;EFO:0001444;EFO:0004742;EFO:0009795;EFO:0004741	1	32	8	0
EFO_0004742	renal system measurement	EFO:0000001;IAO:0000030;EFO:0001444;EFO:0004742	1	15	8	0
EFO_0004229	Dupuytren Contracture	EFO:0000001;BFO:0000020;BFO:0000016;EFO:0000408;MONDO:0021199;EFO:0009676;EFO:0002970;EFO:0003899;EFO:0004229	1	19	5	1
EFO_1000438	Palmar Fibromatosis	EFO:0000001;BFO:0000020;BFO:0000016;EFO:0000408;MONDO:0045024;MONDO:0023370;EFO:0000616;MONDO:0002616;EFO:1001986;MONDO:0021581;EFO:1000255;EFO:0000497;MONDO:0021199;EFO:0009676;EFO:0002970;EFO:0003899;EFO:1000556;MONDO:0024505;MONDO:0044967;MONDO:0044990;EFO:1000438	1	21	7	3
HP_0100537	Fasciitis	EFO:0000001;BFO:0000020;BFO:0000019;EFO:0000651;HP:0000118;HP:0002715;MP:0001845;HP:0100537	1	21	7	3
EFO_0007701	spine bone mineral density	EFO:0000001;IAO:0000030;EFO:0001444;EFO:0004512;EFO:0004516;EFO:0003923;EFO:0007701	1	27	9	3
EFO_0007785	femoral neck bone mineral density	EFO:0000001;IAO:0000030;EFO:0001444;EFO:0004512;EFO:0004516;EFO:0003923;EFO:0007702;EFO:0007785	1	30	7	5
EFO_0004263	partial epilepsy	EFO:0000001;BFO:0000020;BFO:0000016;EFO:0000408;MONDO:0021199;EFO:0000618;EFO:0009386;EFO:0005774;EFO:0000474;EFO:0004263	1	2	0	0
EFO_0006519	MMR-related febrile seizures	EFO:0000001;BFO:0000020;BFO:0000019;EFO:0000651;HP:0000118;HP:0000707;HP:0002373;EFO:0006519	1	4	3	0
HP_0002373	febrile seizures	EFO:0000001;BFO:0000020;BFO:0000019;EFO:0000651;HP:0000118;HP:0000707;HP:0002373	1	5	3	1
EFO_0005536	nitric oxide exhalation measurement	EFO:0000001;IAO:0000030;EFO:0001444;EFO:0005536	1	3	3	0
Orphanet_130	Brugada syndrome	EFO:0000001;BFO:0000020;BFO:0000016;EFO:0000408;MONDO:0021199;EFO:0000319;MONDO:0024505;MONDO:0000651;EFO:0003777;MONDO:0000992;MONDO:0002254;MONDO:0007263;EFO:0000508;Orphanet:98054;Orphanet:101934;Orphanet:130	1	4	3	0
EFO_0004311	heart function measurement	EFO:0000001;IAO:0000030;EFO:0001444;EFO:0004298;EFO:0005278;EFO:0004311	1	6	4	0
EFO_0005094	P wave duration	EFO:0000001;IAO:0000030;EFO:0001444;EFO:0004298;EFO:0005278;EFO:0004311;EFO:0004327;EFO:0005094	1	10	7	2
EFO_0007806	total cholesterol change measurement	EFO:0000001;IAO:0000030;EFO:0001444;EFO:0004747;EFO:0005105;EFO:0004732;EFO:0004574;EFO:0007806	1	3	1	0
EFO_0005611	opioid dependence	EFO:0000001;BFO:0000020;BFO:0000016;EFO:0000408;MONDO:0021199;EFO:0000618;EFO:0009386;EFO:0005774;MONDO:0002025;EFO:0000677;MONDO:0045028;MONDO:0029001;MONDO:0001423;MONDO:0002494;MONDO:0004938;EFO:0003890;EFO:0005611	1	2	2	0
EFO_0007873	cartilage thickness measurement	EFO:0000001;IAO:0000030;EFO:0001444;EFO:0005890;EFO:0007873	1	2	2	0
EFO_0005325	response to angiotensin-converting enzyme inhibitor	EFO:0000001;BFO:0000015;GO:0008150;GO:0050896;GO:0042493;EFO:0005325	1	3	2	0
EFO_0005530	Trypanosoma cruzi seropositivity	EFO:0000001;IAO:0000030;EFO:0001444;EFO:0006843;EFO:0007034;EFO:0005530	1	2	1	0
EFO_0004209	hypospadias	EFO:0000001;BFO:0000020;BFO:0000016;EFO:0000408;MONDO:0021199;EFO:0009663;EFO:0000512;EFO:0009555;MONDO:0000839;MONDO:0021147;MONDO:0019755;EFO:0000508;Orphanet:156619;Orphanet:156622;MONDO:0015619;MONDO:0015933;EFO:0004209	1	11	4	0
EFO_0004246	mucocutaneous lymph node syndrome	EFO:0000001;BFO:0000020;BFO:0000016;EFO:0000408;EFO:0009903;MONDO:0021199;EFO:0000540;MONDO:0044986;EFO:0007352;MONDO:0004928;MONDO:0002052;EFO:0000319;EFO:0004264;MONDO:0020012;EFO:0006803;MONDO:0015489;EFO:0004246	1	7	5	0
EFO_1000881	coronary aneurysm	EFO:0000001;BFO:0000020;BFO:0000016;EFO:0000408;MONDO:0021199;EFO:0000319;MONDO:0024505;MONDO:0000651;EFO:0003777;EFO:0001645;EFO:0004264;MONDO:0000473;EFO:0000378;EFO:1000881	1	3	2	0
EFO_0004884	breast size	EFO:0000001;IAO:0000030;EFO:0001444;EFO:0004302;EFO:0004324;EFO:0004884	1	11	4	0
EFO_0005941	mammographic density measurement	EFO:0000001;IAO:0000030;EFO:0001444;EFO:0005941	1	7	5	0
EFO_0006502	mammographic density percentage	EFO:0000001;IAO:0000030;EFO:0001444;EFO:0005941;EFO:0006502	1	4	3	0
EFO_0005059	acylcarnitine measurement	EFO:0000001;IAO:0000030;EFO:0001444;EFO:0004725;EFO:0005059	1	5	3	0
EFO_0005116	urinary metabolite measurement	EFO:0000001;IAO:0000030;EFO:0001444;EFO:0004725;EFO:0005116	1	25	12	1
EFO_0003884	chronic kidney disease	EFO:0000001;BFO:0000020;BFO:0000016;EFO:0000408;MONDO:0021199;EFO:0009690;MONDO:0024505;MONDO:0044965;EFO:0003086;EFO:0009714;EFO:0003884	1	48	7	4
EFO_0005653	serum metabolite measurement	EFO:0000001;IAO:0000030;EFO:0001444;EFO:0004725;EFO:0005653	1	56	14	8
EFO_0004725	metabolite measurement	EFO:0000001;IAO:0000030;EFO:0001444;EFO:0004725	1	39	13	4
EFO_0005664	blood metabolite measurement	EFO:0000001;IAO:0000030;EFO:0001444;EFO:0004725;EFO:0005664	1	132	20	13
EFO_0007901	hepcidin:ferritin ratio	EFO:0000001;IAO:0000030;EFO:0001444;EFO:0004461;EFO:0007901	1	2	2	0
EFO_0004274	gout	EFO:0000001;BFO:0000020;BFO:0000016;EFO:0000408;MONDO:0021194;MONDO:0021195;MONDO:0024297;EFO:0000589;MONDO:0021199;EFO:0009676;EFO:0002461;EFO:1001986;EFO:0005755;EFO:0009903;EFO:1000999;EFO:0004260;MONDO:0002614;EFO:0005856;EFO:0004274	1	17	6	1
EFO_0004531	urate measurement	EFO:0000001;IAO:0000030;EFO:0001444;EFO:0004531	1	26	8	2
EFO_0004761	uric acid measurement	EFO:0000001;IAO:0000030;EFO:0001444;EFO:0004298;EFO:0004761	1	44	13	2
EFO_0007016	food allergy measurement	EFO:0000001;IAO:0000030;EFO:0001444;EFO:0007008;EFO:0007016	1	3	0	0
EFO_0006510	Herpes Zoster	EFO:0000001;BFO:0000020;BFO:0000016;EFO:0000408;EFO:0005741;EFO:0000763;EFO:0007309;EFO:0006509;MONDO:0021199;MONDO:0024505;EFO:0010285;EFO:0000701;EFO:1000774;MONDO:0021669;MONDO:0021674;MONDO:0024294;EFO:0006510	1	3	1	0
EFO_0007755	atopic march	EFO:0000001;BFO:0000015;GO:0008150;OGMS:0000063;EFO:0007755	1	3	1	0
HP_0000540	hypermetropia	EFO:0000001;BFO:0000020;BFO:0000019;EFO:0000651;HP:0000118;HP:0000152;HP:0000234;HP:0000271;HP:0000478;HP:0000540	1	2	2	0
EFO_0005318	axial length measurement	EFO:0000001;IAO:0000030;EFO:0001444;EFO:0004731;EFO:0005318	1	4	2	0
MONDO_0004891	hyperopia	EFO:0000001;BFO:0000020;BFO:0000016;EFO:0000408;MONDO:0024505;EFO:0000524;MONDO:0005042;MONDO:0044987;EFO:0009664;MONDO:0021199;MONDO:0024458;EFO:0003966;MONDO:0004892;MONDO:0004891	1	2	1	0
EFO_0000178	gastric carcinoma	EFO:0000001;BFO:0000020;BFO:0000016;EFO:0000408;MONDO:0045024;MONDO:0023370;EFO:0000616;EFO:0000311;EFO:0006858;EFO:0000313;MONDO:0021199;EFO:0000405;EFO:0008549;MONDO:0002516;EFO:1000218;EFO:0010282;EFO:0009608;EFO:0003897;MONDO:0001056;EFO:0000178	1	3	2	0
EFO_0003902	spinal fracture	EFO:0000001;BFO:0000020;BFO:0000016;EFO:0000408;EFO:0000546;MONDO:0021199;EFO:0009676;EFO:0002461;EFO:1001986;EFO:0004260;EFO:0003931;MONDO:0000812;MONDO:0037747;EFO:0003902	1	2	2	0
EFO_0009131	response to polyunsaturated fatty acid supplementation	EFO:0000001;BFO:0000015;GO:0008150;GO:0050896;EFO:0009131	1	2	2	0
EFO_0007704	depressive episode measurement	EFO:0000001;IAO:0000030;EFO:0001444;EFO:0006848;EFO:0007704	1	3	2	0
MONDO_0000385	benign digestive system neoplasm	EFO:0000001;BFO:0000020;BFO:0000016;EFO:0000408;MONDO:0045024;MONDO:0023370;EFO:0000616;EFO:0002422;MONDO:0021199;EFO:0000405;EFO:0008549;MONDO:0000385	1	2	2	0
EFO_0004708	nodular sclerosis Hodgkin lymphoma	EFO:0000001;BFO:0000020;BFO:0000016;EFO:0000408;MONDO:0045024;MONDO:0023370;EFO:0000616;EFO:0000311;MONDO:0021199;EFO:0005803;MONDO:0002334;MONDO:0044881;EFO:0001642;MONDO:0020006;EFO:0000508;Orphanet:68336;Orphanet:322126;MONDO:0015757;EFO:0000574;MONDO:0021669;MONDO:0021674;MONDO:0017341;MONDO:0017342;MONDO:0017343;EFO:0000183;MONDO:0009348;EFO:0004708	1	3	2	0
EFO_1001929	selective IgA deficiency disease	EFO:0000001;BFO:0000020;BFO:0000016;EFO:0000408;MONDO:0021199;EFO:0000540;MONDO:0003778;EFO:0005803;MONDO:0021194;MONDO:0021197;MONDO:0044979;MONDO:0004805;MONDO:0021094;MONDO:0002211;MONDO:0003739;MONDO:0003804;MONDO:0001342;EFO:1001929	1	2	2	0
EFO_0005080	CC16 measurement	EFO:0000001;IAO:0000030;EFO:0001444;EFO:0006841;EFO:0005080	1	3	0	0
EFO_0007744	lung disease severity measurement	EFO:0000001;IAO:0000030;EFO:0001444;EFO:0006841;EFO:0007744	1	4	2	0
Orphanet_586	Cystic fibrosis	EFO:0000001;BFO:0000020;BFO:0000016;EFO:0000408;EFO:0000508;MONDO:0000275;MONDO:0000429;EFO:1000017;Orphanet:586	1	5	2	0
EFO_0004143	carpal tunnel syndrome	EFO:0000001;BFO:0000020;BFO:0000016;EFO:0000408;MONDO:0021199;EFO:0000618;EFO:0004149;EFO:0009387;EFO:0003100;EFO:0009487;EFO:0004143	26	10	8	2
EFO_0009387	peripheral nervous system disease	EFO:0000001;BFO:0000020;BFO:0000016;EFO:0000408;MONDO:0021199;EFO:0000618;EFO:0009387	26	5	3	1
EFO_0008561	diaphragmatic hernia	EFO:0000001;BFO:0000020;BFO:0000016;EFO:0000408;MONDO:0021199;EFO:0000684;EFO:0009676;EFO:0002970;MONDO:0024505;MONDO:0000651;EFO:0000618;EFO:0004149;EFO:0009387;EFO:0003100;EFO:1001902;MONDO:0003939;EFO:0000508;Orphanet:71859;Orphanet:183497;Orphanet:98497;Orphanet:206634;EFO:0007233;BFO:0000019;EFO:0000651;HP:0000118;HP:0003549;HP:0100790;EFO:0008561	26	6	4	0
HP_0004299	Hernia of the abdominal wall	EFO:0000001;BFO:0000020;BFO:0000019;EFO:0000651;HP:0000118;HP:0003549;HP:0100790;HP:0004299	26	7	5	0
EFO_0008005	energy expenditure measurement	EFO:0000001;IAO:0000030;EFO:0001444;EFO:0008005	26	5	2	0
Orphanet_282	Frontotemporal dementia	EFO:0000001;BFO:0000020;BFO:0000016;EFO:0000408;MONDO:0021199;EFO:0000618;EFO:0009386;MONDO:0024236;EFO:0005772;EFO:0005774;MONDO:0002025;EFO:0000677;EFO:1001457;MONDO:0020136;EFO:0000508;Orphanet:71859;Orphanet:158124;Orphanet:183500;Orphanet:276058;Orphanet:276061;Orphanet:282	26	11	4	0
Orphanet_2828	Young adult-onset Parkinsonism	EFO:0000001;BFO:0000020;BFO:0000016;EFO:0000408;MONDO:0021199;EFO:0000618;EFO:0009386;MONDO:0024236;EFO:0005772;DOID:0050890;EFO:0005774;EFO:0009533;MONDO:0021095;EFO:0002508;MONDO:0015914;MONDO:0017635;EFO:0000508;Orphanet:71859;Orphanet:183500;EFO:0004280;Orphanet:183521;Orphanet:307061;Orphanet:307052;Orphanet:307055;Orphanet:2828	26	9	3	0
EFO_0006937	optic disc area measurement	EFO:0000001;IAO:0000030;EFO:0001444;EFO:0006936;EFO:0006937	26	12	4	0
EFO_0006939	cup-to-disc ratio measurement	EFO:0000001;IAO:0000030;EFO:0001444;EFO:0006936;EFO:0006939	26	13	5	0
EFO_0004832	optic disc size measurement	EFO:0000001;IAO:0000030;EFO:0001444;EFO:0006936;EFO:0004832	26	8	5	1
EFO_0006940	optic cup area measurement	EFO:0000001;IAO:0000030;EFO:0001444;EFO:0006936;EFO:0006940	26	12	5	2
EFO_0008182	interleukin 25 measurement	EFO:0000001;IAO:0000030;EFO:0001444;EFO:0004747;EFO:0007937;EFO:0008182	3	2	0	0
EFO_0008300	TNF-related apoptosis-inducing ligand measurement	EFO:0000001;IAO:0000030;EFO:0001444;EFO:0004747;EFO:0007937;EFO:0008300	3	6	4	0
EFO_0000768	idiopathic pulmonary fibrosis	EFO:0000001;BFO:0000020;BFO:0000016;EFO:0000408;MONDO:0045024;MONDO:0023370;EFO:0000616;MONDO:0021199;EFO:0000684;EFO:0003853;EFO:0009433;MONDO:0024505;MONDO:0000651;EFO:0003818;MONDO:0015118;EFO:0004244;EFO:0006890;EFO:0009448;EFO:0005741;MONDO:0024355;EFO:0003106;MONDO:0017026;MONDO:0017027;MONDO:0002429;EFO:0000768	3	6	3	0
EFO_0004244	interstitial lung disease	EFO:0000001;BFO:0000020;BFO:0000016;EFO:0000408;MONDO:0021199;EFO:0000684;EFO:0009433;MONDO:0024505;MONDO:0000651;EFO:0003818;MONDO:0015118;EFO:0004244	3	7	3	0
EFO_0008103	cystatin-D measurement	EFO:0000001;IAO:0000030;EFO:0001444;EFO:0004747;EFO:0007937;EFO:0008103	3	2	0	0
EFO_0008106	cystatin-SN measurement	EFO:0000001;IAO:0000030;EFO:0001444;EFO:0004747;EFO:0007937;EFO:0008106	3	2	0	0
EFO_0006505	chronic bronchitis	EFO:0000001;BFO:0000020;BFO:0000016;EFO:0000408;MONDO:0021199;EFO:0000684;EFO:0009433;MONDO:0024505;MONDO:0000651;EFO:0003818;EFO:0009714;EFO:0009910;MONDO:0004867;MONDO:0002567;EFO:0000341;EFO:1002018;EFO:0009903;MONDO:0021925;EFO:0009661;EFO:0006505	3	4	2	0
CHEBI_5931	insulin	EFO:0000001;BFO:0000040;CHEBI:24431;CHEBI:23888;CHEBI:24621;CHEBI:36080;CHEBI:5931	3	6	2	0
EFO_0003770	diabetic retinopathy	EFO:0000001;BFO:0000020;BFO:0000016;EFO:0000408;MONDO:0021194;MONDO:0021195;MONDO:0024297;EFO:0000589;MONDO:0024505;EFO:0000524;MONDO:0005042;MONDO:0044987;EFO:0009664;MONDO:0021199;MONDO:0024458;EFO:0003966;EFO:0009486;EFO:0000618;EFO:0003839;EFO:0000319;EFO:0004264;EFO:0005753;MONDO:0020676;MONDO:0043218;MONDO:0002311;EFO:0003770	3	5	4	0
EFO_0002614	insulin resistance	EFO:0000001;BFO:0000020;BFO:0000019;EFO:0000651;HP:0000118;HP:0001939;EFO:0002614	3	3	3	0
EFO_0005410	tooth agenesis	EFO:0000001;BFO:0000020;BFO:0000016;EFO:0000408;EFO:0000508;MONDO:0021199;EFO:0009676;EFO:0002461;EFO:0000405;MONDO:0024505;EFO:0000524;MONDO:0005042;EFO:1001047;EFO:1001216;Orphanet:77830;MONDO:0018488;MONDO:0020013;Orphanet:164001;EFO:0005410	3	4	3	0
EFO_0007946	tiredness measurement	EFO:0000001;IAO:0000030;EFO:0001444;EFO:0007946	3	17	7	1
EFO_0009588	feeling \"fed-up\" measurement	EFO:0000001;IAO:0000030;EFO:0001444;EFO:0006848;EFO:0007803;EFO:0009588	3	13	5	1
EFO_0007585	Cannabis use	EFO:0000001;BFO:0000015;GO:0008150;GO:0007610;EFO:0007585	3	9	5	0
EFO_0009596	feeling tense measurement	EFO:0000001;IAO:0000030;EFO:0001444;EFO:0006848;EFO:0007803;EFO:0009596	3	13	9	0
Orphanet_388	Hirschsprung disease	EFO:0000001;BFO:0000020;BFO:0000016;EFO:0000408;MONDO:0021199;EFO:0000405;EFO:0010282;EFO:0009431;MONDO:0021189;MONDO:0021147;MONDO:0021194;MONDO:0021195;MONDO:0021635;EFO:0000508;Orphanet:165652;Orphanet:165655;Orphanet:104009;MONDO:0000839;MONDO:0019755;Orphanet:183530;Orphanet:183545;Orphanet:97945;Orphanet:108967;Orphanet:388	3	3	3	0
EFO_0000474	epilepsy	EFO:0000001;BFO:0000020;BFO:0000016;EFO:0000408;MONDO:0021199;EFO:0000618;EFO:0009386;EFO:0005774;EFO:0000474	3	6	3	0
EFO_0005917	generalised epilepsy	EFO:0000001;BFO:0000020;BFO:0000016;EFO:0000408;MONDO:0021199;EFO:0000618;EFO:0009386;EFO:0005774;EFO:0000474;EFO:0005917	3	8	4	0
HP_0004796	gastrointestinal obstruction	EFO:0000001;BFO:0000020;BFO:0000019;EFO:0000651;HP:0000118;HP:0025031;HP:0002012;HP:0011024;HP:0004796	3	3	1	0
HP_0100749	chest pain	EFO:0000001;BFO:0000020;BFO:0000019;EFO:0000651;EFO:0003765;EFO:0003843;HP:0000118;HP:0000924;HP:0000765;HP:0100749	3	2	1	0
EFO_0004578	homocysteine measurement	EFO:0000001;IAO:0000030;EFO:0001444;EFO:0004298;EFO:0005134;EFO:0004578	3	14	6	1
EFO_0004285	albuminuria	EFO:0000001;BFO:0000020;BFO:0000019;EFO:0000651;HP:0000118;HP:0001939;HP:0003110;HP:0000093;EFO:0004285	3	23	8	1
EFO_0007778	urinary albumin to creatinine ratio	EFO:0000001;IAO:0000030;EFO:0001444;EFO:0004725;EFO:0005116;EFO:0007778	3	5	2	0
EFO_0008204	left ventricular diastolic function measurement	EFO:0000001;IAO:0000030;EFO:0001444;EFO:0004298;EFO:0008204	3	6	4	1
EFO_0009285	fractional shortening	EFO:0000001;IAO:0000030;EFO:0001444;EFO:0004298;EFO:0005278;EFO:0004311;EFO:0009285	3	3	0	0
EFO_0008206	left ventricular systolic function measurement	EFO:0000001;IAO:0000030;EFO:0001444;EFO:0004298;EFO:0008206	3	3	1	0
EFO_0005527	ejection fraction measurement	EFO:0000001;IAO:0000030;EFO:0001444;EFO:0004298;EFO:0005278;EFO:0005527	3	2	0	0
EFO_0009286	heart relative wall thickness	EFO:0000001;IAO:0000030;EFO:0001444;EFO:0004298;EFO:0005278;EFO:0004311;EFO:0009286	3	2	0	0
EFO_0003108	essential tremor	EFO:0000001;BFO:0000020;BFO:0000019;EFO:0000651;HP:0000118;HP:0000707;EFO:0003108	3	4	2	0
EFO_0005665	white matter hyperintensity measurement	EFO:0000001;IAO:0000030;EFO:0001444;EFO:0004464;EFO:0005665	3	5	3	0
EFO_0007940	chronic venous insufficiency	EFO:0000001;BFO:0000020;BFO:0000019;EFO:0000651;HP:0000118;HP:0001626;HP:0002597;HP:0002624;EFO:0007940	3	3	1	0
Orphanet_30391	Biliary atresia	EFO:0000001;BFO:0000020;BFO:0000016;EFO:0000408;MONDO:0021199;EFO:0001379;EFO:0000405;EFO:0010284;EFO:0009534;MONDO:0002887;EFO:1000400;MONDO:0001751;MONDO:0000839;MONDO:0021147;MONDO:0019755;EFO:0000508;Orphanet:183530;Orphanet:183548;Orphanet:108971;MONDO:0024505;MONDO:0044965;EFO:0001421;Orphanet:156601;Orphanet:156607;Orphanet:30391	3	3	1	0
EFO_0004235	exfoliation syndrome	EFO:0000001;BFO:0000020;BFO:0000016;EFO:0000408;MONDO:0021199;EFO:0000618;EFO:0001058;MONDO:0024505;EFO:0000524;MONDO:0005042;MONDO:0044987;EFO:0009664;MONDO:0024458;EFO:0003966;EFO:0000516;MONDO:0001554;MONDO:0002254;MONDO:0002661;MONDO:0002289;MONDO:0000839;MONDO:0021147;MONDO:0019755;EFO:0000508;Orphanet:101435;Orphanet:183530;Orphanet:183557;Orphanet:108987;Orphanet:71859;Orphanet:359;EFO:000…	3	2	0	0
EFO_0004365	personality trait	EFO:0000001;BFO:0000020;BFO:0000019;EFO:0004365	3	2	0	0
EFO_0005666	thyroid peroxidase antibody measurement	EFO:0000001;IAO:0000030;EFO:0001444;EFO:0004556;EFO:0006846;EFO:0005666	3	2	1	0
EFO_0009770	leucine measurement	EFO:0000001;IAO:0000030;EFO:0001444;EFO:0005134;EFO:0009770	3	3	2	0
EFO_0009773	proline measurement	EFO:0000001;IAO:0000030;EFO:0001444;EFO:0005134;EFO:0009773	3	2	1	0
EFO_0004211	Hypertriglyceridemia	EFO:0000001;BFO:0000020;BFO:0000016;EFO:0000408;MONDO:0021194;MONDO:0021195;MONDO:0024297;EFO:0000589;EFO:0004211	3	2	0	0
EFO_0007929	triglyceride:HDL cholesterol ratio	EFO:0000001;IAO:0000030;EFO:0001444;EFO:0005105;EFO:0004529;EFO:0004747;EFO:0004732;EFO:0007929	3	3	3	0
EFO_0008310	tumor necrosis factor receptor superfamily member EDAR measurement	EFO:0000001;IAO:0000030;EFO:0001444;EFO:0004747;EFO:0007937;EFO:0008310	3	2	2	0
EFO_0004565	serum IgG measurement	EFO:0000001;IAO:0000030;EFO:0001444;EFO:0004556;EFO:0004565	3	3	2	0
EFO_0000203	monoclonal gammopathy	EFO:0000001;BFO:0000020;BFO:0000016;EFO:0000408;MONDO:0021199;EFO:0005803;EFO:0000203	3	5	2	0
EFO_0004536	total blood protein measurement	EFO:0000001;IAO:0000030;EFO:0001444;EFO:0004503;EFO:0004536	3	2	2	0
EFO_0004505	telomere length	EFO:0000001;IAO:0000030;EFO:0001444;EFO:0004554;EFO:0004505	3	4	1	0
EFO_0008589	esterified cholesterol measurement	EFO:0000001;IAO:0000030;EFO:0001444;EFO:0004747;EFO:0005105;EFO:0004732;EFO:0008589	3	3	1	0
EFO_0005043	cardiac troponin T measurement	EFO:0000001;IAO:0000030;EFO:0001444;EFO:0004298;EFO:0005278;EFO:0004311;EFO:0004747;EFO:0005043	3	2	2	0
EFO_0007890	pericardial adipose tissue measurement	EFO:0000001;IAO:0000030;EFO:0001444;EFO:0004302;EFO:0004764;EFO:0007890	3	2	0	0
EFO_0006959	gene methylation measurement	EFO:0000001;IAO:0000030;EFO:0001444;EFO:0006959	2	3	3	0
HP_0012115	hepatitis	EFO:0000001;BFO:0000020;BFO:0000019;EFO:0000651;HP:0000118;HP:0000818;HP:0025031;HP:0002012;HP:0001392;HP:0012115	2	4	1	0
EFO_0000649	periodontitis	EFO:0000001;BFO:0000020;BFO:0000016;EFO:0000408;EFO:0009903;MONDO:0021199;EFO:0009676;EFO:0002461;EFO:0000405;MONDO:0024505;EFO:0000524;MONDO:0005042;EFO:1001047;EFO:1001216;MONDO:0002635;EFO:0000649	2	9	6	0
EFO_0007780	periodontal measurement	EFO:0000001;IAO:0000030;EFO:0001444;EFO:0007780	2	4	2	0
EFO_0000621	neuroblastoma	EFO:0000001;BFO:0000020;BFO:0000016;EFO:0000408;MONDO:0021199;EFO:0000618;EFO:0009386;EFO:0005774;MONDO:0045024;MONDO:0023370;EFO:0000616;MONDO:0021248;EFO:1000158;EFO:0003833;EFO:0000514;MONDO:0002510;EFO:0005784;MONDO:0021193;MONDO:0016708;EFO:0005235;EFO:1000393;MONDO:0021147;MONDO:0021194;MONDO:0021195;MONDO:0021635;EFO:0000621	2	9	3	0
Orphanet_391311	Susceptibility to viral and mycobacterial infections	EFO:0000001;BFO:0000020;BFO:0000019;MONDO:0042489;MONDO:0020573;BFO:0000016;EFO:0000408;MONDO:0021199;EFO:0000540;MONDO:0003778;EFO:0000508;Orphanet:183770;Orphanet:101997;Orphanet:101988;Orphanet:183710;Orphanet:391311	2	2	1	0
EFO_0004276	Stevens-Johnson syndrome	EFO:0000001;BFO:0000020;BFO:0000016;EFO:0000408;MONDO:0021199;MONDO:0024505;EFO:0010285;EFO:0000701;EFO:0006346;MONDO:0017396;EFO:0004775;MONDO:0002254;EFO:0004276	2	2	2	0
GO_0007568	aging	EFO:0000001;BFO:0000015;GO:0008150;GO:0007568	2	7	1	0
EFO_0004685	hip geometry	EFO:0000001;IAO:0000030;EFO:0001444;EFO:0004302;EFO:0004324;EFO:0004512;EFO:0004685	2	7	4	0
Orphanet_2573	Moyamoya disease	EFO:0000001;BFO:0000020;BFO:0000016;EFO:0000408;MONDO:0021199;EFO:0000618;EFO:0009386;EFO:0005774;EFO:0000319;EFO:0004264;MONDO:0020676;MONDO:0043218;EFO:0003763;EFO:1000990;EFO:1000859;MONDO:0018791;EFO:0000508;Orphanet:71859;Orphanet:183503;Orphanet:2573	2	9	3	0
EFO_0005658	response to selective serotonin reuptake inhibitor	EFO:0000001;BFO:0000015;GO:0008150;GO:0050896;GO:0042493;GO:0036276;EFO:0005658	2	7	5	0
EFO_0004599	acute graft vs. host disease	EFO:0000001;BFO:0000020;BFO:0000016;EFO:0000408;MONDO:0021199;EFO:0000540;MONDO:0013730;EFO:0004599	2	6	1	0
EFO_0006928	motion sickness	EFO:0000001;BFO:0000020;BFO:0000019;EFO:0000651;EFO:0003765;EFO:0006928	2	17	6	0
EFO_0001382	puberty	EFO:0000001;BFO:0000015;GO:0008150;EFO:0001382	2	3	1	0
EFO_0006785	infant body height	EFO:0000001;IAO:0000030;EFO:0001444;EFO:0004302;EFO:0004324;EFO:0004339;EFO:0006785	2	9	5	1
EFO_0006953	family history of lung cancer	EFO:0000001;IAO:0000030;EFO:0001444;EFO:0006841;EFO:0000352;EFO:0000493;EFO:0009640;EFO:0006953	2	3	2	0
EFO_0007591	bone mineral accretion measurement	EFO:0000001;IAO:0000030;EFO:0001444;EFO:0004512;EFO:0007591	2	2	0	0
GO_0031960	response to corticosteroid	EFO:0000001;BFO:0000015;GO:0008150;GO:0050896;GO:0042493;GO:0031960	2	4	2	0
EFO_0000174	Ewing sarcoma	EFO:0000001;BFO:0000020;BFO:0000016;EFO:0000408;MONDO:0045024;MONDO:0023370;EFO:0000616;EFO:0000311;EFO:0000691;EFO:0005784;MONDO:0021038;EFO:0000174	2	3	3	0
EFO_0007912	conscientiousness measurement	EFO:0000001;IAO:0000030;EFO:0001444;EFO:0007911;EFO:0007912	2	2	2	0
GO_1901558	response to metformin	EFO:0000001;BFO:0000015;GO:0008150;GO:0050896;GO:0042493;GO:1901558	2	2	0	0
EFO_0003922	menopause	EFO:0000001;BFO:0000020;BFO:0000019;EFO:0000651;EFO:0003765;EFO:0003922	2	17	4	1
EFO_0004704	age at menopause	EFO:0000001;IAO:0000030;EFO:0001444;EFO:0000719;EFO:0000246;EFO:0004704	2	60	11	5
EFO_0009717	bilateral oophorectomy	EFO:0000001;BFO:0000015;EFO:0004542;EFO:0002694;EFO:0002571;EFO:0009717	2	3	2	0
EFO_0002429	polycythemia vera	EFO:0000001;BFO:0000020;BFO:0000016;EFO:0000408;MONDO:0021199;EFO:0000540;EFO:0009676;EFO:0002461;EFO:0005803;MONDO:0003225;MONDO:0020006;EFO:0005804;MONDO:0045024;MONDO:0023370;EFO:0000616;EFO:0000311;MONDO:0002334;MONDO:0044881;EFO:0001642;EFO:0002427;EFO:0009714;EFO:0000508;Orphanet:68336;Orphanet:322126;MONDO:0015756;MONDO:0000621;EFO:1001986;EFO:0004260;MONDO:0021581;EFO:0003820;MONDO:000063…	2	2	0	0
EFO_1000388	Myelodysplastic/Myeloproliferative Neoplasm	EFO:0000001;BFO:0000020;BFO:0000016;EFO:0000408;MONDO:0045024;MONDO:0023370;EFO:0000616;EFO:0000311;MONDO:0021199;EFO:0005803;MONDO:0002334;MONDO:0044881;EFO:0001642;EFO:0002427;EFO:0009714;MONDO:0020006;EFO:0000508;Orphanet:68336;Orphanet:322126;MONDO:0015756;EFO:0000540;MONDO:0000621;EFO:0009676;EFO:0002461;EFO:1001986;EFO:0004260;MONDO:0021581;EFO:0003820;MONDO:0000637;MONDO:0002176;MONDO:0002…	2	2	2	0
EFO_0000681	renal cell carcinoma	EFO:0000001;BFO:0000020;BFO:0000016;EFO:0000408;MONDO:0045024;MONDO:0023370;EFO:0000616;EFO:0000311;EFO:0006858;EFO:0000313;MONDO:0024276;EFO:0000228;MONDO:0021199;EFO:0009690;MONDO:0024505;MONDO:0044965;EFO:0003086;MONDO:0021066;EFO:0003865;EFO:1000363;MONDO:0002367;EFO:0002890;EFO:0000681	2	7	4	0
EFO_0008334	TpTe measurement	EFO:0000001;IAO:0000030;EFO:0001444;EFO:0004298;EFO:0005278;EFO:0004311;EFO:0004327;EFO:0008334	2	2	2	0
Orphanet_85443	AL amyloidosis	EFO:0000001;BFO:0000020;BFO:0000016;EFO:0000408;MONDO:0021199;EFO:0000319;MONDO:0024505;MONDO:0000651;EFO:0003777;EFO:0009676;EFO:0002970;MONDO:0003939;EFO:0000318;MONDO:0000591;EFO:0002630;EFO:1001473;MONDO:0021194;MONDO:0021195;MONDO:0024297;EFO:0000589;EFO:1000639;MONDO:0020012;MONDO:0015938;MONDO:0021179;EFO:1001875;EFO:0000618;EFO:0004149;EFO:0009387;EFO:0003100;MONDO:0015923;MONDO:0016179;E…	2	4	1	0
EFO_0003890	drug dependence	EFO:0000001;BFO:0000020;BFO:0000016;EFO:0000408;MONDO:0021199;EFO:0000618;EFO:0009386;EFO:0005774;MONDO:0002025;EFO:0000677;MONDO:0045028;MONDO:0029001;MONDO:0001423;MONDO:0002494;MONDO:0004938;EFO:0003890	2	2	2	0
EFO_0009762	healthspan	EFO:0000001;IAO:0000030;EFO:0001444;EFO:0000719;EFO:0009762	2	2	1	0
EFO_0004233	leukopenia	EFO:0000001;BFO:0000020;BFO:0000019;EFO:0000651;HP:0000118;HP:0001871;HP:0001881;EFO:0004233	2	2	1	0
EFO_0004992	Otitis media	EFO:0000001;BFO:0000020;BFO:0000016;EFO:0000408;EFO:0009903;MONDO:0021199;EFO:0000618;EFO:0001058;EFO:1001455;MONDO:0024505;EFO:0000524;MONDO:0005042;MONDO:0024623;MONDO:0021205;MONDO:0003276;EFO:0004992	2	3	0	0
EFO_0005401	response to high sodium diet	EFO:0000001;BFO:0000015;GO:0008150;GO:0050896;EFO:0005401	2	4	1	0
EFO_0005403	response to dietary potassium supplementation	EFO:0000001;BFO:0000015;GO:0008150;GO:0050896;EFO:0005403	2	4	1	0
EFO_0008379	P wave terminal force measurement	EFO:0000001;IAO:0000030;EFO:0001444;EFO:0004298;EFO:0005278;EFO:0004311;EFO:0004327;EFO:0008379	2	3	3	0
CHEBI_5855	ibuprofen	EFO:0000001;BFO:0000040;CHEBI:24431;CHEBI:5855	2	3	3	0
EFO_1000059	cervical artery dissection	EFO:0000001;BFO:0000020;BFO:0000016;EFO:0000408;MONDO:0024505;EFO:0000524;MONDO:0021199;EFO:0000319;EFO:0004264;MONDO:0000473;EFO:1000059	2	2	2	0
EFO_0009440	age at last pregnancy measurement	EFO:0000001;IAO:0000030;EFO:0001444;EFO:0007862;EFO:0009440	2	3	1	0
EFO_0003894	acne	EFO:0000001;BFO:0000020;BFO:0000016;EFO:0000408;MONDO:0021199;MONDO:0024505;EFO:0010285;EFO:0000701;EFO:1000636;MONDO:0002917;MONDO:0024481;EFO:1000763;EFO:0009903;MONDO:0002406;EFO:0000508;MONDO:0024255;EFO:0003894	2	7	5	0
EFO_0004624	prostate specific antigen measurement	EFO:0000001;IAO:0000030;EFO:0001444;EFO:0005127;EFO:0004624	2	21	9	4
EFO_0000284	benign prostatic hyperplasia	EFO:0000001;BFO:0000020;BFO:0000016;EFO:0000408;MONDO:0045024;EFO:0000536;MONDO:0021199;EFO:0009663;EFO:0000512;EFO:0009555;EFO:0009602;EFO:0000284	2	14	4	1
EFO_1001512	endometrial carcinoma	EFO:0000001;BFO:0000020;BFO:0000016;EFO:0000408;MONDO:0045024;MONDO:0023370;EFO:0000616;EFO:0000311;EFO:0006858;EFO:0000313;MONDO:0021199;EFO:0009663;EFO:0003863;EFO:0000512;EFO:0009549;EFO:0003859;EFO:1000051;MONDO:0002149;MONDO:0021148;MONDO:0001416;MONDO:0002654;MONDO:0021353;MONDO:0002715;EFO:0002919;EFO:0004230;MONDO:0000931;MONDO:0021251;MONDO:0011962;EFO:1001512	2	11	7	1
EFO_0004232	eosinophilic esophagitis	EFO:0000001;BFO:0000020;BFO:0000016;EFO:0000408;MONDO:0021199;EFO:0000405;MONDO:0024505;MONDO:0000651;MONDO:0044991;EFO:0009544;EFO:0009903;MONDO:0001409;EFO:0010282;EFO:0009431;MONDO:0018438;EFO:0004232	2	6	2	0
EFO_0004270	restless legs syndrome	EFO:0000001;BFO:0000020;BFO:0000016;EFO:0000408;MONDO:0021199;EFO:0000618;EFO:0004270	2	8	4	0
EFO_0004886	intracranial volume measurement	EFO:0000001;IAO:0000030;EFO:0001444;EFO:0004464;EFO:0005052;EFO:0006930;EFO:0004886	2	5	4	0
EFO_0003959	cleft lip	EFO:0000001;BFO:0000020;BFO:0000019;EFO:0000651;HP:0000118;HP:0000152;HP:0000234;HP:0000271;HP:0000153;HP:0000202;EFO:0003959	2	24	12	2
HP_0000175	cleft palate	EFO:0000001;BFO:0000020;BFO:0000019;EFO:0000651;HP:0000118;HP:0000152;HP:0000234;HP:0000271;HP:0000153;HP:0000202;HP:0000175	2	24	13	2
EFO_0004625	progranulin measurement	EFO:0000001;IAO:0000030;EFO:0001444;EFO:0006848;EFO:0004625	2	9	6	0
HP_0000202	Oral cleft	EFO:0000001;BFO:0000020;BFO:0000019;EFO:0000651;HP:0000118;HP:0000152;HP:0000234;HP:0000271;HP:0000153;HP:0000202	2	9	5	0
EFO_0007843	nose morphology measurement	EFO:0000001;IAO:0000030;EFO:0001444;EFO:0007841;EFO:0007843	2	17	12	0
EFO_0007906	synophrys measurement	EFO:0000001;IAO:0000030;EFO:0001444;EFO:0007821;EFO:0007906	2	32	12	2
EFO_0007842	chin morphology measurement	EFO:0000001;IAO:0000030;EFO:0001444;EFO:0007841;EFO:0007842	2	21	7	1
EFO_0001378	multiple myeloma	EFO:0000001;BFO:0000020;BFO:0000016;EFO:0000408;MONDO:0045024;MONDO:0023370;EFO:0000616;EFO:0000311;MONDO:0021199;EFO:0005803;MONDO:0002334;MONDO:0044881;EFO:0001642;MONDO:0020006;EFO:0000508;Orphanet:68336;Orphanet:322126;MONDO:0015757;EFO:0000574;EFO:0000540;MONDO:0021194;MONDO:0021197;MONDO:0044979;MONDO:0004805;MONDO:0004095;EFO:0000096;EFO:0000200;EFO:0002427;MONDO:0016180;EFO:0001378	2	34	11	4
EFO_0005406	colorectal adenoma	EFO:0000001;BFO:0000020;BFO:0000016;EFO:0000408;MONDO:0021199;EFO:0000405;MONDO:0045024;MONDO:0023370;EFO:0000616;EFO:0008549;EFO:0010282;EFO:0009431;MONDO:0021118;MONDO:0024634;EFO:0004142;EFO:0002422;EFO:0006858;EFO:0000232;EFO:1000217;EFO:0005406	2	41	12	6
EFO_0005842	colorectal cancer	EFO:0000001;BFO:0000020;BFO:0000016;EFO:0000408;MONDO:0021199;EFO:0000405;MONDO:0045024;MONDO:0023370;EFO:0000616;EFO:0008549;EFO:0010282;EFO:0009431;MONDO:0021118;MONDO:0024634;EFO:0004142;EFO:0000311;EFO:0006858;EFO:0000313;MONDO:0002516;EFO:0007330;EFO:0005842	2	74	12	7
EFO_0000292	bladder carcinoma	EFO:0000001;BFO:0000020;BFO:0000016;EFO:0000408;MONDO:0045024;MONDO:0023370;EFO:0000616;EFO:0000311;EFO:0006858;EFO:0000313;MONDO:0021199;EFO:0009690;EFO:1000018;MONDO:0021066;EFO:0000294;EFO:1000363;MONDO:0001187;EFO:0000292	2	8	4	0
EFO_0000305	breast carcinoma	EFO:0000001;BFO:0000020;BFO:0000016;EFO:0000408;MONDO:0045024;MONDO:0023370;EFO:0000616;EFO:0000311;EFO:0006858;EFO:0000313;MONDO:0024505;MONDO:0000651;EFO:0009483;MONDO:0021199;EFO:0010285;MONDO:0021350;EFO:0003869;MONDO:0003274;MONDO:0007254;EFO:0000305	2	129	10	9
EFO_1000650	estrogen-receptor negative breast cancer	EFO:0000001;BFO:0000020;BFO:0000016;EFO:0000408;MONDO:0045024;MONDO:0023370;EFO:0000616;EFO:0000311;EFO:0006858;EFO:0000313;MONDO:0024505;MONDO:0000651;EFO:0009483;MONDO:0021199;EFO:0010285;MONDO:0021350;EFO:0003869;MONDO:0003274;MONDO:0007254;EFO:0000305;EFO:1000650	2	27	10	3
EFO_0000571	lung adenocarcinoma	EFO:0000001;BFO:0000020;BFO:0000016;EFO:0000408;MONDO:0045024;MONDO:0023370;EFO:0000616;EFO:0000311;EFO:0006858;EFO:0000313;MONDO:0024276;EFO:0000228;MONDO:0021199;EFO:0000684;EFO:0003853;MONDO:0000376;MONDO:0024505;MONDO:0000651;MONDO:0021350;MONDO:0003274;EFO:0009433;EFO:0003818;MONDO:0020641;MONDO:0021117;MONDO:0008903;EFO:0001071;EFO:0003060;EFO:0000571	2	18	6	1
EFO_0001071	lung carcinoma	EFO:0000001;BFO:0000020;BFO:0000016;EFO:0000408;MONDO:0045024;MONDO:0023370;EFO:0000616;EFO:0000311;EFO:0006858;EFO:0000313;MONDO:0021199;EFO:0000684;EFO:0003853;MONDO:0000376;MONDO:0024505;MONDO:0000651;MONDO:0021350;MONDO:0003274;EFO:0009433;EFO:0003818;MONDO:0020641;MONDO:0021117;MONDO:0008903;EFO:0001071	2	27	9	3
EFO_0001075	ovarian carcinoma	EFO:0000001;BFO:0000020;BFO:0000016;EFO:0000408;MONDO:0045024;MONDO:0023370;EFO:0000616;EFO:0000311;EFO:0006858;EFO:0000313;MONDO:0021199;EFO:0001379;EFO:0003769;EFO:0009663;EFO:0000512;EFO:0009549;MONDO:0002259;EFO:0005771;EFO:0003863;EFO:1000051;MONDO:0021148;EFO:0003893;MONDO:0002229;MONDO:0002149;MONDO:0001416;MONDO:0008170;Orphanet:398934;EFO:0001075	2	17	6	1
EFO_1001516	ovarian serous carcinoma	EFO:0000001;BFO:0000020;BFO:0000016;EFO:0000408;MONDO:0045024;MONDO:0023370;EFO:0000616;EFO:0000311;EFO:0006858;EFO:0000313;MONDO:0021199;EFO:0001379;EFO:0003769;EFO:0009663;EFO:0000512;EFO:0009549;MONDO:0002259;EFO:0005771;EFO:0003863;EFO:1000051;MONDO:0021148;EFO:0003893;MONDO:0002229;MONDO:0002149;MONDO:0001416;MONDO:0008170;Orphanet:398934;EFO:0001075;EFO:1001516	2	17	7	1
EFO_0000708	squamous cell lung carcinoma	EFO:0000001;BFO:0000020;BFO:0000016;EFO:0000408;MONDO:0045024;MONDO:0023370;EFO:0000616;EFO:0000311;EFO:0006858;EFO:0000313;MONDO:0021199;MONDO:0024505;EFO:0010285;EFO:0000701;EFO:0004198;MONDO:0000653;MONDO:0002898;MONDO:0021634;EFO:0009259;EFO:0009260;MONDO:0002532;EFO:0000707;EFO:0000684;EFO:0003853;MONDO:0000376;MONDO:0000651;MONDO:0021350;MONDO:0003274;EFO:0009433;EFO:0003818;MONDO:0020641;M…	2	15	4	1
EFO_1001515	ovarian endometrioid carcinoma	EFO:0000001;BFO:0000020;BFO:0000016;EFO:0000408;MONDO:0045024;MONDO:0023370;EFO:0000616;EFO:0000311;EFO:0006858;EFO:0000313;MONDO:0024276;EFO:0000228;MONDO:0021199;EFO:0009663;EFO:0000512;EFO:0003863;EFO:1000051;MONDO:0002149;EFO:0009549;MONDO:0021148;MONDO:0001416;EFO:0000466;EFO:0001379;EFO:0003769;MONDO:0002259;EFO:0005771;EFO:0003893;EFO:1001515	2	8	3	1
EFO_0005088	testicular carcinoma	EFO:0000001;BFO:0000020;BFO:0000016;EFO:0000408;MONDO:0045024;MONDO:0023370;EFO:0000616;EFO:0000311;EFO:0006858;EFO:0000313;MONDO:0021199;EFO:0009663;EFO:0000512;EFO:0003863;EFO:1000051;MONDO:0002149;EFO:0009555;MONDO:0024582;EFO:0007355;EFO:0001379;EFO:0003769;MONDO:0002259;EFO:0009601;MONDO:0021348;EFO:0005088	2	15	5	1
EFO_1000566	Testicular Germ Cell Tumor	EFO:0000001;BFO:0000020;BFO:0000016;EFO:0000408;MONDO:0045024;MONDO:0023370;EFO:0000616;EFO:0000514;MONDO:0021199;EFO:0009663;EFO:0003863;EFO:0004281;MONDO:0018191;MONDO:0018202;EFO:0001379;EFO:0003769;EFO:0000512;EFO:0009555;MONDO:0002259;EFO:0009601;EFO:1000051;MONDO:0024582;MONDO:0021348;EFO:1000566	2	38	7	1
EFO_0000731	uterine fibroid	EFO:0000001;BFO:0000020;BFO:0000016;EFO:0000408;MONDO:0045024;MONDO:0023370;EFO:0000616;EFO:0002422;MONDO:0002616;EFO:1001986;MONDO:0021581;EFO:1000255;EFO:0002424;MONDO:0021199;EFO:0009663;EFO:0003863;EFO:0000512;EFO:0009549;EFO:0003859;EFO:0009676;EFO:0002970;MONDO:0003939;MONDO:0021545;EFO:1001185;MONDO:0000636;MONDO:0003061;EFO:1000121;MONDO:0001572;EFO:1000051;MONDO:0000383;MONDO:0021148;MON…	2	13	7	1
EFO_0001065	endometriosis	EFO:0000001;BFO:0000020;BFO:0000016;EFO:0000408;MONDO:0021199;EFO:0009663;EFO:0000512;EFO:0009549;MONDO:0002654;MONDO:0000931;EFO:0001065	2	18	7	2
EFO_0002892	thyroid carcinoma	EFO:0000001;BFO:0000020;BFO:0000016;EFO:0000408;MONDO:0045024;MONDO:0023370;EFO:0000616;EFO:0000311;EFO:0006858;EFO:0000313;MONDO:0021199;EFO:0001379;EFO:0003769;EFO:1000627;EFO:0003841;MONDO:0021069;MONDO:0002108;EFO:0002892	2	5	3	0
EFO_1001062	nodular goiter	EFO:0000001;BFO:0000020;BFO:0000016;EFO:0000408;MONDO:0021199;EFO:0001379;EFO:1000627;EFO:0004283;EFO:1001062	2	3	3	0
MONDO_0000334	multinodular goiter	EFO:0000001;BFO:0000020;BFO:0000016;EFO:0000408;MONDO:0021199;EFO:0001379;EFO:1000627;EFO:0004283;EFO:1001062;MONDO:0000334	2	3	2	0
EFO_0004707	infantile hypertrophic pyloric stenosis	EFO:0000001;BFO:0000020;BFO:0000016;EFO:0000408;MONDO:0021199;EFO:0000405;EFO:0010282;EFO:0009431;EFO:0009608;EFO:0009626;EFO:0004707	2	3	0	0
EFO_0000405	digestive system disease	EFO:0000001;BFO:0000020;BFO:0000016;EFO:0000408;MONDO:0021199;EFO:0000405	2	6	5	0
EFO_0000280	Barrett's esophagus	EFO:0000001;BFO:0000020;BFO:0000016;EFO:0000408;MONDO:0021199;EFO:0000405;MONDO:0024505;MONDO:0000651;MONDO:0044991;EFO:0009544;EFO:0000280	2	8	3	0
EFO_0000478	esophageal adenocarcinoma	EFO:0000001;BFO:0000020;BFO:0000016;EFO:0000408;MONDO:0045024;MONDO:0023370;EFO:0000616;EFO:0000311;EFO:0006858;EFO:0000313;MONDO:0024276;EFO:0000228;MONDO:0021199;EFO:0000405;MONDO:0024505;MONDO:0000651;MONDO:0044991;EFO:0009544;EFO:0002916;EFO:0008549;MONDO:0002516;EFO:1000218;MONDO:0021350;MONDO:0003274;MONDO:0021355;MONDO:0007576;MONDO:0015111;MONDO:0015881;MONDO:0019086;EFO:0000478	2	10	5	1
EFO_1000243	Epidermal Inclusion Cyst	EFO:0000001;BFO:0000020;BFO:0000016;EFO:0000408;MONDO:0045024;MONDO:0023370;EFO:0000616;MONDO:0021199;MONDO:0024505;EFO:0010285;EFO:0000701;EFO:0004198;EFO:1000243	2	5	3	0
MONDO_0002917	disease of pilosebaceous unit	EFO:0000001;BFO:0000020;BFO:0000016;EFO:0000408;MONDO:0021199;MONDO:0024505;EFO:0010285;MONDO:0002917	2	4	0	0
EFO_0005413	joint damage measurement	EFO:0000001;IAO:0000030;EFO:0001444;EFO:0005413	2	2	1	0
GO_0097332	response to antipsychotic drug	EFO:0000001;BFO:0000015;GO:0008150;GO:0050896;GO:0042493;GO:0097332	2	6	1	0
EFO_0008022	angiogenin measurement	EFO:0000001;IAO:0000030;EFO:0001444;EFO:0004747;EFO:0007937;EFO:0008022	2	2	0	0
Orphanet_398934	Malignant epithelial tumor of ovary	EFO:0000001;BFO:0000020;BFO:0000016;EFO:0000408;MONDO:0045024;MONDO:0023370;EFO:0000616;EFO:0000311;EFO:0006858;EFO:0000313;MONDO:0021199;EFO:0001379;EFO:0003769;EFO:0009663;EFO:0000512;EFO:0009549;MONDO:0002259;EFO:0005771;EFO:0003863;EFO:1000051;MONDO:0021148;EFO:0003893;MONDO:0002229;MONDO:0002149;MONDO:0001416;MONDO:0008170;Orphanet:398934	2	9	6	0
EFO_0000519	glioblastoma multiforme	EFO:0000001;BFO:0000020;BFO:0000016;EFO:0000408;MONDO:0045024;MONDO:0023370;EFO:0000616;EFO:0000311;EFO:0006858;EFO:0000313;MONDO:0021199;EFO:0000618;MONDO:0021248;EFO:0007392;EFO:0009386;EFO:1000158;EFO:0000326;EFO:0005774;EFO:0003833;MONDO:0021193;EFO:0005543;EFO:0000272;MONDO:0020665;MONDO:0015917;MONDO:0016680;EFO:0000519	2	9	4	0
EFO_0000326	central nervous system cancer	EFO:0000001;BFO:0000020;BFO:0000016;EFO:0000408;MONDO:0045024;MONDO:0023370;EFO:0000616;EFO:0000311;EFO:0006858;EFO:0000313;MONDO:0021199;EFO:0000618;MONDO:0021248;EFO:0007392;EFO:0009386;EFO:1000158;EFO:0000326	2	18	6	1
EFO_0005543	glioma	EFO:0000001;BFO:0000020;BFO:0000016;EFO:0000408;MONDO:0021199;EFO:0000618;EFO:0009386;EFO:0005774;MONDO:0045024;MONDO:0023370;EFO:0000616;MONDO:0021248;EFO:1000158;EFO:0003833;MONDO:0021193;EFO:0005543	2	20	6	0
Orphanet_654	Nephroblastoma	EFO:0000001;BFO:0000020;BFO:0000016;EFO:0000408;MONDO:0045024;MONDO:0023370;EFO:0000616;EFO:0005784;EFO:0000311;MONDO:0021043;EFO:1000356;MONDO:0021199;EFO:0009690;MONDO:0024505;MONDO:0044965;EFO:0003086;MONDO:0021066;EFO:0003865;EFO:1000363;MONDO:0002367;EFO:0000508;Orphanet:68336;Orphanet:183595;Orphanet:654	2	2	0	0
EFO_0007681	triglyceride change measurement	EFO:0000001;IAO:0000030;EFO:0001444;EFO:0005105;EFO:0004529;EFO:0004530;EFO:0007681	2	4	3	0
GO_1901557	response to fenofibrate	EFO:0000001;BFO:0000015;GO:0008150;GO:0050896;GO:0042493;GO:1901557	2	9	6	0
GO_1903491	response to simvastatin	EFO:0000001;BFO:0000015;GO:0008150;GO:0050896;GO:0042493;GO:0036273;GO:1903491	2	7	5	0
EFO_0008219	macrophage inflammatory protein 1b measurement	EFO:0000001;IAO:0000030;EFO:0001444;EFO:0004747;EFO:0007937;EFO:0008219	2	3	2	0
EFO_0008297	teratocarcinoma-derived growth factor 1 measurement	EFO:0000001;IAO:0000030;EFO:0001444;EFO:0004747;EFO:0007937;EFO:0008297	2	2	0	0
EFO_1000787	osteoarthritis, spine	EFO:0000001;BFO:0000020;BFO:0000016;EFO:0000408;MONDO:0021199;EFO:0009676;EFO:0002461;EFO:1001986;EFO:0005802;EFO:0005755;EFO:0009903;EFO:1000999;EFO:0004260;MONDO:0002614;EFO:0005856;EFO:0002506;EFO:1000787	2	2	0	0
EFO_0004252	nasopharyngeal neoplasm	EFO:0000001;BFO:0000020;BFO:0000016;EFO:0000408;MONDO:0024505;EFO:0000524;MONDO:0045024;MONDO:0023370;EFO:0000616;EFO:0005950;MONDO:0021199;EFO:0000684;MONDO:0004867;EFO:0000405;MONDO:0024623;MONDO:0020592;MONDO:0004821;EFO:0003853;MONDO:0020641;EFO:0008549;MONDO:0021246;EFO:0004252	2	5	3	0
EFO_0004845	magnesium measurement	EFO:0000001;IAO:0000030;EFO:0001444;EFO:0004845	2	4	4	0
EFO_0007781	stressful life event measurement	EFO:0000001;IAO:0000030;EFO:0001444;EFO:0006848;EFO:0007781	2	4	2	0
EFO_0004278	sudden cardiac arrest	EFO:0000001;BFO:0000020;BFO:0000016;EFO:0000408;MONDO:0021199;EFO:0000319;MONDO:0024505;MONDO:0000651;EFO:0003777;EFO:0004269;EFO:0009492;MONDO:0007263;EFO:0004278	2	8	4	0
EFO_0009331	erosive tooth wear measurement	EFO:0000001;IAO:0000030;EFO:0001444;EFO:0009331	2	3	3	0
EFO_0009719	artificial cardiac pacemaker	EFO:0000001;BFO:0000015;EFO:0004542;EFO:0002694;EFO:0002571;EFO:0009719	2	2	0	0
EFO_0000373	congestive heart failure	EFO:0000001;BFO:0000020;BFO:0000016;EFO:0000408;MONDO:0021199;EFO:0000319;MONDO:0024505;MONDO:0000651;EFO:0003777;EFO:0003144;EFO:0000373	2	2	0	0
EFO_1001493	cardiac embolism	EFO:0000001;BFO:0000020;BFO:0000016;EFO:0000408;MONDO:0021199;EFO:0000319;MONDO:0024505;MONDO:0000651;EFO:0003777;EFO:0004264;EFO:1001493	2	2	2	0
EFO_1001976	cardioembolic stroke	EFO:0000001;BFO:0000020;BFO:0000016;EFO:0000408;MONDO:0021199;EFO:0000618;EFO:0009386;EFO:0005774;EFO:0000319;EFO:0004264;MONDO:0020676;MONDO:0043218;EFO:0003763;EFO:0000712;EFO:1001976	2	4	1	0
HP_0002140	Ischemic stroke	EFO:0000001;BFO:0000020;BFO:0000019;EFO:0000651;HP:0000118;HP:0001626;EFO:0000556;HP:0002637;HP:0002140	2	19	6	1
EFO_0007620	volumetric bone mineral density	EFO:0000001;IAO:0000030;EFO:0001444;EFO:0004512;EFO:0004516;EFO:0007620	2	6	1	0
EFO_0007702	hip bone mineral density	EFO:0000001;IAO:0000030;EFO:0001444;EFO:0004512;EFO:0004516;EFO:0003923;EFO:0007702	2	8	3	0
EFO_0006946	behavioural disinhibition measurement	EFO:0000001;IAO:0000030;EFO:0001444;EFO:0006848;EFO:0006946	2	11	6	0
EFO_0004698	insomnia	EFO:0000001;BFO:0000020;BFO:0000016;EFO:0000408;MONDO:0021199;EFO:0000618;EFO:0009386;EFO:0005774;MONDO:0002025;EFO:0000677;EFO:0008568;EFO:0004698	2	18	8	2
EFO_0007876	insomnia measurement	EFO:0000001;IAO:0000030;EFO:0001444;EFO:0004870;EFO:0007876	2	25	4	1
EFO_0007888	age at voice drop	EFO:0000001;IAO:0000030;EFO:0001444;EFO:0000719;EFO:0000246;EFO:0007888	2	14	7	0
EFO_0009716	age at first facial hair	EFO:0000001;IAO:0000030;EFO:0001444;EFO:0000719;EFO:0000246;EFO:0009716	2	49	14	4
EFO_0009594	irritability measurement	EFO:0000001;IAO:0000030;EFO:0001444;EFO:0006848;EFO:0007803;EFO:0009594	2	21	7	1
HP_0000737	irritability	EFO:0000001;BFO:0000020;BFO:0000019;EFO:0000651;HP:0000118;HP:0000707;HP:0000708;HP:0000735;HP:0000737	2	16	6	2
EFO_0007823	facial hair thickness measurement	EFO:0000001;IAO:0000030;EFO:0001444;EFO:0007821;EFO:0007823	2	7	2	1
HP_0001007	Hirsutism	EFO:0000001;BFO:0000020;BFO:0000019;EFO:0000651;HP:0000118;HP:0001574;HP:0001007	2	4	3	0
EFO_0005762	neuropathic pain	EFO:0000001;BFO:0000020;BFO:0000019;EFO:0000651;EFO:0003765;EFO:0003843;EFO:0005762	2	2	2	0
EFO_0008082	chemokine (C-C motif) ligand 27 measurement	EFO:0000001;IAO:0000030;EFO:0001444;EFO:0004747;EFO:0007937;EFO:0008082	2	3	2	0
EFO_0004226	Creutzfeldt Jacob Disease	EFO:0000001;BFO:0000020;BFO:0000016;EFO:0000408;MONDO:0021199;EFO:0000618;EFO:0009386;EFO:0005774;EFO:0005741;MONDO:0020010;EFO:1001456;EFO:0004720;EFO:0004226	2	3	1	0
EFO_0004792	plasminogen activator inhibitor 1 measurement	EFO:0000001;IAO:0000030;EFO:0001444;EFO:0004747;EFO:0004792	2	2	2	0
EFO_0000094	B-cell acute lymphoblastic leukemia	EFO:0000001;BFO:0000020;BFO:0000016;EFO:0000408;MONDO:0045024;MONDO:0023370;EFO:0000616;EFO:0000311;MONDO:0021199;EFO:0005803;MONDO:0002334;MONDO:0044881;EFO:0001642;EFO:0002425;EFO:0000540;EFO:0009676;EFO:0002461;MONDO:0003225;MONDO:0005374;EFO:0000565;MONDO:0001018;EFO:0004289;MONDO:0020006;EFO:0000508;Orphanet:68336;Orphanet:322126;MONDO:0015757;EFO:0000574;EFO:0005952;EFO:0009119;EFO:1000068;…	2	9	5	0
EFO_0000220	acute lymphoblastic leukemia	EFO:0000001;BFO:0000020;BFO:0000016;EFO:0000408;MONDO:0045024;MONDO:0023370;EFO:0000616;EFO:0000311;MONDO:0021199;EFO:0005803;MONDO:0002334;MONDO:0044881;EFO:0001642;EFO:0002425;EFO:0000540;EFO:0009676;EFO:0002461;MONDO:0003225;MONDO:0005374;EFO:0000565;MONDO:0001018;EFO:0004289;MONDO:0020006;EFO:0000508;Orphanet:68336;Orphanet:322126;MONDO:0015757;EFO:0000574;EFO:0005952;EFO:0009119;EFO:1000068;…	2	17	7	2
EFO_0000274	atopic eczema	EFO:0000001;BFO:0000020;BFO:0000016;EFO:0000408;MONDO:0021199;EFO:0000540;EFO:1002003;EFO:0003785;MONDO:0024505;EFO:0010285;EFO:0000701;EFO:1000636;EFO:0009903;MONDO:0002406;EFO:0000274	2	40	9	3
EFO_0003785	allergy	EFO:0000001;BFO:0000020;BFO:0000016;EFO:0000408;MONDO:0021199;EFO:0000540;EFO:1002003;EFO:0003785	2	63	8	3
EFO_0005854	allergic rhinitis	EFO:0000001;BFO:0000020;BFO:0000016;EFO:0000408;MONDO:0021199;EFO:0000684;EFO:0009903;MONDO:0024505;EFO:0000524;MONDO:0005042;MONDO:0044987;MONDO:0002436;MONDO:0004867;MONDO:0002232;EFO:0008521;EFO:0000540;EFO:1002003;EFO:0003785;MONDO:0000771;EFO:0005854	2	48	11	5
EFO_0003956	seasonal allergic rhinitis	EFO:0000001;BFO:0000020;BFO:0000016;EFO:0000408;MONDO:0021199;EFO:0000684;EFO:0009903;MONDO:0024505;EFO:0000524;MONDO:0005042;MONDO:0044987;MONDO:0002436;MONDO:0004867;MONDO:0002232;EFO:0008521;EFO:0000540;EFO:1002003;EFO:0003785;MONDO:0000771;EFO:0005854;EFO:0003956	2	85	10	8
HP_0000964	Eczema	EFO:0000001;BFO:0000020;BFO:0000019;EFO:0000651;HP:0000118;HP:0001574;HP:0000951;HP:0002715;HP:0012647;HP:0012649;HP:0011123;HP:0000964	2	121	9	6
EFO_0000684	respiratory system disease	EFO:0000001;BFO:0000020;BFO:0000016;EFO:0000408;MONDO:0021199;EFO:0000684	2	65	14	5
EFO_0000270	asthma	EFO:0000001;BFO:0000020;BFO:0000016;EFO:0000408;MONDO:0021199;EFO:0000684;EFO:0009433;MONDO:0024505;MONDO:0000651;EFO:1002018;EFO:0000270	2	111	14	11
EFO_0004591	childhood onset asthma	EFO:0000001;BFO:0000020;BFO:0000016;EFO:0000408;MONDO:0021199;EFO:0000684;EFO:0009433;MONDO:0024505;MONDO:0000651;EFO:1002018;EFO:0000270;EFO:0004591	2	66	10	5
EFO_1000391	Nasal Cavity Polyp	EFO:0000001;BFO:0000020;BFO:0000016;EFO:0000408;MONDO:0045024;MONDO:0023370;EFO:0000616;EFO:0000662;MONDO:0024505;EFO:0000524;EFO:0005950;MONDO:0005042;MONDO:0044987;MONDO:0002436;MONDO:0021199;EFO:0000684;MONDO:0004867;MONDO:0002232;EFO:0003853;MONDO:0020641;MONDO:0004756;EFO:1000391	2	10	5	1
EFO_0005298	allergic sensitization measurement	EFO:0000001;IAO:0000030;EFO:0001444;EFO:0007008;EFO:0005298	2	13	6	2
EFO_0009715	wheezing	EFO:0000001;BFO:0000020;BFO:0000019;EFO:0000651;EFO:0003765;EFO:0009715	2	17	3	1
EFO_1002011	adult onset asthma	EFO:0000001;BFO:0000020;BFO:0000016;EFO:0000408;MONDO:0021199;EFO:0000684;EFO:0009433;MONDO:0024505;MONDO:0000651;EFO:1002018;EFO:0000270;EFO:1002011	2	22	7	3
EFO_0003885	multiple sclerosis	EFO:0000001;BFO:0000020;BFO:0000016;EFO:0000408;MONDO:0021199;EFO:0000618;EFO:0009386;EFO:0005774;EFO:0000540;EFO:0005140;EFO:1002003;EFO:0005809;EFO:1000870;MONDO:0002977;MONDO:0000568;MONDO:0024236;EFO:0005772;MONDO:0021147;MONDO:0002562;EFO:0003885	2	56	14	7
EFO_0000676	psoriasis	EFO:0000001;BFO:0000020;BFO:0000016;EFO:0000408;MONDO:0021199;EFO:0000540;EFO:0009903;MONDO:0024505;EFO:0010285;EFO:0000701;EFO:1000636;EFO:0000524;MONDO:0005042;MONDO:0044999;EFO:0000676	2	172	11	10
EFO_0003898	ankylosing spondylitis	EFO:0000001;BFO:0000020;BFO:0000016;EFO:0000408;MONDO:0021199;EFO:0000540;EFO:0005140;EFO:0009676;EFO:0002461;EFO:1001986;EFO:0005755;EFO:0009903;EFO:1000999;EFO:0004260;MONDO:0002614;EFO:0005856;EFO:1002003;EFO:0005809;MONDO:0000589;EFO:0000685;EFO:0000706;MONDO:0000812;EFO:0009477;MONDO:0045002;MONDO:0003937;EFO:0003898	2	114	12	8
EFO_0004268	sclerosing cholangitis	EFO:0000001;BFO:0000020;BFO:0000016;EFO:0000408;MONDO:0021199;EFO:0001379;EFO:0000405;EFO:0010284;MONDO:0024505;MONDO:0044965;EFO:0001421;EFO:0009903;EFO:0009534;MONDO:0002887;EFO:1000400;MONDO:0004789;EFO:0004268	2	106	13	9
EFO_0000729	ulcerative colitis	EFO:0000001;BFO:0000020;BFO:0000016;EFO:0000408;MONDO:0021199;EFO:0000540;EFO:0005140;EFO:0000405;EFO:0010282;EFO:0009431;EFO:0003767;EFO:0009903;EFO:1001463;MONDO:0024634;MONDO:0003409;EFO:0003872;EFO:0000729	2	215	12	11
EFO_0000384	Crohn's disease	EFO:0000001;BFO:0000020;BFO:0000016;EFO:0000408;MONDO:0021199;EFO:0000540;EFO:0005140;EFO:0000405;EFO:0010282;EFO:0009431;EFO:0003767;EFO:0000384	2	197	16	16
EFO_0003767	inflammatory bowel disease	EFO:0000001;BFO:0000020;BFO:0000016;EFO:0000408;MONDO:0021199;EFO:0000540;EFO:0005140;EFO:0000405;EFO:0010282;EFO:0009431;EFO:0003767	2	163	16	11
EFO_0000685	rheumatoid arthritis	EFO:0000001;BFO:0000020;BFO:0000016;EFO:0000408;MONDO:0021199;EFO:0000540;EFO:0005140;EFO:0009676;EFO:0002461;EFO:1001986;EFO:0005755;EFO:0009903;EFO:1000999;EFO:0004260;MONDO:0002614;EFO:0005856;EFO:1002003;EFO:0005809;MONDO:0000589;EFO:0000685	2	105	15	11
EFO_0002690	systemic lupus erythematosus	EFO:0000001;BFO:0000020;BFO:0000016;EFO:0000408;MONDO:0021199;EFO:0000540;EFO:0005140;EFO:0009676;EFO:0002461;EFO:1001986;EFO:0005755;EFO:1002003;EFO:0005809;MONDO:0004670;MONDO:0020012;MONDO:0015938;MONDO:0015939;MONDO:0002254;MONDO:0021194;MONDO:0021197;MONDO:0044971;MONDO:0019751;EFO:0000508;MONDO:0023603;Orphanet:271870;MONDO:0018782;EFO:0009690;MONDO:0024505;MONDO:0044965;EFO:0003086;EFO:100…	2	94	12	6
EFO_0001060	celiac disease	EFO:0000001;BFO:0000020;BFO:0000016;EFO:0000408;MONDO:0021199;EFO:0000405;EFO:0010282;EFO:0009431;EFO:0009554;EFO:0000540;EFO:1002003;EFO:0005809;MONDO:0000588;MONDO:0024635;EFO:0001060	2	43	9	5
EFO_0001359	type I diabetes mellitus	EFO:0000001;BFO:0000020;BFO:0000016;EFO:0000408;MONDO:0021194;MONDO:0021195;MONDO:0024297;EFO:0000589;EFO:0009406;MONDO:0021199;EFO:0000405;EFO:0001379;EFO:0009605;MONDO:0001933;EFO:0000400;EFO:0000540;EFO:0005140;EFO:1002003;EFO:0005809;MONDO:0000569;EFO:0001359	2	62	12	7
EFO_0004208	Vitiligo	EFO:0000001;BFO:0000020;BFO:0000016;EFO:0000408;MONDO:0021199;EFO:0000540;EFO:0005140;MONDO:0024505;EFO:0010285;EFO:0000701;EFO:0009903;MONDO:0002406;EFO:1002003;EFO:0005809;MONDO:0017841;EFO:0004208	2	41	11	5
EFO_0005140	autoimmune disease	EFO:0000001;BFO:0000020;BFO:0000016;EFO:0000408;MONDO:0021199;EFO:0000540;EFO:0005140	2	58	14	5
EFO_0004705	hypothyroidism	EFO:0000001;BFO:0000020;BFO:0000016;EFO:0000408;MONDO:0021199;EFO:0001379;EFO:1000627;EFO:0004705	2	99	12	5
EFO_1001055	myxedema	EFO:0000001;BFO:0000020;BFO:0000016;EFO:0000408;MONDO:0021199;EFO:0001379;EFO:1000627;EFO:0004705;EFO:1001055	2	66	12	3
HP_0000836	NA		2	67	11	4
EFO_0001054	leprosy	EFO:0000001;BFO:0000020;BFO:0000016;EFO:0000408;EFO:0005741;EFO:0000771;EFO:0009429;MONDO:0000314;MONDO:0021199;EFO:0000618;EFO:0004149;EFO:0009387;EFO:0003100;MONDO:0015923;MONDO:0020010;MONDO:0016104;EFO:0009663;EFO:0000512;EFO:0000545;EFO:0009555;EFO:0002625;EFO:0004248;MONDO:0020091;MONDO:0018396;MONDO:0020590;EFO:0001054	2	17	7	2
EFO_0004267	biliary liver cirrhosis	EFO:0000001;BFO:0000020;BFO:0000016;EFO:0000408;MONDO:0021199;EFO:0001379;EFO:0000405;EFO:0010284;MONDO:0024505;MONDO:0044965;EFO:0001421;MONDO:0045024;MONDO:0023370;EFO:0000616;EFO:0006890;EFO:0003769;EFO:0008549;EFO:0008550;EFO:1001513;EFO:0001422;EFO:0004267	2	17	9	2
EFO_1001486	primary biliary cirrhosis	EFO:0000001;BFO:0000020;BFO:0000016;EFO:0000408;MONDO:0021199;EFO:0001379;EFO:0000405;EFO:0010284;MONDO:0024505;MONDO:0044965;EFO:0001421;MONDO:0045024;MONDO:0023370;EFO:0000616;EFO:0006890;EFO:0003769;EFO:0008549;EFO:0008550;EFO:1001513;EFO:0001422;EFO:0004267;EFO:0009534;EFO:1001486	2	33	7	5
Orphanet_683	Progressive supranuclear palsy	EFO:0000001;BFO:0000020;BFO:0000016;EFO:0000408;MONDO:0021199;EFO:0000618;EFO:0009386;MONDO:0024236;EFO:0005772;EFO:0005815;MONDO:0002254;MONDO:0024505;EFO:0000524;MONDO:0005042;MONDO:0044987;EFO:0009664;MONDO:0024458;EFO:0003966;MONDO:0004884;EFO:0005774;MONDO:0002025;EFO:0000677;EFO:1001457;MONDO:0020136;EFO:0000508;Orphanet:71859;Orphanet:158124;Orphanet:183500;Orphanet:276058;Orphanet:276061;…	2	7	4	0
EFO_0000096	neoplasm of mature B-cells	EFO:0000001;BFO:0000020;BFO:0000016;EFO:0000408;MONDO:0045024;MONDO:0023370;EFO:0000616;EFO:0000311;MONDO:0021199;EFO:0005803;MONDO:0002334;MONDO:0044881;EFO:0001642;MONDO:0020006;EFO:0000508;Orphanet:68336;Orphanet:322126;MONDO:0015757;EFO:0000574;EFO:0000540;MONDO:0021194;MONDO:0021197;MONDO:0044979;MONDO:0004805;MONDO:0004095;EFO:0000096	2	5	3	0
EFO_0000095	chronic lymphocytic leukemia	EFO:0000001;BFO:0000020;BFO:0000016;EFO:0000408;MONDO:0045024;MONDO:0023370;EFO:0000616;EFO:0000311;MONDO:0021199;EFO:0005803;MONDO:0002334;MONDO:0044881;EFO:0001642;MONDO:0020006;EFO:0000508;Orphanet:68336;Orphanet:322126;MONDO:0015757;EFO:0000574;EFO:0000540;MONDO:0021194;MONDO:0021197;MONDO:0044979;MONDO:0004805;MONDO:0004095;EFO:0000096;EFO:0009676;EFO:0002461;MONDO:0003225;MONDO:0005374;EFO:…	2	34	7	2
EFO_0000183	Hodgkins lymphoma	EFO:0000001;BFO:0000020;BFO:0000016;EFO:0000408;MONDO:0045024;MONDO:0023370;EFO:0000616;EFO:0000311;MONDO:0021199;EFO:0005803;MONDO:0002334;MONDO:0044881;EFO:0001642;MONDO:0020006;EFO:0000508;Orphanet:68336;Orphanet:322126;MONDO:0015757;EFO:0000574;MONDO:0021669;MONDO:0021674;MONDO:0017341;MONDO:0017342;MONDO:0017343;EFO:0000183	2	16	6	1
EFO_0008311	tumor necrosis factor-inducible gene 6 protein measurement	EFO:0000001;IAO:0000030;EFO:0001444;EFO:0004747;EFO:0007937;EFO:0008311	2	3	2	0
EFO_0001059	cataract	EFO:0000001;BFO:0000020;BFO:0000016;EFO:0000408;MONDO:0021199;EFO:0000618;EFO:0001058;MONDO:0024505;EFO:0000524;MONDO:0005042;MONDO:0044987;EFO:0009664;MONDO:0024458;EFO:0003966;EFO:0009674;EFO:0001059	2	10	5	0
EFO_0004214	Abdominal Aortic Aneurysm	EFO:0000001;BFO:0000020;BFO:0000016;EFO:0000408;MONDO:0021199;EFO:0000319;EFO:0004264;MONDO:0000473;EFO:0005775;EFO:0001666;EFO:0004214	2	10	4	0
EFO_0004282	thoracic aortic aneurysm	EFO:0000001;BFO:0000020;BFO:0000016;EFO:0000408;MONDO:0021199;EFO:0000319;EFO:0004264;MONDO:0000473;EFO:0005775;EFO:0001666;EFO:0004282	2	3	2	0
EFO_0007924	tonsillectomy risk measurement	EFO:0000001;IAO:0000030;EFO:0001444;EFO:0007924	2	22	8	0
EFO_0008377	mosquito bite reaction itch intensity measurement	EFO:0000001;IAO:0000030;EFO:0001444;EFO:0008376;EFO:0008377	2	21	8	2
EFO_0008378	mosquito bite reaction size measurement	EFO:0000001;IAO:0000030;EFO:0001444;EFO:0008376;EFO:0008378	2	11	6	2
HP_0000023	Inguinal hernia	EFO:0000001;BFO:0000020;BFO:0000019;EFO:0000651;HP:0000118;HP:0003549;HP:0100790;HP:0004299;HP:0000023	2	14	5	0
EFO_0005422	skin aging	EFO:0000001;BFO:0000015;GO:0008150;GO:0007568;EFO:0005422	2	34	14	2
EFO_1001460	diverticulitis	EFO:0000001;BFO:0000020;BFO:0000016;EFO:0000408;MONDO:0021199;EFO:0000405;EFO:0010282;EFO:0009431;EFO:0009903;EFO:0009959;EFO:1001463;EFO:1001460	2	25	12	2
EFO_0004730	hormone measurement	EFO:0000001;IAO:0000030;EFO:0001444;EFO:0004730	2	22	9	1
EFO_0004748	thyroid stimulating hormone measurement	EFO:0000001;IAO:0000030;EFO:0001444;EFO:0004730;EFO:0004747;EFO:0004748	2	25	9	2
EFO_0004541	A1C measurement	EFO:0000001;IAO:0000030;EFO:0001444;EFO:0006842;EFO:0004468;EFO:0004747;EFO:0004555;EFO:0004541	2	35	10	4
EFO_0004465	fasting blood glucose measurement	EFO:0000001;IAO:0000030;EFO:0001444;EFO:0006842;EFO:0004468;EFO:0004465	2	30	8	4
EFO_0004468	glucose measurement	EFO:0000001;IAO:0000030;EFO:0001444;EFO:0006842;EFO:0004468	2	34	16	3
CHEBI_6801	metformin	EFO:0000001;BFO:0000040;CHEBI:24431;CHEBI:23888;CHEBI:6801	2	20	7	0
EFO_0000400	diabetes mellitus	EFO:0000001;BFO:0000020;BFO:0000016;EFO:0000408;MONDO:0021194;MONDO:0021195;MONDO:0024297;EFO:0000589;EFO:0009406;MONDO:0021199;EFO:0000405;EFO:0001379;EFO:0009605;MONDO:0001933;EFO:0000400	2	70	14	6
EFO_0001360	type II diabetes mellitus	EFO:0000001;BFO:0000020;BFO:0000016;EFO:0000408;MONDO:0021194;MONDO:0021195;MONDO:0024297;EFO:0000589;EFO:0009406;MONDO:0021199;EFO:0000405;EFO:0001379;EFO:0009605;MONDO:0001933;EFO:0000400;EFO:0001360	2	173	13	7
EFO_0000660	polycystic ovary syndrome	EFO:0000001;BFO:0000020;BFO:0000016;EFO:0000408;EFO:0000508;MONDO:0021199;EFO:0001379;EFO:0009663;EFO:0000512;EFO:0009549;MONDO:0002259;EFO:0005771;MONDO:0002254;EFO:0000660	2	14	5	1
EFO_0008341	snoring measurement	EFO:0000001;IAO:0000030;EFO:0001444;EFO:0004870;EFO:0008341	2	17	4	0
EFO_0006525	cigarettes per day measurement	EFO:0000001;IAO:0000030;EFO:0001444;EFO:0005671;EFO:0006525	2	42	9	4
EFO_0008393	reaction time measurement	EFO:0000001;IAO:0000030;EFO:0001444;EFO:0008354;EFO:0008393	2	28	11	1
EFO_0004207	pathological myopia	EFO:0000001;BFO:0000020;BFO:0000019;EFO:0000651;HP:0000118;HP:0000152;HP:0000234;HP:0000271;HP:0000478;HP:0000539;HP:0000545;EFO:0004207	2	26	12	0
EFO_0007887	autosomal dominant compelling helio-ophthalmic outburst syndrome	EFO:0000001;BFO:0000020;BFO:0000019;EFO:0000651;HP:0000118;HP:0002086;HP:0025095;EFO:0007887	2	24	6	1
EFO_0004191	androgenetic alopecia	EFO:0000001;BFO:0000020;BFO:0000016;EFO:0000408;MONDO:0021199;MONDO:0024505;EFO:0010285;MONDO:0002917;MONDO:0003037;EFO:0000701;MONDO:0024481;MONDO:0019277;MONDO:0019278;EFO:0000508;MONDO:0024255;Orphanet:68346;Orphanet:183447;Orphanet:183450;Orphanet:79364;MONDO:0021034;MONDO:0021194;MONDO:0021195;MONDO:0044980;MONDO:0021208;EFO:0004191	2	34	10	5
Orphanet_79364	Alopecia	EFO:0000001;BFO:0000020;BFO:0000016;EFO:0000408;MONDO:0021199;MONDO:0024505;EFO:0010285;MONDO:0002917;MONDO:0003037;EFO:0000701;MONDO:0024481;MONDO:0019277;MONDO:0019278;EFO:0000508;MONDO:0024255;Orphanet:68346;Orphanet:183447;Orphanet:183450;Orphanet:79364	2	56	11	6
EFO_0000692	schizophrenia	EFO:0000001;BFO:0000020;BFO:0000016;EFO:0000408;MONDO:0021199;EFO:0000618;EFO:0009386;EFO:0005774;MONDO:0002025;EFO:0000677;EFO:1001457;EFO:0005407;EFO:0000692	2	149	13	8
EFO_0003756	autism spectrum disorder	EFO:0000001;BFO:0000020;BFO:0000016;EFO:0000408;MONDO:0021199;EFO:0000618;EFO:0009386;EFO:0005774;MONDO:0002025;EFO:0000677;EFO:0005548;MONDO:0100038;MONDO:0000594;EFO:0003756	2	45	9	4
EFO_0000289	bipolar disorder	EFO:0000001;BFO:0000020;BFO:0000016;EFO:0000408;MONDO:0021199;EFO:0000618;EFO:0009386;EFO:0005774;MONDO:0002025;EFO:0000677;EFO:0004247;EFO:0000289	2	36	14	6
EFO_0003888	attention deficit hyperactivity disorder	EFO:0000001;BFO:0000020;BFO:0000016;EFO:0000408;MONDO:0021199;EFO:0000618;EFO:0009386;EFO:0005774;MONDO:0002025;EFO:0000677;EFO:0005548;MONDO:0000592;EFO:0003888	2	21	7	2
EFO_0004778	self rated health	EFO:0000001;BFO:0000015;EFO:0004542;EFO:0004778	2	35	13	0
EFO_0005271	sleep duration	EFO:0000001;IAO:0000030;EFO:0001444;EFO:0004870;EFO:0005271	2	59	14	4
EFO_0003761	unipolar depression	EFO:0000001;BFO:0000020;BFO:0000016;EFO:0000408;MONDO:0021199;EFO:0000618;EFO:0009386;EFO:0005774;MONDO:0002025;EFO:0000677;EFO:0004247;MONDO:0002050;EFO:0003761	2	118	17	11
EFO_0007660	neuroticism measurement	EFO:0000001;IAO:0000030;EFO:0001444;EFO:0006848;EFO:0007911;EFO:0007660	2	184	15	12
EFO_0007006	depressive symptom measurement	EFO:0000001;IAO:0000030;EFO:0001444;EFO:0006848;EFO:0007006	2	112	13	8
EFO_0007869	wellbeing measurement	EFO:0000001;IAO:0000030;EFO:0001444;EFO:0006848;EFO:0007869	2	125	17	6
EFO_0007803	emotional symptom measurement	EFO:0000001;IAO:0000030;EFO:0001444;EFO:0006848;EFO:0007803	2	62	13	3
EFO_0005230	anxiety	EFO:0000001;BFO:0000020;BFO:0000019;EFO:0000651;HP:0000118;HP:0000707;HP:0000708;EFO:0005230	2	50	15	3
EFO_0009589	worry measurement	EFO:0000001;IAO:0000030;EFO:0001444;EFO:0006848;EFO:0007803;EFO:0009589	2	60	12	4
EFO_0009749	age at first sexual intercourse measurement	EFO:0000001;IAO:0000030;EFO:0001444;EFO:0007862;EFO:0009749	2	56	15	5
EFO_0007877	risky sexual behaviour measurement	EFO:0000001;IAO:0000030;EFO:0001444;EFO:0006848;EFO:0006946;EFO:0007877	2	55	11	5
EFO_0004319	smoking cessation	EFO:0000001;BFO:0000015;GO:0008150;GO:0007610;EFO:0004319	2	69	14	6
EFO_0005670	smoking initiation	EFO:0000001;BFO:0000015;GO:0008150;GO:0007610;EFO:0005670	2	90	11	5
EFO_0003892	pulmonary function measurement	EFO:0000001;IAO:0000030;EFO:0001444;EFO:0003892	2	19	8	2
EFO_0005671	smoking behaviour measurement	EFO:0000001;IAO:0000030;EFO:0001444;EFO:0005671	2	13	8	0
EFO_0004753	interleukin 12 measurement	EFO:0000001;IAO:0000030;EFO:0001444;EFO:0004747;EFO:0004873;EFO:0004753	2	4	2	0
EFO_0004762	vascular endothelial growth factor measurement	EFO:0000001;IAO:0000030;EFO:0001444;EFO:0005127;EFO:0004747;EFO:0004298;EFO:0005278;EFO:0006900;EFO:0004762	2	8	3	0
EFO_0009711	Townsend deprivation index	EFO:0000001;BFO:0000020;BFO:0000019;EFO:0009711	2	4	4	0
EFO_000910	obsolete_number of children ever born measurement	EFO:000910	2	23	8	2
EFO_0009101	age at first birth measurement	EFO:0000001;IAO:0000030;EFO:0001444;EFO:0007862;EFO:0009101	2	16	6	1
EFO_0009443	BRCAX breast cancer	EFO:0000001;BFO:0000020;BFO:0000016;EFO:0000408;MONDO:0045024;MONDO:0023370;EFO:0000616;EFO:0000311;EFO:0006858;EFO:0000313;MONDO:0024505;MONDO:0000651;EFO:0009483;MONDO:0021199;EFO:0010285;MONDO:0021350;EFO:0003869;MONDO:0003274;MONDO:0007254;EFO:0000305;EFO:0009443	2	3	1	0
EFO_0009800	number of cancers, self-reported	EFO:0000001;BFO:0000020;BFO:0000019;EFO:0009799;EFO:0009800	2	5	3	0
EFO_0009105	high altitude adaptation	EFO:0000001;BFO:0000015;GO:0008150;EFO:0009105	2	4	4	0
Orphanet_141136	Hemifacial microsomia	EFO:0000001;BFO:0000020;BFO:0000016;EFO:0000408;MONDO:0024505;EFO:0000524;MONDO:0005042;MONDO:0019038;MONDO:0021147;EFO:0000508;Orphanet:183530;Orphanet:183583;MONDO:0000839;MONDO:0019755;MONDO:0015475;MONDO:0024623;MONDO:0018751;Orphanet:96333;Orphanet:155896;Orphanet:141132;Orphanet:141136	2	3	1	0
EFO_0003819	dental caries	EFO:0000001;BFO:0000020;BFO:0000016;EFO:0000408;MONDO:0021199;EFO:0009676;EFO:0002461;EFO:0000405;MONDO:0024505;EFO:0000524;MONDO:0005042;EFO:1001047;EFO:1001216;MONDO:0002220;EFO:0003819	2	3	0	0
HP_0001537	umbilical hernia	EFO:0000001;BFO:0000020;BFO:0000019;EFO:0000651;HP:0000118;HP:0003549;HP:0100790;HP:0004299;HP:0001537	2	3	1	0
EFO_0009554	malabsorption syndrome	EFO:0000001;BFO:0000020;BFO:0000016;EFO:0000408;MONDO:0021199;EFO:0000405;EFO:0010282;EFO:0009431;EFO:0009554	2	4	2	0
HP_0002024	NA		2	6	1	0
EFO_0004841	digit length ratio	EFO:0000001;IAO:0000030;EFO:0001444;EFO:0004302;EFO:0004324;EFO:0007861;EFO:0004841	2	8	3	0
Orphanet_3389	Tuberculosis	EFO:0000001;BFO:0000020;BFO:0000016;EFO:0000408;EFO:0005741;EFO:0000771;MONDO:0000314;MONDO:0020590;Orphanet:3389	2	8	4	0
EFO_0009766	asparagine measurement	EFO:0000001;IAO:0000030;EFO:0001444;EFO:0005134;EFO:0009766	40	3	2	0
EFO_0005001	phenylalanine measurement	EFO:0000001;IAO:0000030;EFO:0001444;EFO:0005134;EFO:0005001	40	3	2	0
EFO_0009771	methionine measurement	EFO:0000001;IAO:0000030;EFO:0001444;EFO:0005134;EFO:0009771	40	3	3	0
EFO_0009768	glutamine measurement	EFO:0000001;IAO:0000030;EFO:0001444;EFO:0005134;EFO:0009768	40	3	2	0
EFO_0009774	serine measurement	EFO:0000001;IAO:0000030;EFO:0001444;EFO:0005134;EFO:0009774	40	2	2	0
EFO_0009765	alanine measurement	EFO:0000001;IAO:0000030;EFO:0001444;EFO:0005134;EFO:0009765	40	2	0	0
EFO_0009775	threonine measurement	EFO:0000001;IAO:0000030;EFO:0001444;EFO:0005134;EFO:0009775	40	3	2	1
GO_0035456	response to interferon beta	EFO:0000001;BFO:0000015;GO:0008150;GO:0050896;GO:0042493;GO:0034097;EFO:0007859;GO:0035456	40	2	2	0
EFO_0006526	pack-years measurement	EFO:0000001;IAO:0000030;EFO:0001444;EFO:0005671;EFO:0006526	40	3	2	0
HP_0001634	Mitral valve prolapse	EFO:0000001;BFO:0000020;BFO:0000016;EFO:0000408;MONDO:0021199;EFO:0000319;MONDO:0024505;MONDO:0000651;EFO:0003777;EFO:0009551;EFO:0009557;BFO:0000019;EFO:0000651;HP:0000118;HP:0001626;HP:0001634	40	5	1	0
GO_0097327	response to antineoplastic agent	EFO:0000001;BFO:0000015;GO:0008150;GO:0050896;GO:0042493;GO:0097327	49	3	2	0
EFO_0007959	fetal genotype effect measurement	EFO:0000001;IAO:0000030;EFO:0001444;EFO:0007958;EFO:0007959	49	8	4	0
EFO_0007964	gestational serum measurement	EFO:0000001;IAO:0000030;EFO:0001444;EFO:0007964	49	7	5	0
EFO_0007650	soluble interleukin-2 receptor subunit alpha measurement	EFO:0000001;IAO:0000030;EFO:0001444;EFO:0004747;EFO:0004873;EFO:0007650	49	5	3	1
EFO_0007658	carrier status	EFO:0000001;IAO:0000030;EFO:0001444;EFO:0007658	49	4	2	0
EFO_0008372	laterality measurement	EFO:0000001;IAO:0000030;EFO:0001444;EFO:0008372	29	3	2	0
EFO_0004307	glucose tolerance test	EFO:0000001;IAO:0000030;EFO:0001444;EFO:0006842;EFO:0004468;EFO:0004307	29	9	5	1
EFO_0008464	glucose-dependent insulinotropic peptide measurement	EFO:0000001;IAO:0000030;EFO:0001444;EFO:0004730;EFO:0004747;EFO:0006842;EFO:0008464	29	5	3	1
EFO_0005112	gestational age	EFO:0000001;IAO:0000030;EFO:0001444;EFO:0000719;EFO:0000246;EFO:0005112	29	2	2	0
GO_0070527	platelet aggregation	EFO:0000001;BFO:0000015;GO:0008150;GO:0070527	29	3	3	0
EFO_0007149	appendicitis	EFO:0000001;BFO:0000020;BFO:0000016;EFO:0000408;MONDO:0021199;EFO:0000540;EFO:0005140;EFO:0000405;EFO:0010282;EFO:0009431;EFO:0003767;EFO:0009903;EFO:1001463;MONDO:0024634;MONDO:0003409;EFO:0003872;MONDO:0002031;EFO:0009542;EFO:0009959;EFO:1001460;MONDO:0001674;EFO:0007149	36	3	0	0
EFO_0004749	CCL2 measurement	EFO:0000001;IAO:0000030;EFO:0001444;EFO:0004747;EFO:0004873;EFO:0006848;EFO:0006514;EFO:0004749	36	6	2	1
EFO_0008146	growth-regulated alpha protein measurement	EFO:0000001;IAO:0000030;EFO:0001444;EFO:0004747;EFO:0007937;EFO:0008146	36	5	2	1
EFO_0003961	hormone replacement therapy	EFO:0000001;BFO:0000015;EFO:0004542;EFO:0002694;EFO:0000727;EFO:0003961	18	3	2	0
HP_0012235	drug-induced agranulocytosis	EFO:0000001;BFO:0000020;BFO:0000019;EFO:0000651;HP:0000118;HP:0002715;HP:0012234;HP:0012235	18	2	2	0
EFO_0006347	pulmonary artery enlargement	EFO:0000001;BFO:0000020;BFO:0000019;EFO:0000651;EFO:0003765;EFO:0006347	18	3	3	0
EFO_0003047	hepatitis C virus infection	EFO:0000001;BFO:0000020;BFO:0000016;EFO:0000408;EFO:0005741;EFO:0000763;MONDO:0021199;EFO:0001379;EFO:0000405;EFO:0010284;MONDO:0024505;MONDO:0044965;EFO:0001421;EFO:0009903;MONDO:0043424;EFO:0004196;EFO:0007274;EFO:0003047	18	3	3	0
EFO_0004857	vitamin A measurement	EFO:0000001;IAO:0000030;EFO:0001444;EFO:0004729;EFO:0004857	18	3	2	0
EFO_0004215	anorexia nervosa	EFO:0000001;BFO:0000020;BFO:0000016;EFO:0000408;MONDO:0021199;EFO:0000618;EFO:0009386;EFO:0005774;MONDO:0002025;EFO:0000677;MONDO:0021194;MONDO:0021195;MONDO:0024297;EFO:0000589;EFO:0001069;EFO:0005203;EFO:0004215	12	2	1	0
EFO_0006919	cardiovascular event measurement	EFO:0000001;IAO:0000030;EFO:0001444;EFO:0004298;EFO:0005278;EFO:0006919	12	2	1	0
EFO_0007889	dysmenorrheic pain measurement	EFO:0000001;IAO:0000030;EFO:0001444;EFO:0007889	12	2	2	0
EFO_0009366	quality of life during menstruation measurement	EFO:0000001;IAO:0000030;EFO:0001444;EFO:0009366	12	3	3	0
EFO_0004237	Graves disease	EFO:0000001;BFO:0000020;BFO:0000016;EFO:0000408;MONDO:0021199;EFO:0001379;EFO:1000627;EFO:0004283;EFO:0000540;EFO:0005140;EFO:1002003;EFO:0005809;MONDO:0000569;EFO:0009903;MONDO:0004126;EFO:0006812;EFO:0009189;MONDO:0001104;EFO:0004237	12	12	7	1
EFO_0004810	interleukin-6 measurement	EFO:0000001;IAO:0000030;EFO:0001444;EFO:0004872;EFO:0004747;EFO:0004873;EFO:0004810	12	5	4	0
EFO_0008301	toll-like receptor 4:Lymphocyte antigen 96 complex measurement	EFO:0000001;IAO:0000030;EFO:0001444;EFO:0004747;EFO:0007937;EFO:0008301	12	3	2	0
EFO_0006514	Alzheimer's disease biomarker measurement	EFO:0000001;IAO:0000030;EFO:0001444;EFO:0006848;EFO:0006514	12	8	5	1
EFO_0008045	C-C motif chemokine 17 measurement	EFO:0000001;IAO:0000030;EFO:0001444;EFO:0004747;EFO:0007937;EFO:0008045	12	4	0	0
EFO_0008122	eotaxin measurement	EFO:0000001;IAO:0000030;EFO:0001444;EFO:0004747;EFO:0007937;EFO:0008122	12	4	1	1
EFO_0006950	response to vincristine	EFO:0000001;BFO:0000015;GO:0008150;GO:0050896;GO:0042493;GO:0097327;EFO:0005260;EFO:0006950	12	3	2	0
EFO_0005037	aortic root size	EFO:0000001;IAO:0000030;EFO:0001444;EFO:0004298;EFO:0005278;EFO:0005037	12	6	3	0
EFO_0004467	insulin measurement	EFO:0000001;IAO:0000030;EFO:0001444;EFO:0004730;EFO:0004747;EFO:0006842;EFO:0004467	12	9	6	0
EFO_0008000	peak insulin response measurement	EFO:0000001;IAO:0000030;EFO:0001444;EFO:0004730;EFO:0004747;EFO:0006842;EFO:0004467;EFO:0008000	12	3	1	0
EFO_0008473	insulin response measurement	EFO:0000001;IAO:0000030;EFO:0001444;EFO:0004730;EFO:0004747;EFO:0006842;EFO:0004467;EFO:0008473	12	3	2	0
EFO_0004593	gestational diabetes	EFO:0000001;BFO:0000020;BFO:0000016;EFO:0000408;MONDO:0021194;MONDO:0021195;MONDO:0024297;EFO:0000589;EFO:0009406;MONDO:0021199;EFO:0000405;EFO:0001379;EFO:0009605;MONDO:0001933;EFO:0000400;EFO:0009682;EFO:0004593	12	2	1	0
EFO_0006831	acute insulin response measurement	EFO:0000001;IAO:0000030;EFO:0001444;EFO:0004730;EFO:0004747;EFO:0006842;EFO:0004467;EFO:0006831	12	2	1	0
EFO_0007828	daytime rest measurement	EFO:0000001;IAO:0000030;EFO:0001444;EFO:0004870;EFO:0007828	12	3	3	0
GO_0097336	response to risperidone	EFO:0000001;BFO:0000015;GO:0008150;GO:0050896;GO:0042493;GO:0097332;GO:0097336	12	3	2	0
EFO_0000637	osteosarcoma	EFO:0000001;BFO:0000020;BFO:0000016;EFO:0000408;MONDO:0045024;MONDO:0023370;EFO:0000616;EFO:0000311;EFO:0000691;MONDO:0021199;EFO:0009676;EFO:0002461;EFO:1001986;EFO:0004260;MONDO:0021581;EFO:0003820;EFO:0000637	12	3	3	0
EFO_0004728	serum amyloid A protein measurement	EFO:0000001;IAO:0000030;EFO:0001444;EFO:0004747;EFO:0005105;EFO:0004732;EFO:0004813;EFO:0004872;EFO:0004728	12	2	1	0
EFO_0007042	polychlorinated biphenyls measurement	EFO:0000001;IAO:0000030;EFO:0001444;EFO:0007042	48	3	3	0
EFO_0007961	polybrominated biphenyl measurement	EFO:0000001;IAO:0000030;EFO:0001444;EFO:0007961	48	3	2	0
EFO_0007794	nicotine metabolite ratio	EFO:0000001;IAO:0000030;EFO:0001444;EFO:0007794	28	2	1	0
EFO_0007872	caffeine metabolite measurement	EFO:0000001;IAO:0000030;EFO:0001444;EFO:0004725;EFO:0007872	28	2	2	0
EFO_0006508	cotinine glucuronidation measurement	EFO:0000001;IAO:0000030;EFO:0001444;EFO:0006508	28	6	4	0
EFO_0006507	nicotine glucuronidation measurement	EFO:0000001;IAO:0000030;EFO:0001444;EFO:0006507	28	2	2	0
EFO_0004609	treatment refractory schizophrenia	EFO:0000001;BFO:0000020;BFO:0000016;EFO:0000408;MONDO:0021199;EFO:0000618;EFO:0009386;EFO:0005774;MONDO:0002025;EFO:0000677;EFO:1001457;EFO:0005407;EFO:0000692;EFO:0004609	28	3	2	0
GO_0097338	response to clozapine	EFO:0000001;BFO:0000015;GO:0008150;GO:0050896;GO:0042493;GO:0097332;GO:0097338	28	4	2	0
EFO_0004284	upper aerodigestive tract neoplasm	EFO:0000001;BFO:0000020;BFO:0000016;EFO:0000408;MONDO:0045024;MONDO:0023370;EFO:0000616;EFO:0004284	28	2	0	0
EFO_0005570	oral cavity cancer	EFO:0000001;BFO:0000020;BFO:0000016;EFO:0000408;MONDO:0024505;EFO:0000524;MONDO:0045024;MONDO:0023370;EFO:0000616;EFO:0005950;MONDO:0021199;EFO:0000405;EFO:0008549;MONDO:0005042;EFO:1001047;EFO:0003868;EFO:0000311;EFO:0006859;MONDO:0002516;EFO:0005570	28	2	2	0
EFO_0008593	low density lipoprotein particle size measurement	EFO:0000001;IAO:0000030;EFO:0001444;EFO:0004747;EFO:0005105;EFO:0004732;EFO:0008593	28	5	3	0
EFO_0008592	high density lipoprotein particle size measurement	EFO:0000001;IAO:0000030;EFO:0001444;EFO:0004747;EFO:0005105;EFO:0004732;EFO:0008592	28	4	3	0
EFO_0009132	cholesterol efflux capacity measurement	EFO:0000001;IAO:0000030;EFO:0001444;EFO:0004503;EFO:0004747;EFO:0005105;EFO:0004732;EFO:0004298;EFO:0005278;EFO:0009132	28	4	4	0
EFO_0007858	eye morphology measurement	EFO:0000001;IAO:0000030;EFO:0001444;EFO:0007841;EFO:0007858	32	3	2	0
EFO_0007772	calcaneal bone quantitative ultrasound measurement	EFO:0000001;IAO:0000030;EFO:0001444;EFO:0004512;EFO:0004516;EFO:0004514;EFO:0007772	32	4	4	0
EFO_1001514	endometrial endometrioid carcinoma	EFO:0000001;BFO:0000020;BFO:0000016;EFO:0000408;MONDO:0045024;MONDO:0023370;EFO:0000616;EFO:0000311;EFO:0006858;EFO:0000313;MONDO:0024276;EFO:0000228;MONDO:0021199;EFO:0009663;EFO:0000512;EFO:0003863;EFO:1000051;MONDO:0002149;EFO:0009549;MONDO:0021148;MONDO:0001416;EFO:0000466;EFO:0003859;MONDO:0002654;MONDO:0021353;MONDO:0002715;EFO:0002919;EFO:0004230;MONDO:0000931;MONDO:0021251;MONDO:0011962;E…	32	3	1	0
EFO_0004697	estradiol measurement	EFO:0000001;IAO:0000030;EFO:0001444;EFO:0004730;EFO:0004697	32	2	0	0
EFO_0007970	estrone measurement	EFO:0000001;IAO:0000030;EFO:0001444;EFO:0007970	32	2	1	0
EFO_0004867	vitamin E measurement	EFO:0000001;IAO:0000030;EFO:0001444;EFO:0004729;EFO:0004867	32	3	2	0
GO_0061476	response to anticoagulant	EFO:0000001;BFO:0000015;GO:0008150;GO:0050896;GO:0042493;GO:0061476	32	3	2	1
EFO_0004570	bilirubin measurement	EFO:0000001;IAO:0000030;EFO:0001444;EFO:0006845;EFO:0004570	32	13	4	1
EFO_0004696	sex hormone-binding globulin measurement	EFO:0000001;IAO:0000030;EFO:0001444;EFO:0004747;EFO:0004555;EFO:0004730;EFO:0004696	32	7	4	1
EFO_1000649	estrogen-receptor positive breast cancer	EFO:0000001;BFO:0000020;BFO:0000016;EFO:0000408;MONDO:0045024;MONDO:0023370;EFO:0000616;EFO:0000311;EFO:0006858;EFO:0000313;MONDO:0024505;MONDO:0000651;EFO:0009483;MONDO:0021199;EFO:0010285;MONDO:0021350;EFO:0003869;MONDO:0003274;MONDO:0007254;EFO:0000305;EFO:1000649	32	3	2	0
EFO_0000278	pancreatitis	EFO:0000001;BFO:0000020;BFO:0000016;EFO:0000408;MONDO:0021199;EFO:0000405;EFO:0001379;EFO:0009605;EFO:0009903;EFO:0000278	7	2	1	0
EFO_1002013	alcoholic pancreatitis	EFO:0000001;BFO:0000020;BFO:0000016;EFO:0000408;MONDO:0021199;EFO:0000405;EFO:0001379;EFO:0009605;EFO:0009903;EFO:0000278;MONDO:0002025;MONDO:0002494;MONDO:0021698;MONDO:0021699;EFO:1002013	7	5	1	1
EFO_0004640	haptoglobin measurement	EFO:0000001;IAO:0000030;EFO:0001444;EFO:0004503;EFO:0004747;EFO:0004813;EFO:0004640	7	3	2	0
EFO_0005039	hippocampal atrophy	EFO:0000001;BFO:0000020;BFO:0000016;EFO:0000408;MONDO:0021199;EFO:0000618;EFO:0009386;BFO:0000015;GO:0008150;EFO:1000096;EFO:0005039	7	3	2	0
EFO_0008226	MAP kinase-activated protein kinase 3 measurement	EFO:0000001;IAO:0000030;EFO:0001444;EFO:0004747;EFO:0007937;EFO:0008226	7	2	2	0
EFO_0004619	factor VII measurement	EFO:0000001;IAO:0000030;EFO:0001444;EFO:0004634;EFO:0004747;EFO:0004619	7	7	3	1
EFO_0004633	protein C measurement	EFO:0000001;IAO:0000030;EFO:0001444;EFO:0004503;EFO:0004634;EFO:0004747;EFO:0004813;EFO:0004633	7	6	2	0
EFO_0008149	hemopexin measurement	EFO:0000001;IAO:0000030;EFO:0001444;EFO:0004747;EFO:0007937;EFO:0008149	21	4	1	0
EFO_0005243	myeloperoxidase measurement	EFO:0000001;IAO:0000030;EFO:0001444;EFO:0004747;EFO:0004298;EFO:0005278;EFO:0005243	21	3	2	0
EFO_0003839	retinopathy	EFO:0000001;BFO:0000020;BFO:0000016;EFO:0000408;MONDO:0021199;EFO:0000618;MONDO:0024505;EFO:0000524;MONDO:0005042;MONDO:0044987;EFO:0009664;MONDO:0024458;EFO:0003966;EFO:0003839	21	3	2	1
MONDO_0002175	degeneration of macula and posterior pole	EFO:0000001;BFO:0000020;BFO:0000016;EFO:0000408;MONDO:0024505;EFO:0000524;MONDO:0005042;MONDO:0044987;EFO:0009664;MONDO:0021199;MONDO:0024458;EFO:0003966;EFO:0000618;EFO:0003839;MONDO:0004580;EFO:0009606;MONDO:0002175	21	2	0	0
EFO_0008091	complement C1s subcomponent measurement	EFO:0000001;IAO:0000030;EFO:0001444;EFO:0004747;EFO:0007937;EFO:0008091	21	2	0	0
EFO_0008097	complement factor H measurement	EFO:0000001;IAO:0000030;EFO:0001444;EFO:0004747;EFO:0007937;EFO:0008097	21	2	0	0
EFO_0004304	blood sedimentation	EFO:0000001;IAO:0000030;EFO:0001444;EFO:0004503;EFO:0004872;EFO:0004304	21	2	0	0
EFO_0008248	neutrophil collagenase measurement	EFO:0000001;IAO:0000030;EFO:0001444;EFO:0004747;EFO:0007937;EFO:0008248	21	3	1	0
EFO_0008093	complement component C7 measurement	EFO:0000001;IAO:0000030;EFO:0001444;EFO:0004747;EFO:0007937;EFO:0008093	4	2	0	0
EFO_0005196	vasoactive peptide measurement	EFO:0000001;IAO:0000030;EFO:0001444;EFO:0004298;EFO:0005278;EFO:0005196	4	3	2	0
EFO_0006524	L-arginine measurement	EFO:0000001;IAO:0000030;EFO:0001444;EFO:0005134;EFO:0006524	4	4	2	0
EFO_0008173	interleukin 16 measurement	EFO:0000001;IAO:0000030;EFO:0001444;EFO:0004747;EFO:0007937;EFO:0008173	4	2	1	0
EFO_0004357	electroencephalogram measurement	EFO:0000001;IAO:0000030;EFO:0001444;EFO:0004464;EFO:0004357	4	2	2	0
EFO_1002005	lumbar disc herniation	EFO:0000001;BFO:0000020;BFO:0000016;EFO:0000408;MONDO:0021199;EFO:0009676;EFO:0002461;EFO:1000999;MONDO:0000812;EFO:0009477;EFO:1001800;EFO:1002005	4	3	1	0
HP_0003418	back pain	EFO:0000001;BFO:0000020;BFO:0000019;EFO:0000651;EFO:0003765;EFO:0003843;HP:0003418	4	6	2	0
EFO_0006798	neuritic plaque measurement	EFO:0000001;IAO:0000030;EFO:0001444;EFO:0006848;EFO:0006514;EFO:0006798	4	5	3	1
EFO_0008395	response to darapladib	EFO:0000001;BFO:0000015;GO:0008150;GO:0050896;GO:0042493;EFO:0008395	4	3	2	0
EFO_0008432	lipoprotein-associated phospholipase A(2) change measurement	EFO:0000001;IAO:0000030;EFO:0001444;EFO:0004298;EFO:0005278;EFO:0008432	4	2	0	0
EFO_0004763	p-tau measurement	EFO:0000001;IAO:0000030;EFO:0001444;EFO:0004747;EFO:0006848;EFO:0006514;EFO:0004763	4	3	2	0
EFO_0003935	mental health	EFO:0000001;BFO:0000020;BFO:0000016;EFO:0003935	4	3	3	0
EFO_0006790	cerebral amyloid angiopathy	EFO:0000001;BFO:0000020;BFO:0000016;EFO:0000408;MONDO:0021199;EFO:0000618;EFO:0009386;EFO:0005774;EFO:0000319;EFO:0004264;MONDO:0020676;MONDO:0043218;EFO:0003763;EFO:0000508;Orphanet:71859;Orphanet:183503;EFO:0008493;MONDO:0021194;MONDO:0021195;MONDO:0024297;EFO:0000589;EFO:1000639;MONDO:0020012;MONDO:0015938;MONDO:0021179;EFO:1001875;Orphanet:271870;Orphanet:68367;MONDO:0018634;MONDO:0002025;EFO…	4	2	2	0
EFO_0006797	neurofibrillary tangles measurement	EFO:0000001;IAO:0000030;EFO:0001444;EFO:0004464;EFO:0006797	4	3	3	0
EFO_0008591	free cholesterol measurement	EFO:0000001;IAO:0000030;EFO:0001444;EFO:0004747;EFO:0005105;EFO:0004732;EFO:0008591	4	6	2	1
EFO_0008595	intermediate density lipoprotein measurement	EFO:0000001;IAO:0000030;EFO:0001444;EFO:0004747;EFO:0005105;EFO:0004732;EFO:0008595	4	7	4	1
EFO_0004670	beta-amyloid 1-42 measurement	EFO:0000001;IAO:0000030;EFO:0001444;EFO:0004747;EFO:0006848;EFO:0006514;EFO:0004670	4	10	5	2
HP_0001268	cognitive decline	EFO:0000001;BFO:0000020;BFO:0000019;EFO:0000651;HP:0000118;HP:0000707;HP:0011446;HP:0100543;HP:0001268	4	2	2	0
EFO_0007738	cingulate cortex measurement	EFO:0000001;IAO:0000030;EFO:0001444;EFO:0004464;EFO:0007738	4	4	3	1
EFO_0005194	amyloid-beta measurement	EFO:0000001;IAO:0000030;EFO:0001444;EFO:0004747;EFO:0006848;EFO:0006514;EFO:0005194	4	3	3	0
EFO_0007709	p-tau:beta-amyloid 1-42 ratio measurement	EFO:0000001;IAO:0000030;EFO:0001444;EFO:0006848;EFO:0006514;EFO:0007709	4	3	3	0
EFO_0004760	t-tau measurement	EFO:0000001;IAO:0000030;EFO:0001444;EFO:0004747;EFO:0006848;EFO:0006514;EFO:0004760	4	6	4	1
EFO_0004874	memory performance	EFO:0000001;IAO:0000030;EFO:0001444;EFO:0006848;EFO:0004874	4	5	3	1
EFO_0007998	cognitive impairment measurement	EFO:0000001;IAO:0000030;EFO:0001444;EFO:0007998	4	4	2	1
HP_0000726	dementia	EFO:0000001;BFO:0000020;BFO:0000019;EFO:0000651;HP:0000118;HP:0000707;HP:0011446;HP:0100543;HP:0000726	4	5	5	0
EFO_0006925	lipoprotein A measurement	EFO:0000001;IAO:0000030;EFO:0001444;EFO:0004747;EFO:0005105;EFO:0004732;EFO:0006925	4	11	4	1
EFO_1001870	late-onset Alzheimers disease	EFO:0000001;BFO:0000020;BFO:0000016;EFO:0000408;MONDO:0021199;EFO:0000618;EFO:0009386;MONDO:0024236;EFO:0005772;EFO:0005815;EFO:0005774;MONDO:0002025;EFO:0000677;EFO:1001457;EFO:0000249;EFO:1001870	4	7	4	0
EFO_0004614	apolipoprotein A 1 measurement	EFO:0000001;IAO:0000030;EFO:0001444;EFO:0004747;EFO:0005105;EFO:0004732;EFO:0004872;EFO:0004298;EFO:0005278;EFO:0004614	4	7	4	1
EFO_0004615	apolipoprotein B measurement	EFO:0000001;IAO:0000030;EFO:0001444;EFO:0004747;EFO:0005105;EFO:0004732;EFO:0004615	4	3	3	0
EFO_0006930	brain volume measurement	EFO:0000001;IAO:0000030;EFO:0001444;EFO:0004464;EFO:0005052;EFO:0006930	4	5	1	0
EFO_0006932	putamen volume	EFO:0000001;IAO:0000030;EFO:0001444;EFO:0004464;EFO:0005052;EFO:0006930;EFO:0006932	4	3	3	0
EFO_0004808	L lactate dehydrogenase measurement	EFO:0000001;IAO:0000030;EFO:0001444;EFO:0004503;EFO:0004808	4	4	2	0
EFO_0004213	otosclerosis	EFO:0000001;BFO:0000020;BFO:0000016;EFO:0000408;MONDO:0021199;EFO:0000618;EFO:0001058;EFO:1001455;MONDO:0024505;EFO:0000524;MONDO:0005042;MONDO:0024623;MONDO:0021205;EFO:0009672;EFO:0004213	4	3	2	0
EFO_0004626	IGFBP-3 measurement	EFO:0000001;IAO:0000030;EFO:0001444;EFO:0004747;EFO:0005127;EFO:0004626	4	2	2	0
EFO_0004300	longevity	EFO:0000001;IAO:0000030;EFO:0001444;EFO:0000719;EFO:0004300	4	4	2	1
EFO_1001857	Takayasu arteritis	EFO:0000001;BFO:0000020;BFO:0000016;EFO:0000408;MONDO:0021199;EFO:0000618;MONDO:0024505;EFO:0000524;MONDO:0005042;MONDO:0044987;EFO:0009664;MONDO:0024458;EFO:0003966;EFO:0000319;EFO:0004264;EFO:0009903;MONDO:0020012;EFO:0006803;MONDO:0000473;EFO:0009011;MONDO:0002254;MONDO:0015488;EFO:0009690;MONDO:0044965;EFO:0003086;EFO:1002049;MONDO:0019724;EFO:1001857	4	3	1	0
EFO_0004519	soluble P-selectin measurement	EFO:0000001;IAO:0000030;EFO:0001444;EFO:0004522;EFO:0004747;EFO:0004872;EFO:0004298;EFO:0005278;EFO:0004519	4	2	1	0
EFO_0008254	P-Selectin measurement	EFO:0000001;IAO:0000030;EFO:0001444;EFO:0004747;EFO:0007937;EFO:0008254	4	3	2	0
EFO_0008062	calcium/calmodulin-dependent protein kinase type 1 measurement	EFO:0000001;IAO:0000030;EFO:0001444;EFO:0004747;EFO:0007937;EFO:0008062	4	3	1	0
EFO_0000759	lipoma	EFO:0000001;BFO:0000020;BFO:0000016;EFO:0000408;MONDO:0045024;MONDO:0023370;EFO:0000616;EFO:0002422;MONDO:0021199;EFO:0009676;MONDO:0000636;EFO:1001986;MONDO:0021581;MONDO:0044334;MONDO:0000654;MONDO:0002616;MONDO:0021354;MONDO:0044983;EFO:0000759	4	2	2	0
EFO_0008292	stem Cell Growth Factor beta measurement	EFO:0000001;IAO:0000030;EFO:0001444;EFO:0004747;EFO:0007937;EFO:0008292	4	2	2	0
EFO_0004826	anti-neutrophil antibody associated vasculitis	EFO:0000001;BFO:0000020;BFO:0000016;EFO:0000408;MONDO:0021199;EFO:0000540;EFO:0005140;EFO:1002003;EFO:0005809;EFO:0004826	4	2	2	0
EFO_0004535	serum albumin measurement	EFO:0000001;IAO:0000030;EFO:0001444;EFO:0004747;EFO:0006845;EFO:0004535	4	14	5	2
EFO_0005415	serum alpha-1-antitrypsin measurement	EFO:0000001;IAO:0000030;EFO:0001444;EFO:0004747;EFO:0004813;EFO:0005415	4	4	2	0
EFO_0004631	vitamin D measurement	EFO:0000001;IAO:0000030;EFO:0001444;EFO:0004729;EFO:0004631	4	12	5	0
EFO_0003762	vitamin D deficiency	EFO:0000001;BFO:0000020;BFO:0000019;EFO:0000651;HP:0000118;HP:0001939;HP:0100508;EFO:0005878;EFO:0003762	4	3	2	0
EFO_0008539	vitamin D dietary intake measurement	EFO:0000001;IAO:0000030;EFO:0001444;EFO:0008111;EFO:0008539	4	5	1	0
EFO_0004752	parathyroid hormone measurement	EFO:0000001;IAO:0000030;EFO:0001444;EFO:0004730;EFO:0004752	4	4	2	0
EFO_0009381	fibroblast growth factor 23 measurement	EFO:0000001;IAO:0000030;EFO:0001444;EFO:0004747;EFO:0007937;EFO:0009381	4	3	3	0
EFO_0004571	butyrylcholinesterase measurement	EFO:0000001;IAO:0000030;EFO:0001444;EFO:0004582;EFO:0004747;EFO:0004571	4	2	2	0
EFO_0005081	surfactant protein D measurement	EFO:0000001;IAO:0000030;EFO:0001444;EFO:0006841;EFO:0005081	4	2	0	0
EFO_0008264	platelet-derived growth factor BB measurement	EFO:0000001;IAO:0000030;EFO:0001444;EFO:0004747;EFO:0007937;EFO:0008264	4	3	2	0
EFO_0009801	number of non-cancer illnesses, self-reported	EFO:0000001;BFO:0000020;BFO:0000019;EFO:0009799;EFO:0009801	4	14	7	1
EFO_0009714	chronic disease	EFO:0000001;BFO:0000020;BFO:0000016;EFO:0000408;EFO:0009714	4	8	7	0
EFO_0009803	number of treatments or medications taken, self-reported	EFO:0000001;BFO:0000020;BFO:0000019;EFO:0009799;EFO:0009803	4	10	4	1
EFO_0000612	myocardial infarction	EFO:0000001;BFO:0000020;BFO:0000016;EFO:0000408;MONDO:0021199;EFO:0000319;MONDO:0024505;MONDO:0000651;EFO:0003777;EFO:0009676;MONDO:0024643;EFO:0000612	4	31	12	3
MONDO_0021661	coronary atherosclerosis	EFO:0000001;BFO:0000020;BFO:0000016;EFO:0000408;MONDO:0021199;EFO:0000319;MONDO:0024505;MONDO:0000651;EFO:0003777;EFO:0001645;EFO:0004264;MONDO:0000473;EFO:0000378;EFO:0009085;EFO:0009086;MONDO:0002277;EFO:0003914;MONDO:0021661	4	24	10	4
EFO_0003913	angina pectoris	EFO:0000001;BFO:0000020;BFO:0000019;EFO:0000651;HP:0000118;HP:0001626;EFO:0003913	4	14	7	1
EFO_0005524	large artery stroke	EFO:0000001;BFO:0000020;BFO:0000016;EFO:0000408;MONDO:0021199;EFO:0000618;EFO:0009386;EFO:0005774;EFO:0000319;EFO:0004264;MONDO:0020676;MONDO:0043218;EFO:0003763;EFO:0000712;MONDO:0000473;EFO:0005524	4	13	5	0
EFO_0007796	parental longevity	EFO:0000001;IAO:0000030;EFO:0001444;EFO:0000719;EFO:0004300;EFO:0007796	4	18	10	3
EFO_1000985	intermediate coronary syndrome	EFO:0000001;BFO:0000020;BFO:0000016;EFO:0000408;MONDO:0021199;EFO:0000319;MONDO:0024505;MONDO:0000651;EFO:0003777;EFO:0001645;EFO:0004264;MONDO:0000473;EFO:0000378;EFO:1000985	4	6	4	0
EFO_0004504	serum hepcidin measurement	EFO:0000001;IAO:0000030;EFO:0001444;EFO:0004461;EFO:0004730;EFO:0004504	4	2	2	0
EFO_0006332	serum iron measurement	EFO:0000001;IAO:0000030;EFO:0001444;EFO:0004461;EFO:0006332	4	5	2	0
EFO_0006333	transferrin saturation measurement	EFO:0000001;IAO:0000030;EFO:0001444;EFO:0004461;EFO:0006332;EFO:0006333	4	4	3	0
EFO_0004461	iron biomarker measurement	EFO:0000001;IAO:0000030;EFO:0001444;EFO:0004461	4	10	4	0
EFO_0006341	transferrin measurement	EFO:0000001;IAO:0000030;EFO:0001444;EFO:0004461;EFO:0004747;EFO:0006341	4	5	3	0
EFO_0001365	age-related macular degeneration	EFO:0000001;BFO:0000020;BFO:0000016;EFO:0000408;MONDO:0021199;EFO:0000618;EFO:0001058;MONDO:0024505;EFO:0000524;MONDO:0005042;MONDO:0044987;EFO:0009664;MONDO:0024458;EFO:0003966;EFO:0003839;MONDO:0004580;EFO:0009606;MONDO:0002175;EFO:0001365	4	32	12	5
EFO_0004683	wet macular degeneration	EFO:0000001;BFO:0000020;BFO:0000016;EFO:0000408;MONDO:0021199;EFO:0000618;EFO:0001058;MONDO:0024505;EFO:0000524;MONDO:0005042;MONDO:0044987;EFO:0009664;MONDO:0024458;EFO:0003966;EFO:0003839;MONDO:0004580;EFO:0009606;MONDO:0002175;EFO:0001365;EFO:0004683	4	27	13	4
EFO_1001492	atrophic macular degeneration	EFO:0000001;BFO:0000020;BFO:0000016;EFO:0000408;MONDO:0021199;EFO:0000618;EFO:0001058;MONDO:0024505;EFO:0000524;MONDO:0005042;MONDO:0044987;EFO:0009664;MONDO:0024458;EFO:0003966;EFO:0003839;MONDO:0004580;EFO:0009606;MONDO:0002175;EFO:0001365;EFO:1001492	4	22	7	4
EFO_0000311	cancer	EFO:0000001;BFO:0000020;BFO:0000016;EFO:0000408;MONDO:0045024;MONDO:0023370;EFO:0000616;EFO:0000311	4	22	9	1
EFO_0007928	ventricular rate measurement	EFO:0000001;IAO:0000030;EFO:0001444;EFO:0004303;EFO:0004298;EFO:0005278;EFO:0004311;EFO:0004326;EFO:0007928	4	17	11	2
EFO_0003144	heart failure	EFO:0000001;BFO:0000020;BFO:0000016;EFO:0000408;MONDO:0021199;EFO:0000319;MONDO:0024505;MONDO:0000651;EFO:0003777;EFO:0003144	4	15	7	1
EFO_0004352	mortality	EFO:0000001;IAO:0000030;EFO:0001444;EFO:0004557;EFO:0004352	4	16	7	1
EFO_0000712	stroke	EFO:0000001;BFO:0000020;BFO:0000016;EFO:0000408;MONDO:0021199;EFO:0000618;EFO:0009386;EFO:0005774;EFO:0000319;EFO:0004264;MONDO:0020676;MONDO:0043218;EFO:0003763;EFO:0000712	4	47	13	3
EFO_0001645	coronary heart disease	EFO:0000001;BFO:0000020;BFO:0000016;EFO:0000408;MONDO:0021199;EFO:0000319;MONDO:0024505;MONDO:0000651;EFO:0003777;EFO:0001645	4	54	13	4
EFO_0000195	metabolic syndrome	EFO:0000001;BFO:0000020;BFO:0000016;EFO:0000408;MONDO:0021194;MONDO:0021195;MONDO:0024297;EFO:0000589;MONDO:0002254;EFO:0000195	4	21	8	2
EFO_0004723	coronary artery calcification	EFO:0000001;BFO:0000020;BFO:0000019;EFO:0000651;HP:0000118;HP:0001626;EFO:0004723	4	23	10	2
HP_0003124	hypercholesterolemia	EFO:0000001;BFO:0000020;BFO:0000019;EFO:0000651;HP:0000118;HP:0001939;HP:0003119;HP:0003124	4	52	15	8
EFO_0003774	hyperlipidemia	EFO:0000001;BFO:0000020;BFO:0000019;EFO:0000651;HP:0000118;HP:0001939;HP:0003119;EFO:0003774	4	27	9	4
Orphanet_309005	Disorder of lipid metabolism	EFO:0000001;BFO:0000020;BFO:0000016;EFO:0000408;EFO:0000508;MONDO:0021194;MONDO:0021195;MONDO:0024297;EFO:0000589;Orphanet:68367;Orphanet:309005	4	27	7	3
CHEBI_9150	simvastatin	EFO:0000001;BFO:0000040;CHEBI:24431;CHEBI:23888;CHEBI:9150	4	20	9	2
EFO_0004529	lipid measurement	EFO:0000001;IAO:0000030;EFO:0001444;EFO:0005105;EFO:0004529	4	17	10	2
EFO_0004732	lipoprotein measurement	EFO:0000001;IAO:0000030;EFO:0001444;EFO:0004747;EFO:0005105;EFO:0004732	4	20	8	2
EFO_0007708	t-tau:beta-amyloid 1-42 ratio measurement	EFO:0000001;IAO:0000030;EFO:0001444;EFO:0004747;EFO:0006848;EFO:0006514;EFO:0007708	4	14	6	1
EFO_0004639	phospholipid measurement	EFO:0000001;IAO:0000030;EFO:0001444;EFO:0005105;EFO:0004529;EFO:0004639	4	20	7	3
EFO_0008317	very low density lipoprotein cholesterol measurement	EFO:0000001;IAO:0000030;EFO:0001444;EFO:0005105;EFO:0004529;EFO:0008317	4	10	7	0
EFO_0009882	urinary potassium to creatinine ratio	EFO:0000001;IAO:0000030;EFO:0001444;EFO:0004725;EFO:0005116;EFO:0009882	53	2	1	0
EFO_1002009	macular telangiectasia type 2	EFO:0000001;BFO:0000020;BFO:0000016;EFO:0000408;MONDO:0021199;EFO:0000618;MONDO:0024505;EFO:0000524;MONDO:0005042;MONDO:0044987;EFO:0009664;MONDO:0024458;EFO:0003966;EFO:0003839;EFO:1002009	53	2	2	0
EFO_0005047	erythrocyte measurement	EFO:0000001;IAO:0000030;EFO:0001444;EFO:0004503;EFO:0005047	5	2	0	0
EFO_0004265	peripheral arterial disease	EFO:0000001;BFO:0000020;BFO:0000016;EFO:0000408;MONDO:0021199;EFO:0000319;EFO:0004264;EFO:0003875;EFO:0009085;EFO:0009086;MONDO:0000473;MONDO:0002277;EFO:0003914;EFO:0004265	5	7	5	0
EFO_0007908	traffic air pollution measurement	EFO:0000001;IAO:0000030;EFO:0001444;EFO:0008360;EFO:0007908	5	17	8	2
EFO_0008003	heart rate variability measurement	EFO:0000001;IAO:0000030;EFO:0001444;EFO:0004303;EFO:0004298;EFO:0005278;EFO:0004311;EFO:0004326;EFO:0008003	5	4	2	0
EFO_0009184	heart rate response to exercise	EFO:0000001;IAO:0000030;EFO:0001444;EFO:0004303;EFO:0004298;EFO:0005278;EFO:0004311;EFO:0004326;EFO:0009184	5	11	4	0
EFO_0009185	heart rate response to recovery post exercise	EFO:0000001;IAO:0000030;EFO:0001444;EFO:0004303;EFO:0004298;EFO:0005278;EFO:0004311;EFO:0004326;EFO:0009185	5	16	6	1
EFO_0008546	poisoning	EFO:0000001;BFO:0000020;BFO:0000016;EFO:0000408;MONDO:0045028;MONDO:0029001;EFO:0008546	5	2	0	0
EFO_0000401	diabetic nephropathy	EFO:0000001;BFO:0000020;BFO:0000016;EFO:0000408;MONDO:0021194;MONDO:0021195;MONDO:0024297;EFO:0000589;MONDO:0021199;EFO:0009690;MONDO:0024505;MONDO:0044965;EFO:0003086;EFO:0009714;EFO:0003884;EFO:0000401	5	3	0	0
EFO_0002618	pancreatic carcinoma	EFO:0000001;BFO:0000020;BFO:0000016;EFO:0000408;MONDO:0045024;MONDO:0023370;EFO:0000616;EFO:0000311;EFO:0006858;EFO:0000313;MONDO:0021199;EFO:0000405;EFO:0008549;MONDO:0002516;EFO:1000218;EFO:0001379;EFO:0003769;EFO:0009605;EFO:0003860;EFO:1000359;MONDO:0021076;MONDO:0002116;EFO:0002618	5	18	6	1
EFO_0004297	clinical laboratory measurement	EFO:0000001;IAO:0000030;EFO:0001444;EFO:0004297	5	5	3	0
EFO_0007934	creatinine clearance measurement	EFO:0000001;IAO:0000030;EFO:0001444;EFO:0004742;EFO:0007934	5	12	5	1
HP_0012598	abnormal urine potassium concentration	EFO:0000001;BFO:0000020;BFO:0000019;EFO:0000651;HP:0000118;HP:0001939;HP:0003110;HP:0012598	5	4	3	0
GO_0009314	response to radiation	EFO:0000001;BFO:0000015;GO:0008150;GO:0050896;GO:0009314	5	7	6	0
GO_0010226	response to lithium ion	EFO:0000001;BFO:0000015;GO:0008150;GO:0050896;GO:0042493;GO:0010226	5	6	4	0
EFO_0007710	cognitive decline measurement	EFO:0000001;IAO:0000030;EFO:0001444;EFO:0007998;EFO:0007710	5	6	5	0
HP_0100543	cognitive impairment	EFO:0000001;BFO:0000020;BFO:0000019;EFO:0000651;HP:0000118;HP:0000707;HP:0011446;HP:0100543	5	5	2	0
EFO_0001361	pulmonary arterial hypertension	EFO:0000001;BFO:0000020;BFO:0000016;EFO:0000408;MONDO:0021199;EFO:0000684;EFO:0000319;EFO:0004264;MONDO:0000473;EFO:0000537;MONDO:0005149;EFO:0001361	5	3	2	0
GO_0042476	odontogenesis	EFO:0000001;BFO:0000015;GO:0008150;GO:0042476	5	8	6	1
GO_0044691	tooth eruption	EFO:0000001;BFO:0000015;GO:0008150;GO:0042476;GO:0044691	5	8	4	1
EFO_0005130	thyroxine measurement	EFO:0000001;IAO:0000030;EFO:0001444;EFO:0004730;EFO:0005130	5	16	6	1
EFO_0004330	coffee consumption	EFO:0000001;BFO:0000015;GO:0008150;GO:0007610;EFO:0004315;EFO:0004330	5	27	12	1
EFO_0001073	obesity	EFO:0000001;BFO:0000020;BFO:0000016;EFO:0000408;MONDO:0021194;MONDO:0021195;MONDO:0024297;EFO:0000589;EFO:0001069;MONDO:0003916;EFO:0001073	5	28	9	3
EFO_0009819	comparative body size at age 10, self-reported	EFO:0000001;BFO:0000020;BFO:0000019;EFO:0009799;EFO:0009819	5	104	15	9
EFO_0009592	social interaction measurement	EFO:0000001;IAO:0000030;EFO:0001444;EFO:0006848;EFO:0007803;EFO:0009592	5	21	9	1
HP_0012603	abnormal urine sodium concentration	EFO:0000001;BFO:0000020;BFO:0000019;EFO:0000651;HP:0000118;HP:0001939;HP:0003110;HP:0012603	5	22	5	2
EFO_0004238	hearing loss	EFO:0000001;BFO:0000020;BFO:0000016;EFO:0000408;MONDO:0021199;EFO:0000618;EFO:0001058;EFO:1001455;MONDO:0024417;MONDO:0021945;EFO:0004238	5	19	10	0
HP_0000364	Hearing abnormality	EFO:0000001;BFO:0000020;BFO:0000019;EFO:0000651;HP:0000118;HP:0000598;HP:0000364	5	9	5	1
EFO_0007118	sitting height ratio	EFO:0000001;IAO:0000030;EFO:0001444;EFO:0004302;EFO:0004324;EFO:0007861;EFO:0007118	5	6	3	0
EFO_0000180	HIV-1 infection	EFO:0000001;BFO:0000020;BFO:0000016;EFO:0000408;EFO:0005741;EFO:0000763;EFO:1001357;MONDO:0021199;EFO:0009663;EFO:0000512;MONDO:0021681;MONDO:0021682;EFO:0000764;EFO:0000180	5	17	9	1
EFO_0003100	peripheral neuropathy	EFO:0000001;BFO:0000020;BFO:0000016;EFO:0000408;MONDO:0021199;EFO:0000618;EFO:0004149;EFO:0009387;EFO:0003100	5	9	7	0
GO_0061479	response to reverse transcriptase inhibitor	EFO:0000001;BFO:0000015;GO:0008150;GO:0050896;GO:0042493;GO:0061479	5	6	5	0
EFO_0004860	common carotid intimal medial thickness	EFO:0000001;IAO:0000030;EFO:0001444;EFO:0004298;EFO:0005278;EFO:0007716;EFO:0007717;EFO:0007117;EFO:0004860	5	7	4	0
EFO_0003914	atherosclerosis	EFO:0000001;BFO:0000020;BFO:0000016;EFO:0000408;MONDO:0021199;EFO:0000319;EFO:0004264;EFO:0009085;EFO:0009086;MONDO:0000473;MONDO:0002277;EFO:0003914	5	4	3	0
EFO_0009783	carotid atherosclerosis	EFO:0000001;BFO:0000020;BFO:0000016;EFO:0000408;MONDO:0021199;EFO:0000618;EFO:0009386;EFO:0005774;EFO:0000319;EFO:0004264;MONDO:0020676;MONDO:0043218;EFO:0003763;MONDO:0000473;EFO:0003781;EFO:0009085;EFO:0009086;MONDO:0002277;EFO:0003914;EFO:0009783	5	5	4	0
EFO_0007786	menstrual cycle measurement	EFO:0000001;IAO:0000030;EFO:0001444;EFO:0007786	5	8	4	0
EFO_0009802	number of operations, self-reported	EFO:0000001;BFO:0000020;BFO:0000019;EFO:0009799;EFO:0009802	5	8	5	1
EFO_0007865	loneliness measurement	EFO:0000001;IAO:0000030;EFO:0001444;EFO:0006848;EFO:0007865	5	10	7	0
EFO_0008475	mood instability measurement	EFO:0000001;IAO:0000030;EFO:0001444;EFO:0006848;EFO:0008475	5	20	8	2
HP_0000720	mood swings	EFO:0000001;BFO:0000020;BFO:0000019;EFO:0000651;HP:0000118;HP:0000707;HP:0000708;HP:0000720	5	20	7	0
EFO_0004247	mood disorder	EFO:0000001;BFO:0000020;BFO:0000016;EFO:0000408;MONDO:0021199;EFO:0000618;EFO:0009386;EFO:0005774;MONDO:0002025;EFO:0000677;EFO:0004247	5	33	7	2
EFO_0009598	feeling miserable measurement	EFO:0000001;IAO:0000030;EFO:0001444;EFO:0006848;EFO:0007803;EFO:0009598	5	15	8	0
EFO_0009595	guilt measurement	EFO:0000001;IAO:0000030;EFO:0001444;EFO:0006848;EFO:0007803;EFO:0009595	5	14	7	0
EFO_0009597	feeling nervous measurement	EFO:0000001;IAO:0000030;EFO:0001444;EFO:0006848;EFO:0007803;EFO:0009597	5	19	6	0
EFO_0009817	ease of getting up in the morning, self-reported	EFO:0000001;BFO:0000020;BFO:0000019;EFO:0009799;EFO:0009817	5	27	11	2
EFO_0004838	calcium measurement	EFO:0000001;IAO:0000030;EFO:0001444;EFO:0004838	5	15	3	0
EFO_0004354	circadian rhythm	EFO:0000001;BFO:0000015;GO:0008150;EFO:0004354	5	23	6	1
EFO_0007875	excessive daytime sleepiness measurement	EFO:0000001;IAO:0000030;EFO:0001444;EFO:0004870;EFO:0007875	5	15	6	0
EFO_0004568	serum non-albumin protein measurement	EFO:0000001;IAO:0000030;EFO:0001444;EFO:0004747;EFO:0004568	5	36	8	6
EFO_0005128	albumin:globulin ratio measurement	EFO:0000001;IAO:0000030;EFO:0001444;EFO:0004298;EFO:0005278;EFO:0004311;EFO:0004503;EFO:0004747;EFO:0006845;EFO:0005128	5	28	10	6
EFO_0007992	basophil percentage of leukocytes	EFO:0000001;IAO:0000030;EFO:0001444;EFO:0004872;EFO:0004503;EFO:0004586;EFO:0004308;EFO:0007988;EFO:0007987;EFO:0005090;EFO:0007992	5	90	13	6
EFO_0007995	basophil percentage of granulocytes	EFO:0000001;IAO:0000030;EFO:0001444;EFO:0004872;EFO:0004503;EFO:0004586;EFO:0004308;EFO:0007988;EFO:0007987;EFO:0005090;EFO:0007995	5	48	11	4
EFO_0007988	myeloid white cell count	EFO:0000001;IAO:0000030;EFO:0001444;EFO:0004503;EFO:0004586;EFO:0004308;EFO:0007988	5	109	9	7
EFO_0009388	sum of basophil and neutrophil counts	EFO:0000001;IAO:0000030;EFO:0001444;EFO:0004503;EFO:0004586;EFO:0004308;EFO:0007988;EFO:0007987;EFO:0009388	5	107	15	10
EFO_0007987	granulocyte count	EFO:0000001;IAO:0000030;EFO:0001444;EFO:0004503;EFO:0004586;EFO:0004308;EFO:0007988;EFO:0007987	5	107	10	7
EFO_0009390	sum of neutrophil and eosinophil counts	EFO:0000001;IAO:0000030;EFO:0001444;EFO:0004503;EFO:0004586;EFO:0004308;EFO:0007988;EFO:0007987;EFO:0009390	5	109	12	8
EFO_0004833	neutrophil count	EFO:0000001;IAO:0000030;EFO:0001444;EFO:0004503;EFO:0004586;EFO:0004308;EFO:0007988;EFO:0007987;EFO:0004833	5	235	12	10
EFO_0005090	basophil count	EFO:0000001;IAO:0000030;EFO:0001444;EFO:0004872;EFO:0004503;EFO:0004586;EFO:0004308;EFO:0007988;EFO:0007987;EFO:0005090	5	264	14	11
EFO_0005091	monocyte count	EFO:0000001;IAO:0000030;EFO:0001444;EFO:0004503;EFO:0004586;EFO:0004308;EFO:0005091	5	208	18	12
EFO_0007989	monocyte percentage of leukocytes	EFO:0000001;IAO:0000030;EFO:0001444;EFO:0004503;EFO:0004586;EFO:0004308;EFO:0005091;EFO:0007989	5	179	10	9
EFO_0007997	granulocyte percentage of myeloid white cells	EFO:0000001;IAO:0000030;EFO:0001444;EFO:0004503;EFO:0004586;EFO:0004308;EFO:0007988;EFO:0007987;EFO:0007997	5	137	9	8
EFO_0004587	lymphocyte count	EFO:0000001;IAO:0000030;EFO:0001444;EFO:0004503;EFO:0004586;EFO:0004308;EFO:0006843;EFO:0004587	5	155	15	12
EFO_0007990	neutrophil percentage of leukocytes	EFO:0000001;IAO:0000030;EFO:0001444;EFO:0004503;EFO:0004586;EFO:0004308;EFO:0007988;EFO:0007987;EFO:0004833;EFO:0007990	5	208	16	15
EFO_0007993	lymphocyte percentage of leukocytes	EFO:0000001;IAO:0000030;EFO:0001444;EFO:0004503;EFO:0004586;EFO:0004308;EFO:0006843;EFO:0004587;EFO:0007993	5	228	15	14
EFO_0009389	sum of eosinophil and basophil counts	EFO:0000001;IAO:0000030;EFO:0001444;EFO:0004503;EFO:0004586;EFO:0004308;EFO:0007988;EFO:0007987;EFO:0009389	5	126	16	10
EFO_0007994	neutrophil percentage of granulocytes	EFO:0000001;IAO:0000030;EFO:0001444;EFO:0004503;EFO:0004586;EFO:0004308;EFO:0007988;EFO:0007987;EFO:0004833;EFO:0007994	5	111	10	7
EFO_0007996	eosinophil percentage of granulocytes	EFO:0000001;IAO:0000030;EFO:0001444;EFO:0004503;EFO:0004586;EFO:0004308;EFO:0007988;EFO:0007987;EFO:0004842;EFO:0007996	5	105	11	8
EFO_0004842	eosinophil count	EFO:0000001;IAO:0000030;EFO:0001444;EFO:0004503;EFO:0004586;EFO:0004308;EFO:0007988;EFO:0007987;EFO:0004842	5	546	9	9
EFO_0007991	eosinophil percentage of leukocytes	EFO:0000001;IAO:0000030;EFO:0001444;EFO:0004503;EFO:0004586;EFO:0004308;EFO:0007988;EFO:0007987;EFO:0004842;EFO:0007991	5	244	13	13
EFO_0004326	heart rate	EFO:0000001;IAO:0000030;EFO:0001444;EFO:0004303;EFO:0004298;EFO:0005278;EFO:0004311;EFO:0004326	5	39	10	5
EFO_0004351	resting heart rate	EFO:0000001;IAO:0000030;EFO:0001444;EFO:0004303;EFO:0004298;EFO:0005278;EFO:0004311;EFO:0004326;EFO:0004351	5	57	15	6
GO_0006306	DNA methylation	EFO:0000001;BFO:0000015;GO:0008150;GO:0050789;GO:0010468;GO:0006306	5	132	13	9
EFO_0004344	birth weight	EFO:0000001;IAO:0000030;EFO:0001444;EFO:0004302;EFO:0004324;EFO:0004338;EFO:0004344	5	92	15	9
EFO_0000319	cardiovascular disease	EFO:0000001;BFO:0000020;BFO:0000016;EFO:0000408;MONDO:0021199;EFO:0000319	5	171	14	12
EFO_0000537	hypertension	EFO:0000001;BFO:0000020;BFO:0000016;EFO:0000408;MONDO:0021199;EFO:0000319;EFO:0004264;MONDO:0000473;EFO:0000537	5	173	18	15
EFO_0004325	blood pressure	EFO:0000001;IAO:0000030;EFO:0001444;EFO:0004303;EFO:0004325	5	138	15	13
EFO_0004329	alcohol drinking	EFO:0000001;BFO:0000015;GO:0008150;GO:0007610;EFO:0004315;EFO:0004329	5	95	16	6
EFO_0006340	mean arterial pressure	EFO:0000001;IAO:0000030;EFO:0001444;EFO:0004303;EFO:0004325;EFO:0006340	5	69	13	6
EFO_0004502	adiponectin measurement	EFO:0000001;IAO:0000030;EFO:0001444;EFO:0004730;EFO:0004747;EFO:0004502	5	11	5	1
EFO_0009599	feeling emotionally hurt measurement	EFO:0000001;IAO:0000030;EFO:0001444;EFO:0006848;EFO:0007803;EFO:0009599	5	18	10	1
EFO_0007788	BMI-adjusted waist-hip ratio	EFO:0000001;IAO:0000030;EFO:0001444;EFO:0004302;EFO:0004324;EFO:0007861;EFO:0004343;EFO:0007788	5	68	19	9
EFO_0008007	age at assessment	EFO:0000001;IAO:0000030;EFO:0001444;EFO:0000719;EFO:0000246;EFO:0008007	5	34	11	2
EFO_0009818	nap during day, self-reported	EFO:0000001;BFO:0000020;BFO:0000019;EFO:0009799;EFO:0009818	5	31	13	0
HP_0002619	Varicose veins	EFO:0000001;BFO:0000020;BFO:0000019;EFO:0000651;HP:0000118;HP:0001626;HP:0002597;HP:0002624;HP:0002619	5	26	13	1
EFO_0001061	cervical carcinoma	EFO:0000001;BFO:0000020;BFO:0000016;EFO:0000408;MONDO:0045024;MONDO:0023370;EFO:0000616;EFO:0000311;EFO:0006858;EFO:0000313;MONDO:0021199;EFO:0009663;EFO:0003863;EFO:0000512;EFO:0009549;EFO:0003859;EFO:1000051;MONDO:0002149;MONDO:0021148;MONDO:0001416;MONDO:0002654;MONDO:0021353;MONDO:0002715;EFO:0002919;MONDO:0002256;MONDO:0021230;MONDO:0002974;EFO:0001061	5	4	3	0
EFO_0008213	low molecular weight phosphotyrosine protein phosphatase measurement	EFO:0000001;IAO:0000030;EFO:0001444;EFO:0004747;EFO:0007937;EFO:0008213	5	3	1	0
EFO_0009863	anxiety measurement	EFO:0000001;IAO:0000030;EFO:0001444;EFO:0006848;EFO:0007803;EFO:0009863	5	5	4	0
NCIT_C74532	nervousness	EFO:0000001;BFO:0000020;BFO:0000016;EFO:0000408;MONDO:0021199;EFO:0000618;EFO:0009386;EFO:0005774;MONDO:0002025;EFO:0000677;NCIT:C74532	5	5	4	0
EFO_0009394	hippocampal CA1 volume	EFO:0000001;IAO:0000030;EFO:0001444;EFO:0006848;EFO:0004464;EFO:0005052;EFO:0006930;EFO:0005035;EFO:0009394	41	3	0	0
EFO_0009403	granule cell layer dentate gyrus volume	EFO:0000001;IAO:0000030;EFO:0001444;EFO:0006848;EFO:0004464;EFO:0005052;EFO:0006930;EFO:0005035;EFO:0010083;EFO:0009403	41	4	1	0
EFO_0009395	hippocampal CA3 volume	EFO:0000001;IAO:0000030;EFO:0001444;EFO:0006848;EFO:0004464;EFO:0005052;EFO:0006930;EFO:0005035;EFO:0009395	41	2	0	0
EFO_0009396	hippocampal CA4 volume	EFO:0000001;IAO:0000030;EFO:0001444;EFO:0006848;EFO:0004464;EFO:0005052;EFO:0006930;EFO:0005035;EFO:0009396	41	3	0	0
EFO_0009397	hippocampus molecular layer volume	EFO:0000001;IAO:0000030;EFO:0001444;EFO:0006848;EFO:0004464;EFO:0005052;EFO:0006930;EFO:0005035;EFO:0009397	41	3	0	0
EFO_0009399	subiculum volume	EFO:0000001;IAO:0000030;EFO:0001444;EFO:0006848;EFO:0004464;EFO:0005052;EFO:0006930;EFO:0005035;EFO:0009399	41	2	2	0
EFO_0005035	hippocampal volume	EFO:0000001;IAO:0000030;EFO:0001444;EFO:0006848;EFO:0004464;EFO:0005052;EFO:0006930;EFO:0005035	41	8	4	0
EFO_0009398	hippocampal tail volume	EFO:0000001;IAO:0000030;EFO:0001444;EFO:0006848;EFO:0004464;EFO:0005052;EFO:0006930;EFO:0005035;EFO:0009398	41	8	0	0
EFO_0000677	mental or behavioural disorder	EFO:0000001;BFO:0000020;BFO:0000016;EFO:0000408;MONDO:0021199;EFO:0000618;EFO:0009386;EFO:0005774;MONDO:0002025;EFO:0000677	13	2	0	0
EFO_0004220	chronic hepatitis C virus infection	EFO:0000001;BFO:0000020;BFO:0000016;EFO:0000408;EFO:0005741;EFO:0000763;MONDO:0021199;EFO:0001379;EFO:0000405;EFO:0010284;MONDO:0024505;MONDO:0044965;EFO:0001421;EFO:0009903;MONDO:0043424;EFO:0004196;EFO:0007274;EFO:0003047;EFO:0009714;EFO:0004220	13	3	3	0
EFO_0004272	anemia	EFO:0000001;BFO:0000020;BFO:0000019;EFO:0000651;HP:0000118;HP:0001871;HP:0001877;EFO:0004272	13	3	1	0
EFO_0004296	thyroid function	EFO:0000001;BFO:0000020;BFO:0000034;EFO:0004296	13	3	2	0
EFO_0009189	Hyperthyroidism	EFO:0000001;BFO:0000020;BFO:0000016;EFO:0000408;MONDO:0021199;EFO:0001379;EFO:1000627;EFO:0009189	13	4	0	0
EFO_0004321	attempted suicide	EFO:0000001;BFO:0000015;GO:0008150;GO:0007610;EFO:0007623;EFO:0004321	13	3	2	0
EFO_0004350	reasoning	EFO:0000001;BFO:0000015;GO:0008150;EFO:0004323;EFO:0003925;EFO:0004350	13	2	2	0
EFO_0008164	intercellular adhesion molecule 5 measurement	EFO:0000001;IAO:0000030;EFO:0001444;EFO:0004747;EFO:0007937;EFO:0008164	13	2	1	0
EFO_0005935	overweight body mass index status	EFO:0000001;IAO:0000030;EFO:0001444;EFO:0004302;EFO:0004324;EFO:0004340;EFO:0005935	47	4	0	0
EFO_0005936	underweight body mass index status	EFO:0000001;IAO:0000030;EFO:0001444;EFO:0004302;EFO:0004324;EFO:0004340;EFO:0005936	47	3	0	0
EFO_0009552	hemorrhoid	EFO:0000001;BFO:0000020;BFO:0000016;EFO:0000408;MONDO:0021199;EFO:0000319;EFO:0004264;MONDO:0004634;MONDO:0008638;MONDO:0024505;MONDO:0044965;MONDO:0004869;EFO:0009552	15	5	2	0
EFO_0001068	malaria	EFO:0000001;BFO:0000020;BFO:0000016;EFO:0000408;MONDO:0021199;EFO:0001379;EFO:0000405;EFO:0010284;MONDO:0024505;MONDO:0044965;EFO:0001421;EFO:0005741;EFO:0001067;MONDO:0002428;MONDO:0043424;EFO:0005803;MONDO:0021194;MONDO:0021197;MONDO:0044979;MONDO:0044347;EFO:0001068	15	4	2	0
EFO_0007904	susceptibility to childhood ear infection measurement	EFO:0000001;IAO:0000030;EFO:0001444;EFO:0008422;EFO:0007904	15	10	5	2
EFO_0004228	drug-induced liver injury	EFO:0000001;BFO:0000020;BFO:0000016;EFO:0000408;MONDO:0021199;EFO:0001379;EFO:0000405;EFO:0010284;MONDO:0024505;MONDO:0044965;EFO:0001421;MONDO:0045028;MONDO:0029001;EFO:0004228	15	3	3	0
EFO_0008426	IgG bisecting N-acetyl glucosamine measurement	EFO:0000001;IAO:0000030;EFO:0001444;EFO:0004556;EFO:0004565;EFO:0005193;EFO:0008426	15	3	0	0
EFO_0008423	IgG monogalactosylation measurement	EFO:0000001;IAO:0000030;EFO:0001444;EFO:0004556;EFO:0004565;EFO:0005193;EFO:0008423	15	3	3	0
EFO_0008430	IgG monosialylation measurement	EFO:0000001;IAO:0000030;EFO:0001444;EFO:0004556;EFO:0004565;EFO:0005193;EFO:0008430	15	3	1	0
EFO_0008424	IgG digalactosylation measurement	EFO:0000001;IAO:0000030;EFO:0001444;EFO:0004556;EFO:0004565;EFO:0005193;EFO:0008424	15	4	2	0
EFO_0008427	IgG fucosylation measurement	EFO:0000001;IAO:0000030;EFO:0001444;EFO:0004556;EFO:0004565;EFO:0005193;EFO:0008427	15	4	2	0
EFO_0004984	complement C4 measurement	EFO:0000001;IAO:0000030;EFO:0001444;EFO:0004747;EFO:0004555;EFO:0006846;EFO:0004984	15	5	3	1
EFO_0009855	frontal fibrosing alopecia	EFO:0000001;BFO:0000020;BFO:0000016;EFO:0000408;MONDO:0021199;MONDO:0024505;EFO:0010285;EFO:0000701;EFO:1000724;EFO:0009903;MONDO:0002406;EFO:1000726;EFO:0009856;EFO:0000508;MONDO:0024255;MONDO:0007902;MONDO:0002917;MONDO:0003037;MONDO:0024481;MONDO:0019277;MONDO:0019278;Orphanet:68346;Orphanet:183447;Orphanet:183450;Orphanet:79364;MONDO:0021034;EFO:0009855	15	4	4	0
EFO_0006812	autoimmune thyroid disease	EFO:0000001;BFO:0000020;BFO:0000016;EFO:0000408;MONDO:0021199;EFO:0000540;EFO:0005140;EFO:0001379;EFO:1002003;EFO:0005809;MONDO:0000569;EFO:0009903;EFO:1000627;MONDO:0004126;EFO:0006812	17	25	8	1
EFO_0002609	juvenile idiopathic arthritis	EFO:0000001;BFO:0000020;BFO:0000016;EFO:0000408;MONDO:0021199;EFO:0000540;EFO:0005140;EFO:0009676;EFO:0002461;EFO:1001986;EFO:0005755;EFO:0009903;EFO:1000999;EFO:0004260;MONDO:0002614;EFO:0005856;EFO:0009714;EFO:0002609	17	16	6	1
Orphanet_1572	Common variable immunodeficiency	EFO:0000001;BFO:0000020;BFO:0000016;EFO:0000408;EFO:0000508;MONDO:0002254;MONDO:0045024;MONDO:0023370;MONDO:0021058;Orphanet:140162;MONDO:0021199;EFO:0000540;MONDO:0003778;EFO:0005803;MONDO:0021194;MONDO:0021197;MONDO:0044979;MONDO:0004805;MONDO:0021094;MONDO:0002211;Orphanet:183770;Orphanet:101997;Orphanet:179006;Orphanet:101977;Orphanet:183669;Orphanet:229720;Orphanet:1572	17	15	6	1
EFO_0003778	psoriatic arthritis	EFO:0000001;BFO:0000020;BFO:0000016;EFO:0000408;MONDO:0021199;EFO:0000540;EFO:0005140;EFO:0009676;EFO:0002461;EFO:1001986;EFO:0005755;EFO:0009903;EFO:1000999;EFO:0004260;MONDO:0002614;EFO:0005856;EFO:1002003;EFO:0005809;MONDO:0000589;EFO:0000685;MONDO:0002254;BFO:0000019;MONDO:0042489;MONDO:0020573;EFO:0000508;MONDO:0023603;EFO:0003778	17	6	3	0
EFO_1001494	psoriasis vulgaris	EFO:0000001;BFO:0000020;BFO:0000016;EFO:0000408;MONDO:0021199;EFO:0000540;EFO:0009903;MONDO:0024505;EFO:0010285;EFO:0000701;EFO:1000636;EFO:0000524;MONDO:0005042;MONDO:0044999;EFO:0000676;EFO:1001494	17	13	5	2
EFO_0003035	cellulitis	EFO:0000001;BFO:0000020;BFO:0000016;EFO:0000408;MONDO:0021199;MONDO:0024505;EFO:0010285;EFO:0000701;EFO:1000774;EFO:0005741;EFO:0000771;MONDO:0024294;MONDO:0024295;EFO:0003035	17	4	4	0
EFO_0004999	N-glycan measurement	EFO:0000001;IAO:0000030;EFO:0001444;EFO:0004998;EFO:0004999	17	5	2	0
EFO_0005193	serum IgG glycosylation measurement	EFO:0000001;IAO:0000030;EFO:0001444;EFO:0004556;EFO:0004565;EFO:0005193	17	16	10	2
EFO_0008425	IgG galactosylation measurement	EFO:0000001;IAO:0000030;EFO:0001444;EFO:0004556;EFO:0004565;EFO:0005193;EFO:0008425	17	7	3	0
EFO_0008428	IgG sialylation measurement	EFO:0000001;IAO:0000030;EFO:0001444;EFO:0004556;EFO:0004565;EFO:0005193;EFO:0008428	17	6	2	0
EFO_0003963	freckles	EFO:0000001;BFO:0000020;BFO:0000019;EFO:0000651;EFO:0003784;EFO:0003963	9	5	3	0
EFO_0002422	benign neoplasm	EFO:0000001;BFO:0000020;BFO:0000016;EFO:0000408;MONDO:0045024;MONDO:0023370;EFO:0000616;EFO:0002422	9	2	0	0
EFO_0004198	skin neoplasm	EFO:0000001;BFO:0000020;BFO:0000016;EFO:0000408;MONDO:0045024;MONDO:0023370;EFO:0000616;MONDO:0021199;MONDO:0024505;EFO:0010285;EFO:0000701;EFO:0004198	9	4	1	0
EFO_0006942	facial pigmentation measurement	EFO:0000001;IAO:0000030;EFO:0001444;EFO:0006942	9	2	2	0
EFO_0000701	skin disease	EFO:0000001;BFO:0000020;BFO:0000016;EFO:0000408;MONDO:0021199;MONDO:0024505;EFO:0010285;EFO:0000701	9	3	3	0
EFO_0002496	actinic keratosis	EFO:0000001;BFO:0000020;BFO:0000016;EFO:0000408;MONDO:0045024;MONDO:0023370;EFO:0000616;MONDO:0021199;MONDO:0024505;EFO:0010285;EFO:0000701;EFO:0004198;MONDO:0021074;MONDO:0000611;EFO:0002496	9	2	2	0
EFO_0007009	skin pigmentation measurement	EFO:0000001;IAO:0000030;EFO:0001444;EFO:0007009	9	10	2	0
EFO_0009764	eye colour measurement	EFO:0000001;IAO:0000030;EFO:0001444;EFO:0004731;EFO:0009764	9	10	2	0
EFO_0003949	eye color	EFO:0000001;BFO:0000020;BFO:0000019;EFO:0000651;EFO:0003949	9	8	2	0
EFO_1001927	cutaneous squamous cell carcinoma	EFO:0000001;BFO:0000020;BFO:0000016;EFO:0000408;MONDO:0045024;MONDO:0023370;EFO:0000616;EFO:0000311;EFO:0006858;EFO:0000313;MONDO:0021199;MONDO:0024505;EFO:0010285;EFO:0000701;EFO:0004198;MONDO:0000653;MONDO:0002898;MONDO:0021634;EFO:0009259;EFO:0009260;MONDO:0002532;EFO:0000707;EFO:1001927	9	7	3	0
EFO_0007821	hair morphology measurement	EFO:0000001;IAO:0000030;EFO:0001444;EFO:0007821	9	4	1	0
EFO_0008006	skin aging measurement	EFO:0000001;IAO:0000030;EFO:0001444;EFO:0008006	9	4	0	0
EFO_0009180	rosacea severity measurement	EFO:0000001;IAO:0000030;EFO:0001444;EFO:0009180	9	3	2	0
EFO_0009260	non-melanoma skin carcinoma	EFO:0000001;BFO:0000020;BFO:0000016;EFO:0000408;MONDO:0045024;MONDO:0023370;EFO:0000616;EFO:0000311;EFO:0006858;EFO:0000313;MONDO:0021199;MONDO:0024505;EFO:0010285;EFO:0000701;EFO:0004198;MONDO:0000653;MONDO:0002898;MONDO:0021634;EFO:0009259;EFO:0009260	9	11	5	0
EFO_0004193	basal cell carcinoma	EFO:0000001;BFO:0000020;BFO:0000016;EFO:0000408;MONDO:0045024;MONDO:0023370;EFO:0000616;EFO:0000311;EFO:0006858;EFO:0000313;MONDO:0021199;MONDO:0024505;EFO:0010285;EFO:0000701;EFO:0004198;MONDO:0000653;MONDO:0002898;MONDO:0021634;EFO:0009259;EFO:0009260;EFO:0004193	9	26	9	2
EFO_0009259	skin carcinoma	EFO:0000001;BFO:0000020;BFO:0000016;EFO:0000408;MONDO:0045024;MONDO:0023370;EFO:0000616;EFO:0000311;EFO:0006858;EFO:0000313;MONDO:0021199;MONDO:0024505;EFO:0010285;EFO:0000701;EFO:0004198;MONDO:0000653;MONDO:0002898;MONDO:0021634;EFO:0009259	9	28	6	1
EFO_0000707	squamous cell carcinoma	EFO:0000001;BFO:0000020;BFO:0000016;EFO:0000408;MONDO:0045024;MONDO:0023370;EFO:0000616;EFO:0000311;EFO:0006858;EFO:0000313;MONDO:0021199;MONDO:0024505;EFO:0010285;EFO:0000701;EFO:0004198;MONDO:0000653;MONDO:0002898;MONDO:0021634;EFO:0009259;EFO:0009260;MONDO:0002532;EFO:0000707	9	15	8	1
EFO_0000756	melanoma	EFO:0000001;BFO:0000020;BFO:0000016;EFO:0000408;MONDO:0045024;MONDO:0023370;EFO:0000616;EFO:0000311;EFO:0006858;EFO:0000313;MONDO:0021199;MONDO:0024505;EFO:0010285;EFO:0000701;EFO:0004198;MONDO:0000653;MONDO:0002898;MONDO:0021634;EFO:0009259;EFO:0001379;EFO:0003769;EFO:1001901;MONDO:0021147;MONDO:0021194;MONDO:0021195;MONDO:0021635;MONDO:0021143;EFO:0000756	9	12	4	1
EFO_0000389	cutaneous melanoma	EFO:0000001;BFO:0000020;BFO:0000016;EFO:0000408;MONDO:0045024;MONDO:0023370;EFO:0000616;EFO:0000311;EFO:0006858;EFO:0000313;MONDO:0021199;MONDO:0024505;EFO:0010285;EFO:0000701;EFO:0004198;MONDO:0000653;MONDO:0002898;MONDO:0021634;EFO:0009259;EFO:0001379;EFO:0003769;EFO:1001901;MONDO:0021147;MONDO:0021194;MONDO:0021195;MONDO:0021635;MONDO:0021143;EFO:0000756;MONDO:0021069;MONDO:0002120;MONDO:00215…	9	20	10	1
EFO_0004632	nevus count	EFO:0000001;IAO:0000030;EFO:0001444;EFO:0004632	9	15	9	2
EFO_0004279	suntan	EFO:0000001;BFO:0000020;BFO:0000019;EFO:0000651;EFO:0003784;EFO:0004279	9	21	7	0
EFO_0003784	skin pigmentation	EFO:0000001;BFO:0000020;BFO:0000019;EFO:0000651;EFO:0003784	9	70	13	4
EFO_0003958	sunburn	EFO:0000001;BFO:0000020;BFO:0000016;EFO:0000408;MONDO:0021199;MONDO:0024505;EFO:0010285;EFO:0000701;EFO:0000546;EFO:0009516;EFO:0003958	9	53	11	3
EFO_0007766	response to beta blocker	EFO:0000001;BFO:0000015;GO:0008150;GO:0050896;GO:0042493;EFO:0007766	11	2	0	0
EFO_0004254	membranous glomerulonephritis	EFO:0000001;BFO:0000020;BFO:0000016;EFO:0000408;MONDO:0021199;EFO:0009690;MONDO:0024505;MONDO:0044965;EFO:0003086;EFO:1002049;EFO:0009903;EFO:1002050;MONDO:0002462;EFO:0004254	11	3	2	0
EFO_0007790	Epstein Barr virus nuclear antigen 1 IgG measurement	EFO:0000001;IAO:0000030;EFO:0001444;EFO:0004556;EFO:0004565;EFO:0006843;EFO:0007790	11	3	1	0
Orphanet_797	Sarcoidosis	EFO:0000001;BFO:0000020;BFO:0000016;EFO:0000408;MONDO:0021199;EFO:0000684;EFO:0009433;MONDO:0024505;MONDO:0000651;EFO:0003818;MONDO:0020012;MONDO:0015938;EFO:0009676;EFO:0002461;EFO:1001986;EFO:0005755;MONDO:0002254;MONDO:0021194;MONDO:0021197;MONDO:0044971;MONDO:0019751;MONDO:0017955;Orphanet:797	11	8	3	0
EFO_0005197	beta-2 microglobulin measurement	EFO:0000001;IAO:0000030;EFO:0001444;EFO:0004747;EFO:0005197	11	5	2	1
EFO_0008401	susceptibility to shingles measurement	EFO:0000001;IAO:0000030;EFO:0001444;EFO:0006843;EFO:0008422;EFO:0008401	11	2	0	0
EFO_0004197	hepatitis B virus infection	EFO:0000001;BFO:0000020;BFO:0000016;EFO:0000408;EFO:0005741;EFO:0000763;MONDO:0021199;EFO:0001379;EFO:0000405;EFO:0010284;MONDO:0024505;MONDO:0044965;EFO:0001421;EFO:0009903;MONDO:0043424;EFO:0004196;EFO:0007301;EFO:0004197	11	5	3	1
Orphanet_3437	Vogt-Koyanagi-Harada disease	EFO:0000001;BFO:0000020;BFO:0000016;EFO:0000408;MONDO:0021199;EFO:0000540;EFO:1002003;EFO:0005809;MONDO:0024505;EFO:0000524;MONDO:0005042;MONDO:0044987;EFO:0009664;MONDO:0024458;EFO:0003966;EFO:0009903;MONDO:0002661;MONDO:0015937;EFO:1001231;EFO:1001082;MONDO:0002254;EFO:0000618;MONDO:0002977;MONDO:0015916;EFO:0000508;MONDO:0024623;MONDO:0018751;MONDO:0000587;MONDO:0031012;Orphanet:71859;EFO:0010…	11	3	2	1
EFO_0000614	narcolepsy with cataplexy	EFO:0000001;BFO:0000020;BFO:0000016;EFO:0000408;MONDO:0021199;EFO:0000618;EFO:0009386;EFO:0005774;MONDO:0002025;EFO:0000677;EFO:0008568;MONDO:0003406;MONDO:0021107;EFO:0000614	11	6	3	1
EFO_0004239	chronic hepatitis B virus infection	EFO:0000001;BFO:0000020;BFO:0000016;EFO:0000408;EFO:0005741;EFO:0000763;MONDO:0021199;EFO:0001379;EFO:0000405;EFO:0010284;MONDO:0024505;MONDO:0044965;EFO:0001421;EFO:0009903;MONDO:0043424;EFO:0004196;EFO:0007301;EFO:0004197;EFO:0009714;EFO:0004239	11	6	4	1
EFO_0006462	ovarian mucinous adenocarcinoma	EFO:0000001;BFO:0000020;BFO:0000016;EFO:0000408;MONDO:0045024;MONDO:0023370;EFO:0000616;EFO:0000311;EFO:0006858;EFO:0000313;MONDO:0024276;EFO:0000228;MONDO:0024338;MONDO:0020596;EFO:0000197;MONDO:0021199;EFO:0001379;EFO:0003769;EFO:0009663;EFO:0000512;EFO:0009549;MONDO:0002259;EFO:0005771;EFO:0003863;EFO:1000051;MONDO:0021148;EFO:0003893;MONDO:0002229;MONDO:0002149;MONDO:0001416;MONDO:0008170;Orp…	11	2	0	0
EFO_0007885	JT interval	EFO:0000001;IAO:0000030;EFO:0001444;EFO:0004298;EFO:0005278;EFO:0004311;EFO:0004327;EFO:0007885	11	2	0	0
EFO_0007922	response to sulfonylurea	EFO:0000001;BFO:0000015;GO:0008150;GO:0050896;GO:0042493;EFO:0007922	11	3	2	0
EFO_0004192	alopecia areata	EFO:0000001;BFO:0000020;BFO:0000016;EFO:0000408;MONDO:0021199;MONDO:0024505;EFO:0010285;MONDO:0002917;MONDO:0003037;EFO:0000701;MONDO:0024481;MONDO:0019277;MONDO:0019278;EFO:0000508;MONDO:0024255;Orphanet:68346;Orphanet:183447;Orphanet:183450;Orphanet:79364;MONDO:0021034;EFO:0004192	11	5	3	1
EFO_0004579	serum IgE measurement	EFO:0000001;IAO:0000030;EFO:0001444;EFO:0004556;EFO:0004579	11	4	4	0
EFO_0008211	low affinity immunoglobulin gamma Fc region receptor II-a/b measurement	EFO:0000001;IAO:0000030;EFO:0001444;EFO:0004747;EFO:0007937;EFO:0008211	11	3	2	1
EFO_0008265	platelet-derived growth factor receptor beta measurement	EFO:0000001;IAO:0000030;EFO:0001444;EFO:0004747;EFO:0007937;EFO:0008265	11	2	0	0
EFO_0005576	pernicious anemia	EFO:0000001;BFO:0000020;BFO:0000016;EFO:0000408;EFO:0000508;MONDO:0021194;MONDO:0021195;MONDO:0024297;EFO:0000589;EFO:0001069;MONDO:0021199;EFO:0005803;EFO:0010283;EFO:1001067;MONDO:0002280;MONDO:0002281;MONDO:0001700;Orphanet:68367;EFO:0005576	11	2	2	0
EFO_0003779	Hashimoto's thyroiditis	EFO:0000001;BFO:0000020;BFO:0000016;EFO:0000408;MONDO:0021199;EFO:0000540;EFO:0005140;EFO:0001379;EFO:1002003;EFO:0005809;MONDO:0000569;EFO:0009903;EFO:1000627;MONDO:0004126;EFO:0006812;EFO:0003779	11	4	4	0
EFO_0009706	latent autoimmune diabetes in adults	EFO:0000001;BFO:0000020;BFO:0000016;EFO:0000408;MONDO:0021194;MONDO:0021195;MONDO:0024297;EFO:0000589;EFO:0009406;MONDO:0021199;EFO:0000405;EFO:0001379;EFO:0009605;MONDO:0001933;EFO:0000400;EFO:0000540;EFO:0005140;EFO:1002003;EFO:0005809;MONDO:0000569;EFO:0001359;EFO:0009706	11	5	5	0
EFO_0004230	endometrial neoplasm	EFO:0000001;BFO:0000020;BFO:0000016;EFO:0000408;MONDO:0045024;MONDO:0023370;EFO:0000616;MONDO:0021199;EFO:0009663;EFO:0003863;EFO:0000512;EFO:0009549;EFO:0003859;EFO:0004230	11	3	2	0
EFO_0006900	endothelial growth factor measurement	EFO:0000001;IAO:0000030;EFO:0001444;EFO:0004747;EFO:0004298;EFO:0005278;EFO:0006900	11	3	3	0
EFO_0006903	hepatocyte growth factor measurement	EFO:0000001;IAO:0000030;EFO:0001444;EFO:0004747;EFO:0004298;EFO:0005278;EFO:0006900;EFO:0006903	11	2	2	0
EFO_0006917	spontaneous preterm birth	EFO:0000001;BFO:0000020;BFO:0000019;EFO:0000651;EFO:0003917;EFO:0006917	11	2	2	0
EFO_0006503	dense area measurement	EFO:0000001;IAO:0000030;EFO:0001444;EFO:0005941;EFO:0006503	11	4	2	0
EFO_0004466	fasting blood insulin measurement	EFO:0000001;IAO:0000030;EFO:0001444;EFO:0004730;EFO:0004747;EFO:0006842;EFO:0004467;EFO:0004466	11	12	4	0
EFO_0004501	HOMA-IR	EFO:0000001;IAO:0000030;EFO:0001444;EFO:0004730;EFO:0004747;EFO:0006842;EFO:0004467;EFO:0004468;EFO:0004501	11	2	2	0
EFO_0007664	outer ear morphology trait	EFO:0000001;BFO:0000020;BFO:0000019;EFO:0000651;EFO:0007664	45	2	0	0
EFO_0005895	ossification of the posterior longitudinal ligament of the spine	EFO:0000001;BFO:0000020;BFO:0000016;EFO:0000408;MONDO:0021199;EFO:0009676;EFO:0002461;EFO:0000508;EFO:1001986;MONDO:0023603;EFO:0005895	45	3	0	0
HP_0000975	hyperhidrosis	EFO:0000001;BFO:0000020;BFO:0000019;EFO:0000651;HP:0000975	45	2	0	0
HP_0002035	rectal prolapse	EFO:0000001;BFO:0000020;BFO:0000019;EFO:0000651;HP:0000118;HP:0025031;HP:0002012;HP:0011024;HP:0002035	45	2	2	0
EFO_0005940	psychotic symptoms	EFO:0000001;BFO:0000020;BFO:0000019;EFO:0000651;HP:0000118;HP:0000707;HP:0000708;EFO:0004364;EFO:0005940	42	3	3	0
Orphanet_54247	Posterior cortical atrophy	EFO:0000001;BFO:0000020;BFO:0000016;EFO:0000408;MONDO:0021199;EFO:0000618;EFO:0009386;EFO:0005774;MONDO:0002025;EFO:0000677;EFO:1001457;EFO:0000508;Orphanet:71859;Orphanet:158124;MONDO:0024236;EFO:0005772;Orphanet:183500;Orphanet:54247	42	2	0	0
EFO_0005418	serum dimethylarginine measurement	EFO:0000001;IAO:0000030;EFO:0001444;EFO:0005418	42	2	0	0
EFO_0005266	serum selenium measurement	EFO:0000001;IAO:0000030;EFO:0001444;EFO:0006331;EFO:0005266	42	2	2	0
EFO_0006331	selenium measurement	EFO:0000001;IAO:0000030;EFO:0001444;EFO:0006331	42	3	2	1
EFO_0005850	emphysema pattern measurement	EFO:0000001;IAO:0000030;EFO:0001444;EFO:0006841;EFO:0007627;EFO:0007626;EFO:0005850	10	8	4	1
GO_0097366	response to bronchodilator	EFO:0000001;BFO:0000015;GO:0008150;GO:0050896;GO:0042493;GO:0097366	10	7	4	0
EFO_0003768	nicotine dependence	EFO:0000001;BFO:0000020;BFO:0000016;EFO:0000408;MONDO:0021199;EFO:0000618;EFO:0009386;EFO:0005774;MONDO:0002025;EFO:0000677;MONDO:0045028;MONDO:0029001;MONDO:0001423;MONDO:0002494;MONDO:0004938;EFO:0003890;BFO:0000019;MONDO:0042489;MONDO:0020573;EFO:0000508;Orphanet:71859;EFO:0003768	10	6	4	1
EFO_0000464	emphysema	EFO:0000001;BFO:0000020;BFO:0000016;EFO:0000408;MONDO:0021199;EFO:0000684;EFO:0009433;MONDO:0024505;MONDO:0000651;EFO:0003818;EFO:0009714;EFO:0009910;MONDO:0004867;MONDO:0002567;EFO:0000341;EFO:0000464	10	4	3	1
EFO_0009369	diffusing capacity of the lung for carbon monoxide	EFO:0000001;IAO:0000030;EFO:0001444;EFO:0003892;EFO:0006841;EFO:0009369	10	2	2	0
EFO_0001421	liver disease	EFO:0000001;BFO:0000020;BFO:0000016;EFO:0000408;MONDO:0021199;EFO:0001379;EFO:0000405;EFO:0010284;MONDO:0024505;MONDO:0044965;EFO:0001421	16	2	0	0
EFO_0001422	cirrhosis of liver	EFO:0000001;BFO:0000020;BFO:0000016;EFO:0000408;MONDO:0021199;EFO:0001379;EFO:0000405;EFO:0010284;MONDO:0024505;MONDO:0044965;EFO:0001421;MONDO:0045024;MONDO:0023370;EFO:0000616;EFO:0006890;EFO:0003769;EFO:0008549;EFO:0008550;EFO:1001513;EFO:0001422	16	2	2	0
EFO_0007965	response to combination chemotherapy	EFO:0000001;BFO:0000015;GO:0008150;GO:0050896;GO:0042493;GO:0097327;EFO:0007965	16	2	2	0
EFO_1000790	acalculous cholecystitis	EFO:0000001;BFO:0000020;BFO:0000016;EFO:0000408;MONDO:0021199;EFO:0000405;EFO:0010284;MONDO:0024505;MONDO:0044965;EFO:0003832;EFO:0009903;EFO:0009690;EFO:1000018;EFO:1000025;EFO:0001379;EFO:0009534;MONDO:0002887;EFO:1000400;MONDO:0004789;EFO:1000790	20	3	1	0
EFO_1001289	Cholecystitis, Acute	EFO:0000001;BFO:0000020;BFO:0000016;EFO:0000408;MONDO:0021199;EFO:0000405;EFO:0010284;MONDO:0024505;MONDO:0044965;EFO:0003832;EFO:0009903;EFO:0009690;EFO:1000018;EFO:1000025;EFO:1001289	20	2	0	0
EFO_0003832	gallbladder disease	EFO:0000001;BFO:0000020;BFO:0000016;EFO:0000408;MONDO:0021199;EFO:0000405;EFO:0010284;MONDO:0024505;MONDO:0044965;EFO:0003832	20	2	0	0
EFO_0009605	pancreas disease	EFO:0000001;BFO:0000020;BFO:0000016;EFO:0000408;MONDO:0021199;EFO:0000405;EFO:0001379;EFO:0009605	20	2	0	0
EFO_0005038	hair morphology	EFO:0000001;BFO:0000020;BFO:0000019;EFO:0000651;EFO:0005038	23	2	2	0
EFO_0004840	cortical thickness	EFO:0000001;IAO:0000030;EFO:0001444;EFO:0004464;EFO:0006848;EFO:0006514;EFO:0004840	23	2	2	0
EFO_0009512	lower extremity fracture	EFO:0000001;BFO:0000020;BFO:0000016;EFO:0000408;EFO:0000546;MONDO:0021199;EFO:0009676;EFO:0002461;EFO:1001986;EFO:0004260;EFO:0003931;EFO:0009512	23	2	2	0
EFO_0009514	upper extremity fracture	EFO:0000001;BFO:0000020;BFO:0000016;EFO:0000408;EFO:0000546;MONDO:0021199;EFO:0009676;EFO:0002461;EFO:1001986;EFO:0004260;EFO:0003931;EFO:0009514	23	2	2	0
EFO_0003882	osteoporosis	EFO:0000001;BFO:0000020;BFO:0000016;EFO:0000408;MONDO:0021199;EFO:0009676;EFO:0002461;EFO:1001986;EFO:0004260;MONDO:0000833;MONDO:0000837;EFO:0003882	23	10	4	2
EFO_0009515	wrist fracture	EFO:0000001;BFO:0000020;BFO:0000016;EFO:0000408;EFO:0000546;MONDO:0021199;EFO:0009676;EFO:0002461;EFO:1001986;EFO:0004260;EFO:0003931;EFO:0009514;EFO:0009515	23	6	5	0
EFO_0003931	bone fracture	EFO:0000001;BFO:0000020;BFO:0000016;EFO:0000408;EFO:0000546;MONDO:0021199;EFO:0009676;EFO:0002461;EFO:1001986;EFO:0004260;EFO:0003931	23	20	8	2
EFO_0005654	velocity of sound measurement	EFO:0000001;IAO:0000030;EFO:0001444;EFO:0004512;EFO:0004516;EFO:0005654	23	6	3	0
EFO_0007807	erythrocyte cadmium measurement	EFO:0000001;IAO:0000030;EFO:0001444;EFO:0007807	50	2	0	0
EFO_0008014	ADP-ribosyl cyclase/cyclic ADP-ribose hydrolase 2 measurement	EFO:0000001;IAO:0000030;EFO:0001444;EFO:0004747;EFO:0007937;EFO:0008014	39	3	3	0
EFO_0005210	brain connectivity measurement	EFO:0000001;IAO:0000030;EFO:0001444;EFO:0004346;EFO:0005210	39	4	3	0
EFO_0006995	response to diisocyanate	EFO:0000001;BFO:0000015;GO:0008150;GO:0050896;EFO:0006995	39	5	3	0
EFO_0006899	PCSK9 protein measurement	EFO:0000001;IAO:0000030;EFO:0001444;EFO:0004747;EFO:0006899	39	2	2	0
EFO_0007916	response to tricyclic antidepressant	EFO:0000001;BFO:0000015;GO:0008150;GO:0050896;GO:0042493;GO:0036276;EFO:0007916	39	3	2	0
HP_0001822	Hallux valgus	EFO:0000001;BFO:0000020;BFO:0000019;EFO:0000651;HP:0000118;HP:0000924;HP:0011842;HP:0040064;HP:0011297;HP:0001822	39	3	3	0
EFO_0004994	lumbar disc degeneration	EFO:0000001;BFO:0000020;BFO:0000016;EFO:0000408;EFO:0000508;MONDO:0021199;EFO:0009676;EFO:0002461;EFO:1000999;MONDO:0000812;EFO:0009477;MONDO:0024236;EFO:0004994	39	2	2	0
EFO_0007905	joint hypermobility measurement	EFO:0000001;IAO:0000030;EFO:0001444;EFO:0007905	39	9	5	1
EFO_0008234	MHC class I polypeptide-related sequence B measurement	EFO:0000001;IAO:0000030;EFO:0001444;EFO:0004747;EFO:0007937;EFO:0008234	51	2	2	0
EFO_0008407	susceptibility to Mycobacterium tuberculosis infection measurement	EFO:0000001;IAO:0000030;EFO:0001444;EFO:0006843;EFO:0008422;EFO:0008407	51	2	0	0
MONDO_0024647	urolithiasis	EFO:0000001;BFO:0000020;BFO:0000016;EFO:0000408;MONDO:0021199;EFO:0009690;MONDO:0024647	22	9	4	0
EFO_0004253	nephrolithiasis	EFO:0000001;BFO:0000020;BFO:0000016;EFO:0000408;MONDO:0021199;EFO:0009690;MONDO:0024505;MONDO:0044965;EFO:0003086;EFO:0004253	22	8	2	0
EFO_1000839	bladder calculus	EFO:0000001;BFO:0000020;BFO:0000016;EFO:0000408;MONDO:0021199;EFO:0009690;EFO:1000018;MONDO:0024647;MONDO:0004828;EFO:1000839	22	6	2	0
EFO_0004471	insulin sensitivity measurement	EFO:0000001;IAO:0000030;EFO:0001444;EFO:0004730;EFO:0004747;EFO:0006842;EFO:0004467;EFO:0004471	22	12	6	2
EFO_0004861	phosphorus measurement	EFO:0000001;IAO:0000030;EFO:0001444;EFO:0004861	22	9	5	1
EFO_0004582	liver enzyme measurement	EFO:0000001;IAO:0000030;EFO:0001444;EFO:0004582	22	6	3	1
EFO_0003845	kidney stone	EFO:0000001;BFO:0000020;BFO:0000016;EFO:0000408;MONDO:0021199;EFO:0009690;MONDO:0024505;MONDO:0044965;EFO:0003086;EFO:0004253;EFO:0003845	22	3	2	0
EFO_0004621	vitamin B6 measurement	EFO:0000001;IAO:0000030;EFO:0001444;EFO:0004729;EFO:0004843;EFO:0004621	22	3	1	0
EFO_0009116	vitamin supplement exposure measurement	EFO:0000001;IAO:0000030;EFO:0001444;EFO:0008360;EFO:0009116	22	4	3	0
HP_0000483	Astigmatism	EFO:0000001;BFO:0000020;BFO:0000019;EFO:0000651;HP:0000118;HP:0000152;HP:0000234;HP:0000271;HP:0000478;HP:0000539;HP:0000483	22	3	3	0
EFO_0008155	histidine-rich glycoprotein measurement	EFO:0000001;IAO:0000030;EFO:0001444;EFO:0004747;EFO:0007937;EFO:0008155	19	2	2	0
EFO_0004694	factor XI measurement	EFO:0000001;IAO:0000030;EFO:0001444;EFO:0004503;EFO:0004634;EFO:0004747;EFO:0004694	19	3	2	1
EFO_0008260	plasma kallikrein measurement	EFO:0000001;IAO:0000030;EFO:0001444;EFO:0004747;EFO:0007937;EFO:0008260	19	2	2	0
EFO_0004507	D dimer measurement	EFO:0000001;IAO:0000030;EFO:0001444;EFO:0004747;EFO:0004298;EFO:0005278;EFO:0004507	19	2	2	0
EFO_0004634	coagulation factor measurement	EFO:0000001;IAO:0000030;EFO:0001444;EFO:0004634	19	9	6	1
EFO_0008390	prothrombin time measurement	EFO:0000001;IAO:0000030;EFO:0001444;EFO:0004503;EFO:0006845;EFO:0008390	19	5	3	1
EFO_0004310	partial thromboplastin time	EFO:0000001;IAO:0000030;EFO:0001444;EFO:0004503;EFO:0004310	19	10	6	2
HP_0001977	Abnormal thrombosis	EFO:0000001;BFO:0000020;BFO:0000019;EFO:0000651;HP:0000118;HP:0001871;HP:0001977	19	4	3	1
MONDO_0004596	cor pulmonale	EFO:0000001;BFO:0000020;BFO:0000016;EFO:0000408;MONDO:0021199;EFO:0000319;MONDO:0024505;MONDO:0000651;EFO:0003777;EFO:0003144;EFO:0000373;MONDO:0004596	19	8	5	2
EFO_0004286	venous thromboembolism	EFO:0000001;BFO:0000020;BFO:0000016;EFO:0000408;MONDO:0021199;EFO:0000319;EFO:0004264;EFO:0004286	19	12	6	2
EFO_0003827	pulmonary embolism	EFO:0000001;BFO:0000020;BFO:0000016;EFO:0000408;MONDO:0021199;EFO:0000319;EFO:0004264;MONDO:0000473;EFO:0003827	19	8	6	1
EFO_0003907	deep vein thrombosis	EFO:0000001;BFO:0000020;BFO:0000019;EFO:0000651;HP:0000118;HP:0001871;HP:0001977;HP:0004936;EFO:0003907	19	8	4	1
EFO_1001395	Phlebitis	EFO:0000001;BFO:0000020;BFO:0000016;EFO:0000408;MONDO:0021199;EFO:0000319;EFO:0004264;EFO:0009903;MONDO:0020012;EFO:0006803;MONDO:0004634;EFO:1001395	19	6	4	1
EFO_1001506	primary angle closure glaucoma	EFO:0000001;BFO:0000020;BFO:0000016;EFO:0000408;MONDO:0021199;EFO:0000618;EFO:0001058;MONDO:0024505;EFO:0000524;MONDO:0005042;MONDO:0044987;EFO:0009664;MONDO:0024458;EFO:0003966;EFO:0000516;MONDO:0001744;EFO:1001506	24	6	2	0
HP_0030839	knee pain	EFO:0000001;BFO:0000020;BFO:0000019;EFO:0000651;EFO:0003765;EFO:0003843;HP:0030839	24	4	4	0
EFO_0003917	premature birth	EFO:0000001;BFO:0000020;BFO:0000019;EFO:0000651;EFO:0003917	24	2	0	0
EFO_0005773	retinal detachment	EFO:0000001;BFO:0000020;BFO:0000016;EFO:0000408;MONDO:0021199;EFO:0000618;MONDO:0024505;EFO:0000524;MONDO:0005042;MONDO:0044987;EFO:0009664;MONDO:0024458;EFO:0003966;EFO:0003839;EFO:0000508;Orphanet:71859;EFO:0005773	24	3	3	0
EFO_0003939	energy intake	EFO:0000001;BFO:0000015;GO:0008150;EFO:0003939	25	3	0	0
EFO_1001986	connective tissue disease	EFO:0000001;BFO:0000020;BFO:0000016;EFO:0000408;EFO:1001986	25	2	2	0
HP_0012594	Microalbuminuria	EFO:0000001;BFO:0000020;BFO:0000019;EFO:0000651;HP:0000118;HP:0001939;HP:0003110;HP:0000093;EFO:0004285;HP:0012594	25	2	0	0
EFO_0007041	obese body mass index status	EFO:0000001;IAO:0000030;EFO:0001444;EFO:0004302;EFO:0004324;EFO:0004340;EFO:0007041	25	10	7	0
EFO_0004766	subcutaneous adipose tissue measurement	EFO:0000001;IAO:0000030;EFO:0001444;EFO:0004302;EFO:0004764;EFO:0004766	25	3	2	0
EFO_0005851	height-adjusted body mass index	EFO:0000001;IAO:0000030;EFO:0001444;EFO:0004302;EFO:0004324;EFO:0004340;EFO:0005851	25	2	0	0
EFO_0005937	longitudinal BMI measurement	EFO:0000001;IAO:0000030;EFO:0001444;EFO:0004302;EFO:0004324;EFO:0004340;EFO:0005937	25	2	1	0
EFO_0005663	urinary uromodulin measurement	EFO:0000001;IAO:0000030;EFO:0001444;EFO:0004725;EFO:0005116;EFO:0005663	43	2	0	0
EFO_0009336	velopharyngeal dysfunction	EFO:0000001;BFO:0000020;BFO:0000019;EFO:0000651;HP:0000118;HP:0000152;HP:0000234;HP:0000271;HP:0000153;EFO:0009336	43	2	0	0
EFO_0007903	magnesium:calcium ratio	EFO:0000001;IAO:0000030;EFO:0001444;EFO:0004838;EFO:0007903	14	2	2	0
EFO_1000999	joint disease	EFO:0000001;BFO:0000020;BFO:0000016;EFO:0000408;MONDO:0021199;EFO:0009676;EFO:0002461;EFO:1000999	14	6	5	0
EFO_0004346	neuroimaging measurement	EFO:0000001;IAO:0000030;EFO:0001444;EFO:0004346	14	4	3	0
EFO_0004333	episodic memory	EFO:0000001;BFO:0000015;GO:0008150;EFO:0004323;EFO:0004333	14	2	1	0
HP_0030833	neck pain	EFO:0000001;BFO:0000020;BFO:0000019;EFO:0000651;EFO:0003765;EFO:0003843;HP:0030833	14	3	0	0
EFO_0000714	survival time	EFO:0000001;IAO:0000030;EFO:0001444;EFO:0000719;EFO:0004949;EFO:0000714	14	4	1	0
EFO_0007835	alcohol dependence measurement	EFO:0000001;IAO:0000030;EFO:0001444;EFO:0006848;EFO:0007835	14	7	5	1
EFO_0009458	alcohol use disorder measurement	EFO:0000001;IAO:0000030;EFO:0001444;EFO:0006848;EFO:0009458	14	6	4	0
EFO_0004622	sphingolipid measurement	EFO:0000001;IAO:0000030;EFO:0001444;EFO:0005105;EFO:0004529;EFO:0004622	35	9	4	1
EFO_0006796	very long-chain saturated fatty acid measurement	EFO:0000001;IAO:0000030;EFO:0001444;EFO:0005105;EFO:0004529;EFO:0005110;EFO:0006796	35	2	2	0
EFO_0008340	fear of minor pain measurement	EFO:0000001;IAO:0000030;EFO:0001444;EFO:0008330;EFO:0008340	35	2	0	0
EFO_0005267	serum copper measurement	EFO:0000001;IAO:0000030;EFO:0001444;EFO:0005267	35	2	0	0
EFO_0008457	cannabis dependence measurement	EFO:0000001;IAO:0000030;EFO:0001444;EFO:0006848;EFO:0008457	35	3	0	0
EFO_0008240	N-acylethanolamine-hydrolyzing acid amidase measurement	EFO:0000001;IAO:0000030;EFO:0001444;EFO:0004747;EFO:0007937;EFO:0008240	35	2	0	0
EFO_0006809	docosapentaenoic acid measurement	EFO:0000001;IAO:0000030;EFO:0001444;EFO:0005105;EFO:0004529;EFO:0005110;EFO:0006809	35	2	2	0
EFO_0007760	eicosapentaenoic acid measurement	EFO:0000001;IAO:0000030;EFO:0001444;EFO:0005105;EFO:0004529;EFO:0005110;EFO:0007760	35	2	0	0
EFO_0005680	omega-6 polyunsaturated fatty acid measurement	EFO:0000001;IAO:0000030;EFO:0001444;EFO:0005105;EFO:0004529;EFO:0005110;EFO:0005680	35	4	2	0
EFO_0007630	glycerophospholipid measurement	EFO:0000001;IAO:0000030;EFO:0001444;EFO:0005105;EFO:0004529;EFO:0004639;EFO:0007630	35	8	5	0
EFO_0009791	fatty acid desaturase enzyme activity measurement	EFO:0000001;IAO:0000030;EFO:0001444;EFO:0009791	35	6	4	0
EFO_0008142	granulocyte colony-stimulating factor measurement	EFO:0000001;IAO:0000030;EFO:0001444;EFO:0004747;EFO:0007937;EFO:0008142	6	2	0	0
EFO_0005200	antiphospholipid antibody measurement	EFO:0000001;IAO:0000030;EFO:0001444;EFO:0004556;EFO:0006846;EFO:0005200	6	2	0	0
EFO_0003875	peripheral vascular disease	EFO:0000001;BFO:0000020;BFO:0000016;EFO:0000408;MONDO:0021199;EFO:0000319;EFO:0004264;EFO:0003875	6	3	3	0
EFO_0009712	father's age at death	EFO:0000001;IAO:0000030;EFO:0001444;EFO:0000719;EFO:0000246;EFO:0009712	6	2	1	0
EFO_0006309	plasma plasminogen measurement	EFO:0000001;IAO:0000030;EFO:0001444;EFO:0004747;EFO:0006309	6	3	2	0
EFO_0000266	aortic stenosis	EFO:0000001;BFO:0000020;BFO:0000016;EFO:0000408;MONDO:0021199;EFO:0000319;EFO:0004264;MONDO:0000473;EFO:0005775;MONDO:0024505;MONDO:0000651;EFO:0003777;EFO:0009551;MONDO:0045001;EFO:0009531;EFO:0000266	6	2	1	0
EFO_0003777	heart disease	EFO:0000001;BFO:0000020;BFO:0000016;EFO:0000408;MONDO:0021199;EFO:0000319;MONDO:0024505;MONDO:0000651;EFO:0003777	6	2	1	0
EFO_0007804	LDL cholesterol change measurement	EFO:0000001;IAO:0000030;EFO:0001444;EFO:0005105;EFO:0004529;EFO:0004747;EFO:0004732;EFO:0004298;EFO:0005278;EFO:0004611;EFO:0007804	6	3	2	0
GO_0036273	response to statin	EFO:0000001;BFO:0000015;GO:0008150;GO:0050896;GO:0042493;GO:0036273	6	6	2	1
EFO_0004746	lipoprotein-associated phospholipase A(2) measurement	EFO:0000001;IAO:0000030;EFO:0001444;EFO:0004747;EFO:0005105;EFO:0004732;EFO:0004298;EFO:0005278;EFO:0004746	6	11	2	1
EFO_0005672	acute coronary syndrome	EFO:0000001;BFO:0000020;BFO:0000016;EFO:0000408;MONDO:0021199;EFO:0000319;MONDO:0024505;MONDO:0000651;EFO:0003777;EFO:0001645;EFO:0004264;MONDO:0005053;EFO:0009676;MONDO:0024643;EFO:1001375;MONDO:0002254;EFO:0005672	6	10	3	1
HP_0011141	age-related cataract	EFO:0000001;BFO:0000020;BFO:0000019;EFO:0000651;HP:0000118;HP:0000152;HP:0000234;HP:0000271;HP:0000478;HP:0000517;HP:0011141	6	4	2	0
EFO_0004819	resistin measurement	EFO:0000001;IAO:0000030;EFO:0001444;EFO:0004747;EFO:0004873;EFO:0006842;EFO:0004819	6	2	2	0
EFO_0008392	triiodothyronine measurement	EFO:0000001;BFO:0000040;CHEBI:24431;CHEBI:24621;IAO:0000030;EFO:0001444;EFO:0004730;EFO:0008392	6	2	1	0
EFO_0008460	colorectal health	EFO:0000001;BFO:0000020;BFO:0000019;EFO:0007652;EFO:0008460	6	2	2	0
EFO_0005924	binge eating	EFO:0000001;BFO:0000020;BFO:0000016;EFO:0000408;MONDO:0021199;EFO:0000618;EFO:0009386;EFO:0005774;MONDO:0002025;EFO:0000677;MONDO:0021194;MONDO:0021195;MONDO:0024297;EFO:0000589;EFO:0001069;EFO:0005203;EFO:0005924	46	3	2	0
EFO_0008075	cation-independent mannose-6-phosphate receptor measurement	EFO:0000001;IAO:0000030;EFO:0001444;EFO:0004747;EFO:0007937;EFO:0008075	46	2	0	0
EFO_0004791	tissue plasminogen activator measurement	EFO:0000001;IAO:0000030;EFO:0001444;EFO:0004747;EFO:0004298;EFO:0005278;EFO:0004791	8	2	0	0
EFO_0008255	particulate matter air pollution measurement	EFO:0000001;IAO:0000030;EFO:0001444;EFO:0008360;EFO:0008255	8	2	0	0
EFO_0000279	azoospermia	EFO:0000001;BFO:0000020;BFO:0000016;EFO:0000408;MONDO:0021199;EFO:0009663;EFO:0000512;EFO:0000545;EFO:0009555;EFO:0002625;EFO:0004248;EFO:0000279	8	2	2	0
EFO_0008284	sialic acid-binding Ig-like lectin 14 measurement	EFO:0000001;IAO:0000030;EFO:0001444;EFO:0004747;EFO:0007937;EFO:0008284	8	3	2	0

## Sheet: clust annot. using ancestry
Trait cluster	Traits (EFO IDs)	Counts.EFO	EFO_ancestry	EFO_ancestry_counts	EFO_ancestry_freq	ChEMBL_targets	ChEMBL_drugs	first_desc	first_freq	second_desc	second_freq
54	GO_0007608	1	process;experimental factor;sensory perception;sensory perception of smell;biological process	1;1;1;1;1	1;1;1;1;1	0	0		0		0
44	EFO_0005674	1	experimental factor;measurement;brain measurement;white matter microstructure measurement;information entity	1;1;1;1;1	1;1;1;1;1	0	0		0		0
27	EFO_0005272;EFO_0005411;EFO_0007852;EFO_0004212;EFO_0004767	5	experimental factor;measurement;information entity;disposition;material property;disease;disease by anatomical system;nervous system disease;mental or behavioural disorder;skin disease;Keloid;anthropometric measurement;protein measurement;adipose tissue measurement;visceral:subcutaneous adipose tissue ratio;sleep measurement;sleep quality;psychosis;schizoaffective disorder;brain disease;thiopurin…	5;3;3;2;2;2;2;1;1;1;1;1;1;1;1;1;1;1;1;1;1;1;1;1;1;1;1	1;0.6;0.6;0.4;0.4;0.4;0.4;0.2;0.2;0.2;0.2;0.2;0.2;0.2;0.2;0.2;0.2;0.2;0.2;0.2;0.2;0.2;0.2;0.2;0.2;0.2;0.2	155	51	measurement	0.6	information entity	0.6
38	EFO_0004980;EFO_0008326	2	experimental factor;measurement;information entity;anthropometric measurement;bone measurement;bone fracture related measurement;appendicular lean mass;a disintegrin and metalloproteinase with thrombospondin motifs 5 measurement	2;2;2;1;1;1;1;1	1;1;1;0.5;0.5;0.5;0.5;0.5	0	0		0		0
30	EFO_0008076;EFO_0005127;EFO_0005760;EFO_0004607;EFO_0005849;EFO_0008315;EFO_0008011;EFO_0004862;EFO_0004459;EFO_0004520	10	experimental factor;measurement;information entity;protein measurement;blood protein measurement;disposition;material property;digestive system disease;disease;injury;cardiovascular measurement;ferritin measurement;iron biomarker measurement;ICAM-1 measurement;adhesion molecule measurement;duodenal ulcer;phytosterol measurement;cancer biomarker measurement;cardiovascular disease biomarker measure…	10;9;9;4;3;1;1;1;1;1;1;1;1;1;1;1;1;1;1;1;1;1;1;1;1;1;1;1;1;1;1	1;0.9;0.9;0.4;0.3;0.1;0.1;0.1;0.1;0.1;0.1;0.1;0.1;0.1;0.1;0.1;0.1;0.1;0.1;0.1;0.1;0.1;0.1;0.1;0.1;0.1;0.1;0.1;0.1;0.1;0.1	4	8	measurement	0.9	protein measurement	0.4
34	EFO_0008404;EFO_0004620;EFO_0009824;HP_0002014	4	experimental factor;quality;material property;measurement;information entity;phenotype;vitamin B12 measurement;vitamin measurement;vitamin B measurement;infectious disease biomarker;susceptibility to mumps measurement;susceptibility to infectious disease measurement;self-reported trait;bringing up phlegm, sputum or mucus on most days, self-reported;Phenotypic abnormality;diarrhea;Abdominal sympto…	4;2;2;2;2;1;1;1;1;1;1;1;1;1;1;1;1;1	1;0.5;0.5;0.5;0.5;0.25;0.25;0.25;0.25;0.25;0.25;0.25;0.25;0.25;0.25;0.25;0.25;0.25	11	5		0		0
37	EFO_0004863	1	experimental factor;measurement;genomic measurement;recombination rate;recombination measurement;information entity	1;1;1;1;1;1	1;1;1;1;1;1	0	0		0		0
33	EFO_0005845;Orphanet_2133;EFO_0004576;Orphanet_232	4	experimental factor;disposition;material property;disease;genetic disorder;measurement;hematological measurement;hemoglobin measurement;protein measurement;hematologic disease;information entity;anemia (disease);inherited hemoglobinopathy;disease by subcellular system affected;disease by cellular component affected;disease by anatomical system;erythrocyte disease;disease by cell type;Rare genetic…	4;2;2;2;2;2;2;2;2;2;2;2;2;2;2;2;2;2;2;2;2;1;1;1;1;1;1;1;1;1;1;1;1;1;1;1;1;1;1;1;1;1;1;1;1;1;1;1;1;1;1;1;1;1;1;1;1;1;1;1;1;1;1;1;1;1;1;1;1;1;1;1;1;1;1;1;1;1;1;1;1;1;1;1;1	1;0.5;0.5;0.5;0.5;0.5;0.5;0.5;0.5;0.5;0.5;0.5;0.5;0.5;0.5;0.5;0.5;0.5;0.5;0.5;0.5;0.25;0.25;0.25;0.25;0.25;0.25;0.25;0.25;0.25;0.25;0.25;0.25;0.25;0.25;0.25;0.25;0.25;0.25;0.25;0.25;0.25;0.25;0.25;0.25;0.25;0.25;0.25;0.25;0.25;0.25;0.25;0.25;0.25;0.25;0.25;0.25;0.25;0.25;0.25;0.25;0.25;0.25;0.25;0.25;0.25;0.25;0.25;0.25;0.25;0.25;0.25;0.25;0.25;0.25;0.25;0.25;0.25;0.25;0.25;0.25;0.25;0.25;0.25;0.…	42	22		0		0
31	EFO_0005921;EFO_0007925;EFO_0005187;EFO_0005919;EFO_0007745;EFO_0008009;EFO_0009804;EFO_0007330;EFO_0007627;EFO_0004469;EFO_0008036	11	experimental factor;measurement;information entity;glucose measurement;respiratory disease biomarker;diabetes mellitus biomarker;process;disposition;material property;cancer;carcinoma;digestive system disease;disease;neoplasm;pulmonary function measurement;cardiovascular measurement;fasting blood glucose measurement;insulin measurement;HOMA-B;genomic measurement;hormone measurement;protein measur…	11;9;9;2;2;2;1;1;1;1;1;1;1;1;1;1;1;1;1;1;1;1;1;1;1;1;1;1;1;1;1;1;1;1;1;1;1;1;1;1;1;1;1;1;1;1	1;0.818181818181818;0.818181818181818;0.181818181818182;0.181818181818182;0.181818181818182;0.0909090909090909;0.0909090909090909;0.0909090909090909;0.0909090909090909;0.0909090909090909;0.0909090909090909;0.0909090909090909;0.0909090909090909;0.0909090909090909;0.0909090909090909;0.0909090909090909;0.0909090909090909;0.0909090909090909;0.0909090909090909;0.0909090909090909;0.0909090909090909;0.0…	1	1	measurement	0.818182	glucose measurement	0.181818
52	EFO_0008487;MONDO_0021398	2	experimental factor;disposition;material property;digestive system disease;disease;neoplasm;polyp;measurement;colorectal neoplasm;brain measurement;nervous system measurement;brain volume measurement;lateral ventricle volume measurement;digestive system neoplasm;intestinal disease;rectal disease;gastrointestinal disease;information entity;rectal neoplasm;intestinal neoplasm;disease by anatomical …	2;1;1;1;1;1;1;1;1;1;1;1;1;1;1;1;1;1;1;1;1;1;1;1;1;1	1;0.5;0.5;0.5;0.5;0.5;0.5;0.5;0.5;0.5;0.5;0.5;0.5;0.5;0.5;0.5;0.5;0.5;0.5;0.5;0.5;0.5;0.5;0.5;0.5;0.5	0	0		0		0
1	EFO_0004750;EFO_0004812;EFO_0003086;EFO_0004194;EFO_0005922;Orphanet_98974;EFO_0009314;Orphanet_98434;EFO_0004629;EFO_0004630;EFO_0004533;HP_0001082;EFO_0004210;EFO_0004799;EFO_0002916;EFO_0003829;EFO_0007014;EFO_0007015;HP_0000539;EFO_0007874;EFO_0007883;EFO_0009767;EFO_0004747;EFO_0005134;EFO_0004532;EFO_0004735;EFO_0004736;EFO_0003940;EFO_0007805;EFO_0004458;EFO_0004623;EFO_0004462;EFO_0005095…	222	experimental factor;measurement;information entity;material property;disposition;disease;disease by anatomical system;disorder by anatomical region;protein measurement;anthropometric measurement;hematological measurement;cardiovascular measurement;nervous system disease;musculoskeletal system disease;cardiovascular disease biomarker measurement;cardiovascular disease;body weights and measures;qua…	222;140;140;71;60;60;58;26;25;17;17;15;14;14;13;12;12;11;11;11;11;10;10;10;10;9;9;9;9;9;9;9;9;9;9;9;9;9;9;9;9;9;9;8;8;8;7;7;7;7;7;7;7;7;6;6;6;6;6;6;6;5;5;5;5;5;5;5;4;4;4;4;4;4;4;4;4;4;4;4;4;4;4;4;4;4;4;4;4;3;3;3;3;3;3;3;3;3;3;3;3;3;3;3;3;3;3;3;3;3;3;3;3;3;3;3;3;3;3;3;3;3;3;3;2;2;2;2;2;2;2;2;2;2;2;2;2;2;2;2;2;2;2;2;2;2;2;2;2;2;2;2;2;2;2;2;2;2;2;2;2;2;2;2;2;2;2;2;2;2;2;2;2;2;2;2;2;2;2;2;2;2;2;2;2;2…	1;0.630630630630631;0.630630630630631;0.31981981981982;0.27027027027027;0.27027027027027;0.261261261261261;0.117117117117117;0.112612612612613;0.0765765765765766;0.0765765765765766;0.0675675675675676;0.0630630630630631;0.0630630630630631;0.0585585585585586;0.0540540540540541;0.0540540540540541;0.0495495495495495;0.0495495495495495;0.0495495495495495;0.0495495495495495;0.045045045045045;0.04504504…	541	604	measurement	0.630631	protein measurement	0.112613
26	EFO_0004143;EFO_0009387;EFO_0008561;HP_0004299;EFO_0008005;Orphanet_282;Orphanet_2828;EFO_0006937;EFO_0006939;EFO_0004832;EFO_0006940	11	experimental factor;material property;disposition;disease;nervous system disease;measurement;information entity;disease by anatomical system;optic disc measurement;genetic disorder;peripheral nervous system disease;Rare genetic neurological disorder;quality;phenotype;peripheral neuropathy;neuropathy;neurodegenerative disease;brain disease;central nervous system disease;Phenotypic abnormality;Abno…	11;6;5;5;5;5;5;5;4;3;3;3;2;2;2;2;2;2;2;2;2;2;2;2;1;1;1;1;1;1;1;1;1;1;1;1;1;1;1;1;1;1;1;1;1;1;1;1;1;1;1;1;1;1;1;1;1;1;1;1;1;1;1;1	1;0.545454545454545;0.454545454545455;0.454545454545455;0.454545454545455;0.454545454545455;0.454545454545455;0.454545454545455;0.363636363636364;0.272727272727273;0.272727272727273;0.272727272727273;0.181818181818182;0.181818181818182;0.181818181818182;0.181818181818182;0.181818181818182;0.181818181818182;0.181818181818182;0.181818181818182;0.181818181818182;0.181818181818182;0.181818181818182;0…	24	11	material property	0.545455	nervous system disease	0.454545
3	EFO_0008182;EFO_0008300;EFO_0000768;EFO_0004244;EFO_0008103;EFO_0008106;EFO_0006505;CHEBI_5931;EFO_0003770;EFO_0002614;EFO_0005410;EFO_0007946;EFO_0009588;EFO_0007585;EFO_0009596;Orphanet_388;EFO_0000474;EFO_0005917;HP_0004796;HP_0100749;EFO_0004578;EFO_0004285;EFO_0007778;EFO_0008204;EFO_0009285;EFO_0008206;EFO_0005527;EFO_0009286;EFO_0003108;EFO_0005665;EFO_0007940;Orphanet_30391;EFO_0004235;EF…	47	experimental factor;measurement;information entity;material property;disposition;disease;disease by anatomical system;protein measurement;quality;cardiovascular measurement;disorder by anatomical region;phenotype;Phenotypic abnormality;blood protein measurement;genetic disorder;nervous system disease;cardiovascular disease biomarker measurement;digestive system disease;head and neck disorder;resp…	47;26;26;19;12;12;11;8;7;7;7;6;6;5;4;4;4;3;3;3;3;3;3;3;3;3;3;3;3;3;3;3;2;2;2;2;2;2;2;2;2;2;2;2;2;2;2;2;2;1;1;1;1;1;1;1;1;1;1;1;1;1;1;1;1;1;1;1;1;1;1;1;1;1;1;1;1;1;1;1;1;1;1;1;1;1;1;1;1;1;1;1;1;1;1;1;1;1;1;1;1;1;1;1;1;1;1;1;1;1;1;1;1;1;1;1;1;1;1;1;1;1;1;1;1;1;1;1;1;1;1;1;1;1;1;1;1;1;1;1;1;1;1;1;1;1;1;1;1;1;1;1;1;1;1;1;1;1;1;1;1;1;1;1;1;1;1;1;1;1;1;1;1;1;1;1;1;1;1;1;1;1;1;1;1;1;1;1;1;1;1;1;1;1;1	1;0.553191489361702;0.553191489361702;0.404255319148936;0.25531914893617;0.25531914893617;0.234042553191489;0.170212765957447;0.148936170212766;0.148936170212766;0.148936170212766;0.127659574468085;0.127659574468085;0.106382978723404;0.0851063829787234;0.0851063829787234;0.0851063829787234;0.0638297872340425;0.0638297872340425;0.0638297872340425;0.0638297872340425;0.0638297872340425;0.06382978723…	192	107	measurement	0.553191	protein measurement	0.170213
2	EFO_0006959;HP_0012115;EFO_0000649;EFO_0007780;EFO_0000621;Orphanet_391311;EFO_0004276;GO_0007568;EFO_0004685;Orphanet_2573;EFO_0005658;EFO_0004599;EFO_0006928;EFO_0001382;EFO_0006785;EFO_0006953;EFO_0007591;GO_0031960;EFO_0000174;EFO_0007912;GO_1901558;EFO_0003922;EFO_0004704;EFO_0009717;EFO_0002429;EFO_1000388;EFO_0000681;EFO_0008334;Orphanet_85443;EFO_0003890;EFO_0009762;EFO_0004233;EFO_000499…	214	experimental factor;material property;disposition;disease;disease by anatomical system;measurement;information entity;disorder by anatomical region;cell proliferation disorder;neoplasm;neoplastic disease or syndrome;cancer;immune system disease;digestive system disease;quality;nervous system disease;genetic disorder;epithelial neoplasm;carcinoma;phenotype;endocrine system disease;process;central …	211;129;109;109;106;63;63;42;40;39;39;29;25;22;21;21;20;20;19;18;18;17;16;16;15;15;14;14;13;13;12;12;12;11;11;11;11;10;10;10;10;10;10;10;9;9;9;9;8;8;8;8;8;8;8;8;8;8;8;7;7;7;7;7;7;6;6;6;6;6;6;6;6;6;5;5;5;5;5;5;5;5;5;5;5;5;4;4;4;4;4;4;4;4;4;4;4;4;4;4;4;4;4;4;4;4;4;4;4;4;4;3;3;3;3;3;3;3;3;3;3;3;3;3;3;3;3;3;3;3;3;3;3;3;3;3;3;3;3;3;3;3;3;3;3;3;3;3;3;3;3;3;3;3;3;3;3;3;3;3;3;3;3;3;3;3;3;3;3;3;3;3;3;3;3;…	0.985981308411215;0.602803738317757;0.509345794392523;0.509345794392523;0.495327102803738;0.294392523364486;0.294392523364486;0.196261682242991;0.186915887850467;0.182242990654206;0.182242990654206;0.135514018691589;0.116822429906542;0.102803738317757;0.0981308411214953;0.0981308411214953;0.0934579439252336;0.0934579439252336;0.088785046728972;0.0841121495327103;0.0841121495327103;0.0794392523364…	684	843	material property	0.602804	cell proliferation disorder	0.186916
40	EFO_0009766;EFO_0005001;EFO_0009771;EFO_0009768;EFO_0009774;EFO_0009765;EFO_0009775;GO_0035456;EFO_0006526;HP_0001634	10	experimental factor;measurement;information entity;amino acid measurement;process;disposition;quality;material property;cardiovascular disease;disease;phenotype;heart disease;phenylalanine measurement;smoking behaviour measurement;pack-years measurement;response to interferon;heart valve disease;mitral valve disease;alanine measurement;asparagine measurement;glutamine measurement;methionine measu…	10;8;8;7;1;1;1;1;1;1;1;1;1;1;1;1;1;1;1;1;1;1;1;1;1;1;1;1;1;1;1;1;1;1;1	1;0.8;0.8;0.7;0.1;0.1;0.1;0.1;0.1;0.1;0.1;0.1;0.1;0.1;0.1;0.1;0.1;0.1;0.1;0.1;0.1;0.1;0.1;0.1;0.1;0.1;0.1;0.1;0.1;0.1;0.1;0.1;0.1;0.1;0.1	0	0	measurement	0.8	amino acid measurement	0.7
49	GO_0097327;EFO_0007959;EFO_0007964;EFO_0007650;EFO_0007658	5	experimental factor;measurement;information entity;process;protein measurement;cytokine measurement;soluble interleukin-2 receptor subunit alpha measurement;carrier status;genotype effect measurement;fetal genotype effect measurement;gestational serum measurement;biological process;response to drug;response to stimulus;response to antineoplastic agent	5;4;4;1;1;1;1;1;1;1;1;1;1;1;1	1;0.8;0.8;0.2;0.2;0.2;0.2;0.2;0.2;0.2;0.2;0.2;0.2;0.2;0.2	0	0	measurement	0.8	protein measurement	0.2
29	EFO_0008372;EFO_0004307;EFO_0008464;EFO_0005112;GO_0070527	5	experimental factor;measurement;information entity;diabetes mellitus biomarker;process;age;temporal measurement;glucose tolerance test;glucose measurement;hormone measurement;protein measurement;gestational age;laterality measurement;glucose-dependent insulinotropic peptide measurement;biological process;platelet aggregation	5;4;4;2;1;1;1;1;1;1;1;1;1;1;1;1	1;0.8;0.8;0.4;0.2;0.2;0.2;0.2;0.2;0.2;0.2;0.2;0.2;0.2;0.2;0.2	1	1	measurement	0.8	hormone measurement	0.2
36	EFO_0007149;EFO_0004749;EFO_0008146	3	experimental factor;measurement;protein measurement;information entity;disposition;material property;digestive system disease;disease;immune system disease;inflammatory bowel disease;colitis;CCL2 measurement;cytokine measurement;autoimmune disease;Alzheimer's disease biomarker measurement;mental or behavioural disorder biomarker;appendicitis;blood protein measurement;growth-regulated alpha protei…	3;2;2;2;1;1;1;1;1;1;1;1;1;1;1;1;1;1;1;1;1;1;1;1;1;1;1;1;1;1;1	1;0.666666666666667;0.666666666666667;0.666666666666667;0.333333333333333;0.333333333333333;0.333333333333333;0.333333333333333;0.333333333333333;0.333333333333333;0.333333333333333;0.333333333333333;0.333333333333333;0.333333333333333;0.333333333333333;0.333333333333333;0.333333333333333;0.333333333333333;0.333333333333333;0.333333333333333;0.333333333333333;0.333333333333333;0.333333333333333;0…	2	2		0		0
18	EFO_0003961;HP_0012235;EFO_0006347;EFO_0003047;EFO_0004857	5	experimental factor;material property;quality;phenotype;process;disposition;digestive system disease;disease;treatment;viral disease;endocrine system disease;liver disease;measurement;experimental process;hepatitis C virus infection;sign or symptom;hormone replacement therapy;viral human hepatitis infection;planned process;vitamin measurement;vitamin A measurement;infectious disease;pulmonary art…	5;3;2;2;1;1;1;1;1;1;1;1;1;1;1;1;1;1;1;1;1;1;1;1;1;1;1;1;1;1;1;1;1;1;1	1;0.6;0.4;0.4;0.2;0.2;0.2;0.2;0.2;0.2;0.2;0.2;0.2;0.2;0.2;0.2;0.2;0.2;0.2;0.2;0.2;0.2;0.2;0.2;0.2;0.2;0.2;0.2;0.2;0.2;0.2;0.2;0.2;0.2;0.2	75	20	material property	0.6	phenotype	0.4
12	EFO_0004215;EFO_0006919;EFO_0007889;EFO_0009366;EFO_0004237;EFO_0004810;EFO_0008301;EFO_0006514;EFO_0008045;EFO_0008122;EFO_0006950;EFO_0005037;EFO_0004467;EFO_0008000;EFO_0008473;EFO_0004593;EFO_0006831;EFO_0007828;GO_0097336;EFO_0000637;EFO_0004728	21	experimental factor;measurement;information entity;protein measurement;disposition;material property;disease;insulin measurement;hormone measurement;diabetes mellitus biomarker;disease by anatomical system;blood protein measurement;process;metabolic disease;endocrine system disease;cardiovascular measurement;inflammatory biomarker measurement;cardiovascular disease biomarker measurement;biologica…	21;15;15;9;4;4;4;4;4;4;4;3;2;2;2;2;2;2;2;2;2;2;2;2;1;1;1;1;1;1;1;1;1;1;1;1;1;1;1;1;1;1;1;1;1;1;1;1;1;1;1;1;1;1;1;1;1;1;1;1;1;1;1;1;1;1;1;1;1;1;1;1;1;1;1;1;1;1;1;1;1;1;1;1;1;1;1;1;1	1;0.714285714285714;0.714285714285714;0.428571428571429;0.19047619047619;0.19047619047619;0.19047619047619;0.19047619047619;0.19047619047619;0.19047619047619;0.19047619047619;0.142857142857143;0.0952380952380952;0.0952380952380952;0.0952380952380952;0.0952380952380952;0.0952380952380952;0.0952380952380952;0.0952380952380952;0.0952380952380952;0.0952380952380952;0.0952380952380952;0.09523809523809…	92	30	measurement	0.714286	protein measurement	0.428571
48	EFO_0007042;EFO_0007961	2	experimental factor;measurement;information entity;polychlorinated biphenyls measurement;polybrominated biphenyl measurement	2;2;2;1;1	1;1;1;0.5;0.5	0	0		0		0
28	EFO_0007794;EFO_0007872;EFO_0006508;EFO_0006507;EFO_0004609;GO_0097338;EFO_0004284;EFO_0005570;EFO_0008593;EFO_0008592;EFO_0009132	11	experimental factor;measurement;information entity;disposition;material property;disease;lipoprotein measurement;protein measurement;lipid or lipoprotein measurement;neoplasm;disease by anatomical system;neoplastic disease or syndrome;cell proliferation disorder;process;cancer;digestive system disease;head and neck disorder;nervous system disease;mental or behavioural disorder;schizophrenia;mouth…	11;7;7;3;3;3;3;3;3;2;2;2;2;1;1;1;1;1;1;1;1;1;1;1;1;1;1;1;1;1;1;1;1;1;1;1;1;1;1;1;1;1;1;1;1;1;1;1;1;1;1;1	1;0.636363636363636;0.636363636363636;0.272727272727273;0.272727272727273;0.272727272727273;0.272727272727273;0.272727272727273;0.272727272727273;0.181818181818182;0.181818181818182;0.181818181818182;0.181818181818182;0.0909090909090909;0.0909090909090909;0.0909090909090909;0.0909090909090909;0.0909090909090909;0.0909090909090909;0.0909090909090909;0.0909090909090909;0.0909090909090909;0.09090909…	26	9	measurement	0.636364	lipoprotein measurement	0.272727
32	EFO_0007858;EFO_0007772;EFO_1001514;EFO_0004697;EFO_0007970;EFO_0004867;GO_0061476;EFO_0004570;EFO_0004696;EFO_1000649	10	experimental factor;measurement;information entity;disposition;material property;cancer;carcinoma;disease;neoplasm;hormone measurement;epithelial neoplasm;disease by anatomical system;neoplastic disease or syndrome;cell proliferation disorder;process;adenocarcinoma;breast carcinoma;endometrioid carcinoma;reproductive system disease;uterine carcinoma;uterine neoplasm;urogenital neoplasm;breast neo…	10;7;7;2;2;2;2;2;2;2;2;2;2;2;1;1;1;1;1;1;1;1;1;1;1;1;1;1;1;1;1;1;1;1;1;1;1;1;1;1;1;1;1;1;1;1;1;1;1;1;1;1;1;1;1;1;1;1;1;1;1;1;1;1;1;1	1;0.7;0.7;0.2;0.2;0.2;0.2;0.2;0.2;0.2;0.2;0.2;0.2;0.2;0.1;0.1;0.1;0.1;0.1;0.1;0.1;0.1;0.1;0.1;0.1;0.1;0.1;0.1;0.1;0.1;0.1;0.1;0.1;0.1;0.1;0.1;0.1;0.1;0.1;0.1;0.1;0.1;0.1;0.1;0.1;0.1;0.1;0.1;0.1;0.1;0.1;0.1;0.1;0.1;0.1;0.1;0.1;0.1;0.1;0.1;0.1;0.1;0.1;0.1;0.1;0.1	0	0	measurement	0.7	cancer	0.2
7	EFO_0000278;EFO_1002013;EFO_0004640;EFO_0005039;EFO_0008226;EFO_0004619;EFO_0004633	7	experimental factor;measurement;protein measurement;information entity;disposition;material property;disease;disease by anatomical system;pancreatitis;digestive system disease;endocrine system disease;hematological measurement;coagulation factor measurement;alpha globulin measurement;pancreas disease;inflammatory disease;process;nervous system disease;factor VII measurement;protein C measurement;…	7;4;4;4;3;3;3;3;2;2;2;2;2;2;2;2;1;1;1;1;1;1;1;1;1;1;1;1;1;1;1;1	1;0.571428571428571;0.571428571428571;0.571428571428571;0.428571428571429;0.428571428571429;0.428571428571429;0.428571428571429;0.285714285714286;0.285714285714286;0.285714285714286;0.285714285714286;0.285714285714286;0.285714285714286;0.285714285714286;0.285714285714286;0.142857142857143;0.142857142857143;0.142857142857143;0.142857142857143;0.142857142857143;0.142857142857143;0.142857142857143;0…	5	4	protein measurement	0.571429	endocrine system disease	0.285714
21	EFO_0008149;EFO_0005243;EFO_0003839;MONDO_0002175;EFO_0008091;EFO_0008097;EFO_0004304;EFO_0008248	8	experimental factor;measurement;information entity;protein measurement;blood protein measurement;disposition;material property;disease;head and neck disorder;nervous system disease;retinopathy;eye disease;disease of orbital region;head disease;disease by anatomical system;disease of visual system;disorder by anatomical region;face disease;cardiovascular measurement;blood sedimentation;hematologic…	8;6;6;5;4;2;2;2;2;2;2;2;2;2;2;2;2;2;1;1;1;1;1;1;1;1;1;1;1;1;1	1;0.75;0.75;0.625;0.5;0.25;0.25;0.25;0.25;0.25;0.25;0.25;0.25;0.25;0.25;0.25;0.25;0.25;0.125;0.125;0.125;0.125;0.125;0.125;0.125;0.125;0.125;0.125;0.125;0.125;0.125	32	7	protein measurement	0.625	blood protein measurement	0.5
4	EFO_0008093;EFO_0005196;EFO_0006524;EFO_0008173;EFO_0004357;EFO_1002005;HP_0003418;EFO_0006798;EFO_0008395;EFO_0008432;EFO_0004763;EFO_0003935;EFO_0006790;EFO_0006797;EFO_0008591;EFO_0008595;EFO_0004670;HP_0001268;EFO_0007738;EFO_0005194;EFO_0007709;EFO_0004760;EFO_0004874;EFO_0007998;HP_0000726;EFO_0006925;EFO_1001870;EFO_0004614;EFO_0004615;EFO_0006930;EFO_0006932;EFO_0004808;EFO_0004213;EFO_00…	86	experimental factor;measurement;information entity;material property;protein measurement;disposition;disease;disease by anatomical system;quality;disorder by anatomical region;cardiovascular disease;nervous system disease;lipid or lipoprotein measurement;phenotype;mental or behavioural disorder biomarker;Alzheimer's disease biomarker measurement;blood protein measurement;Phenotypic abnormality;va…	86;52;52;32;24;22;21;17;10;10;9;9;9;8;8;7;7;7;6;6;5;5;5;5;5;5;5;5;4;4;4;4;4;4;4;4;3;3;3;3;3;3;3;3;3;3;3;3;3;3;3;3;2;2;2;2;2;2;2;2;2;2;2;2;2;2;2;2;2;2;2;2;2;2;2;2;2;1;1;1;1;1;1;1;1;1;1;1;1;1;1;1;1;1;1;1;1;1;1;1;1;1;1;1;1;1;1;1;1;1;1;1;1;1;1;1;1;1;1;1;1;1;1;1;1;1;1;1;1;1;1;1;1;1;1;1;1;1;1;1;1;1;1;1;1;1;1;1;1;1;1;1;1;1;1;1;1;1;1;1;1;1;1;1;1;1;1;1;1;1;1;1;1;1;1;1;1;1;1;1;1;1;1;1;1;1;1;1;1;1;1;1;1;1;1…	1;0.604651162790698;0.604651162790698;0.372093023255814;0.27906976744186;0.255813953488372;0.244186046511628;0.197674418604651;0.116279069767442;0.116279069767442;0.104651162790698;0.104651162790698;0.104651162790698;0.0930232558139535;0.0930232558139535;0.0813953488372093;0.0813953488372093;0.0813953488372093;0.0697674418604651;0.0697674418604651;0.0581395348837209;0.0581395348837209;0.058139534…	434	337	measurement	0.604651	cardiovascular disease	0.104651
53	EFO_0009882;EFO_1002009	2	experimental factor;disposition;material property;disease;head and neck disorder;nervous system disease;measurement;retinopathy;eye disease;metabolite measurement;urinary metabolite measurement;disease of orbital region;urinary potassium to creatinine ratio;macular telangiectasia type 2;information entity;head disease;disease by anatomical system;disease of visual system;disorder by anatomical re…	2;1;1;1;1;1;1;1;1;1;1;1;1;1;1;1;1;1;1;1	1;0.5;0.5;0.5;0.5;0.5;0.5;0.5;0.5;0.5;0.5;0.5;0.5;0.5;0.5;0.5;0.5;0.5;0.5;0.5	0	0		0		0
5	EFO_0005047;EFO_0004265;EFO_0007908;EFO_0008003;EFO_0009184;EFO_0009185;EFO_0008546;EFO_0000401;EFO_0002618;EFO_0004297;EFO_0007934;HP_0012598;GO_0009314;GO_0010226;EFO_0007710;HP_0100543;EFO_0001361;GO_0042476;GO_0044691;EFO_0005130;EFO_0004330;EFO_0001073;EFO_0009819;EFO_0009592;HP_0012603;EFO_0004238;HP_0000364;EFO_0007118;EFO_0000180;EFO_0003100;GO_0061479;EFO_0004860;EFO_0003914;EFO_0009783;…	87	experimental factor;measurement;information entity;material property;hematological measurement;leukocyte count;complete blood cell count;disposition;disease;myeloid white cell count;granulocyte count;disease by anatomical system;quality;process;biological process;mental or behavioural disorder biomarker;cardiovascular measurement;vital signs;cardiovascular disease biomarker measurement;cardiovasc…	87;52;52;26;21;19;19;16;16;15;14;14;10;9;9;8;7;7;7;6;6;6;6;6;5;5;5;5;4;4;3;3;3;3;3;3;3;3;3;3;3;3;3;2;2;2;2;2;2;2;2;2;2;2;2;2;2;2;2;2;2;2;2;2;2;2;2;2;2;2;2;1;1;1;1;1;1;1;1;1;1;1;1;1;1;1;1;1;1;1;1;1;1;1;1;1;1;1;1;1;1;1;1;1;1;1;1;1;1;1;1;1;1;1;1;1;1;1;1;1;1;1;1;1;1;1;1;1;1;1;1;1;1;1;1;1;1;1;1;1;1;1;1;1;1;1;1;1;1;1;1;1;1;1;1;1;1;1;1;1;1;1;1;1;1;1;1;1;1;1;1;1;1;1;1;1;1;1;1;1;1;1;1;1;1;1;1;1;1;1;1;1;1;…	1;0.597701149425287;0.597701149425287;0.298850574712644;0.241379310344828;0.218390804597701;0.218390804597701;0.183908045977011;0.183908045977011;0.172413793103448;0.160919540229885;0.160919540229885;0.114942528735632;0.103448275862069;0.103448275862069;0.0919540229885057;0.0804597701149425;0.0804597701149425;0.0804597701149425;0.0689655172413793;0.0689655172413793;0.0689655172413793;0.0689655172…	400	340	measurement	0.597701	hematological measurement	0.241379
41	EFO_0009394;EFO_0009403;EFO_0009395;EFO_0009396;EFO_0009397;EFO_0009399;EFO_0005035;EFO_0009398	8	experimental factor;measurement;brain measurement;hippocampal volume;nervous system measurement;mental or behavioural disorder biomarker;brain volume measurement;information entity;hippocampal CA1 volume;hippocampal CA3 volume;hippocampal CA4 volume;hippocampus molecular layer volume;hippocampal tail volume;subiculum volume;granule cell layer dentate gyrus volume;dentate gyrus volume measurement	8;8;8;8;8;8;8;8;1;1;1;1;1;1;1;1	1;1;1;1;1;1;1;1;0.125;0.125;0.125;0.125;0.125;0.125;0.125;0.125	0	0	nervous system measurement	1	brain measurement	1
13	EFO_0000677;EFO_0004220;EFO_0004272;EFO_0004296;EFO_0009189;EFO_0004321;EFO_0004350;EFO_0008164	8	experimental factor;material property;disposition;disease;disease by anatomical system;process;endocrine system disease;biological process;quality;function;digestive system disease;nervous system disease;phenotype;mental or behavioural disorder;viral disease;liver disease;measurement;hepatitis C virus infection;cognition;viral human hepatitis infection;chronic hepatitis C virus infection;anemia;t…	8;5;3;3;3;2;2;2;1;1;1;1;1;1;1;1;1;1;1;1;1;1;1;1;1;1;1;1;1;1;1;1;1;1;1;1;1;1;1;1;1;1;1;1;1;1;1;1	1;0.625;0.375;0.375;0.375;0.25;0.25;0.25;0.125;0.125;0.125;0.125;0.125;0.125;0.125;0.125;0.125;0.125;0.125;0.125;0.125;0.125;0.125;0.125;0.125;0.125;0.125;0.125;0.125;0.125;0.125;0.125;0.125;0.125;0.125;0.125;0.125;0.125;0.125;0.125;0.125;0.125;0.125;0.125;0.125;0.125;0.125;0.125	121	50	material property	0.625	endocrine system disease	0.25
47	EFO_0005935;EFO_0005936	2	experimental factor;measurement;anthropometric measurement;body weights and measures;body mass index;information entity;overweight body mass index status;underweight body mass index status	2;2;2;2;2;2;1;1	1;1;1;1;1;1;0.5;0.5	0	0		0		0
15	EFO_0009552;EFO_0001068;EFO_0007904;EFO_0004228;EFO_0008426;EFO_0008423;EFO_0008430;EFO_0008424;EFO_0008427;EFO_0004984;EFO_0009855	11	experimental factor;measurement;information entity;antibody measurement;serum IgG measurement;serum IgG glycosylation measurement;disposition;material property;disease;disease by anatomical system;disorder by anatomical region;abdominal and pelvic region disorder;digestive system disease;endocrine system disease;liver disease;hepatobiliary disease;cardiovascular disease;genetic disorder;skin dise…	11;7;7;5;5;5;4;4;4;4;4;3;2;2;2;2;1;1;1;1;1;1;1;1;1;1;1;1;1;1;1;1;1;1;1;1;1;1;1;1;1;1;1;1;1;1;1;1;1;1;1;1;1;1;1;1;1;1;1;1;1;1;1;1;1;1;1	1;0.636363636363636;0.636363636363636;0.454545454545455;0.454545454545455;0.454545454545455;0.363636363636364;0.363636363636364;0.363636363636364;0.363636363636364;0.363636363636364;0.272727272727273;0.181818181818182;0.181818181818182;0.181818181818182;0.181818181818182;0.0909090909090909;0.0909090909090909;0.0909090909090909;0.0909090909090909;0.0909090909090909;0.0909090909090909;0.09090909090…	42	6	measurement	0.636364	antibody measurement	0.454545
17	EFO_0006812;EFO_0002609;Orphanet_1572;EFO_0003778;EFO_1001494;EFO_0003035;EFO_0004999;EFO_0005193;EFO_0008425;EFO_0008428	10	experimental factor;disposition;material property;disease;disease by anatomical system;immune system disease;measurement;inflammatory disease;information entity;antibody measurement;serum IgG measurement;autoimmune disease;serum IgG glycosylation measurement;genetic disorder;skin disease;skeletal system disease;bone disease;rheumatic disease;type II hypersensitivity reaction disease;arthritis;mus…	10;6;6;6;6;5;4;4;4;3;3;3;3;2;2;2;2;2;2;2;2;2;2;2;2;2;2;2;1;1;1;1;1;1;1;1;1;1;1;1;1;1;1;1;1;1;1;1;1;1;1;1;1;1;1;1;1;1;1;1;1;1;1;1;1;1;1;1;1;1;1;1;1;1;1;1;1	1;0.6;0.6;0.6;0.6;0.5;0.4;0.4;0.4;0.3;0.3;0.3;0.3;0.2;0.2;0.2;0.2;0.2;0.2;0.2;0.2;0.2;0.2;0.2;0.2;0.2;0.2;0.2;0.1;0.1;0.1;0.1;0.1;0.1;0.1;0.1;0.1;0.1;0.1;0.1;0.1;0.1;0.1;0.1;0.1;0.1;0.1;0.1;0.1;0.1;0.1;0.1;0.1;0.1;0.1;0.1;0.1;0.1;0.1;0.1;0.1;0.1;0.1;0.1;0.1;0.1;0.1;0.1;0.1;0.1;0.1;0.1;0.1;0.1;0.1;0.1;0.1	44	40	immune system disease	0.5	inflammatory disease	0.4
9	EFO_0003963;EFO_0002422;EFO_0004198;EFO_0006942;EFO_0000701;EFO_0002496;EFO_0007009;EFO_0009764;EFO_0003949;EFO_1001927;EFO_0007821;EFO_0008006;EFO_0009180;EFO_0009260;EFO_0004193;EFO_0009259;EFO_0000707;EFO_0000756;EFO_0000389;EFO_0004632;EFO_0004279;EFO_0003784;EFO_0003958	23	experimental factor;material property;disposition;disease;skin disease;integumentary system disease;disease by anatomical system;disorder by anatomical region;neoplasm;neoplastic disease or syndrome;cell proliferation disorder;skin neoplasm;cancer;carcinoma;measurement;epithelial neoplasm;skin carcinoma;information entity;integumentary system cancer;skin cancer;epithelial skin neoplasm;quality;ph…	23;16;12;12;11;11;11;11;10;10;10;9;7;7;7;7;7;7;7;7;7;4;4;4;3;2;2;2;2;2;2;2;2;2;2;2;1;1;1;1;1;1;1;1;1;1;1;1;1;1;1;1;1;1;1;1;1;1;1;1	1;0.695652173913043;0.521739130434783;0.521739130434783;0.478260869565217;0.478260869565217;0.478260869565217;0.478260869565217;0.434782608695652;0.434782608695652;0.434782608695652;0.391304347826087;0.304347826086957;0.304347826086957;0.304347826086957;0.304347826086957;0.304347826086957;0.304347826086957;0.304347826086957;0.304347826086957;0.304347826086957;0.173913043478261;0.173913043478261;0…	162	70	material property	0.695652	skin disease	0.478261
11	EFO_0007766;EFO_0004254;EFO_0007790;Orphanet_797;EFO_0005197;EFO_0008401;EFO_0004197;Orphanet_3437;EFO_0000614;EFO_0004239;EFO_0006462;EFO_0007885;EFO_0007922;EFO_0004192;EFO_0004579;EFO_0008211;EFO_0008265;EFO_0005576;EFO_0003779;EFO_0009706;EFO_0004230;EFO_0006900;EFO_0006903;EFO_0006917;EFO_0006503;EFO_0004466;EFO_0004501	27	experimental factor;material property;disposition;disease;measurement;information entity;disease by anatomical system;protein measurement;disorder by anatomical region;endocrine system disease;inflammatory disease;disease by subcellular system affected;digestive system disease;genetic disorder;immune system disease;cardiovascular measurement;cardiovascular disease biomarker measurement;type II hy…	27;13;12;12;12;12;12;7;6;5;5;4;3;3;3;3;3;3;3;3;3;2;2;2;2;2;2;2;2;2;2;2;2;2;2;2;2;2;2;2;2;2;2;2;2;2;2;2;2;2;2;2;2;2;2;2;1;1;1;1;1;1;1;1;1;1;1;1;1;1;1;1;1;1;1;1;1;1;1;1;1;1;1;1;1;1;1;1;1;1;1;1;1;1;1;1;1;1;1;1;1;1;1;1;1;1;1;1;1;1;1;1;1;1;1;1;1;1;1;1;1;1;1;1;1;1;1;1;1;1;1;1;1;1;1;1;1;1;1;1;1;1;1;1;1;1;1;1;1;1;1;1;1;1;1;1;1;1;1;1;1;1;1;1;1;1;1;1;1;1;1;1;1;1;1;1;1;1;1;1;1;1;1;1;1;1;1;1;1;1;1;1;1	1;0.481481481481481;0.444444444444444;0.444444444444444;0.444444444444444;0.444444444444444;0.444444444444444;0.259259259259259;0.222222222222222;0.185185185185185;0.185185185185185;0.148148148148148;0.111111111111111;0.111111111111111;0.111111111111111;0.111111111111111;0.111111111111111;0.111111111111111;0.111111111111111;0.111111111111111;0.111111111111111;0.0740740740740741;0.0740740740740741…	89	53	material property	0.481481	protein measurement	0.259259
45	EFO_0007664;EFO_0005895;HP_0000975;HP_0002035	4	material property;experimental factor;quality;phenotype;disposition;disease;genetic disorder;skeletal system disease;ossification of the posterior longitudinal ligament of the spine;outer ear morphology trait;musculoskeletal system disease;connective tissue disease;Phenotypic abnormality;hyperhidrosis;Abnormality of the abdominal organs;rectal prolapse;abnormality of the gastrointestinal tract;Ab…	4;4;3;3;1;1;1;1;1;1;1;1;1;1;1;1;1;1;1;1	1;1;0.75;0.75;0.25;0.25;0.25;0.25;0.25;0.25;0.25;0.25;0.25;0.25;0.25;0.25;0.25;0.25;0.25;0.25	7	4		0		0
42	EFO_0005940;Orphanet_54247;EFO_0005418;EFO_0005266;EFO_0006331	5	experimental factor;measurement;information entity;material property;selenium measurement;disposition;quality;disease;genetic disorder;nervous system disease;phenotype;mental or behavioural disorder;neurobehavioral manifestations;serum selenium measurement;serum dimethylarginine measurement;neurodegenerative disease;brain disease;psychotic symptoms;central nervous system disease;cognitive disorde…	5;3;3;2;2;1;1;1;1;1;1;1;1;1;1;1;1;1;1;1;1;1;1;1;1;1;1;1;1;1	1;0.6;0.6;0.4;0.4;0.2;0.2;0.2;0.2;0.2;0.2;0.2;0.2;0.2;0.2;0.2;0.2;0.2;0.2;0.2;0.2;0.2;0.2;0.2;0.2;0.2;0.2;0.2;0.2;0.2	0	0	measurement	0.6	material property	0.4
10	EFO_0005850;GO_0097366;EFO_0003768;EFO_0000464;EFO_0009369	5	experimental factor;disposition;material property;disease;measurement;respiratory disease biomarker;information entity;disease by anatomical system;process;quality;chronic obstructive pulmonary disease;emphysema;genetic disorder;nervous system disease;mental or behavioural disorder;respiratory system disease;nicotine dependence;lung disease;drug dependence;pulmonary function measurement;brain dis…	5;2;2;2;2;2;2;2;1;1;1;1;1;1;1;1;1;1;1;1;1;1;1;1;1;1;1;1;1;1;1;1;1;1;1;1;1;1;1;1;1;1;1;1;1;1	1;0.4;0.4;0.4;0.4;0.4;0.4;0.4;0.2;0.2;0.2;0.2;0.2;0.2;0.2;0.2;0.2;0.2;0.2;0.2;0.2;0.2;0.2;0.2;0.2;0.2;0.2;0.2;0.2;0.2;0.2;0.2;0.2;0.2;0.2;0.2;0.2;0.2;0.2;0.2;0.2;0.2;0.2;0.2;0.2;0.2	57	25	respiratory disease biomarker	0.4		0
16	EFO_0001421;EFO_0001422;EFO_0007965	3	experimental factor;disposition;material property;digestive system disease;disease;endocrine system disease;liver disease;hepatobiliary disease;disease by anatomical system;disorder by anatomical region;abdominal and pelvic region disorder;process;neoplasm;cirrhosis of liver;endocrine neoplasm;fibrosis;response to combination chemotherapy;digestive system neoplasm;Hepatobiliary Neoplasm;liver neo…	3;2;2;2;2;2;2;2;2;2;2;1;1;1;1;1;1;1;1;1;1;1;1;1;1;1	1;0.666666666666667;0.666666666666667;0.666666666666667;0.666666666666667;0.666666666666667;0.666666666666667;0.666666666666667;0.666666666666667;0.666666666666667;0.666666666666667;0.333333333333333;0.333333333333333;0.333333333333333;0.333333333333333;0.333333333333333;0.333333333333333;0.333333333333333;0.333333333333333;0.333333333333333;0.333333333333333;0.333333333333333;0.333333333333333;0…	123	37		0		0
20	EFO_1000790;EFO_1001289;EFO_0003832;EFO_0009605	4	disposition;material property;experimental factor;digestive system disease;disease;disease by anatomical system;gallbladder disease;hepatobiliary disease;disorder by anatomical region;abdominal and pelvic region disorder;endocrine system disease;urinary system disease;inflammatory disease;bladder disease;cystitis;biliary tract disease;pancreas disease;Non-Neoplastic Bile Duct Disorder;acalculous …	4;4;4;4;4;4;3;3;3;3;2;2;2;2;2;1;1;1;1;1;1;1	1;1;1;1;1;1;0.75;0.75;0.75;0.75;0.5;0.5;0.5;0.5;0.5;0.25;0.25;0.25;0.25;0.25;0.25;0.25	25	5		0		0
23	EFO_0005038;EFO_0004840;EFO_0009512;EFO_0009514;EFO_0003882;EFO_0009515;EFO_0003931;EFO_0005654	8	experimental factor;material property;disposition;disease;skeletal system disease;bone disease;musculoskeletal system disease;connective tissue disease;disease by anatomical system;injury;bone fracture;measurement;upper extremity fracture;information entity;quality;phenotype;osteoporosis;brain measurement;bone measurement;bone fracture related measurement;cortical thickness;hair morphology;veloci…	8;6;5;5;5;5;5;5;5;4;4;2;2;2;1;1;1;1;1;1;1;1;1;1;1;1;1;1;1	1;0.75;0.625;0.625;0.625;0.625;0.625;0.625;0.625;0.5;0.5;0.25;0.25;0.25;0.125;0.125;0.125;0.125;0.125;0.125;0.125;0.125;0.125;0.125;0.125;0.125;0.125;0.125;0.125	138	53	skeletal system disease	0.625		0
50	EFO_0007807	1	experimental factor;measurement;erythrocyte cadmium measurement;information entity	1;1;1;1	1;1;1;1	0	0		0		0
39	EFO_0008014;EFO_0005210;EFO_0006995;EFO_0006899;EFO_0007916;HP_0001822;EFO_0004994;EFO_0007905	8	experimental factor;measurement;information entity;process;material property;protein measurement;biological process;response to stimulus;disposition;quality;disease;genetic disorder;phenotype;skeletal system disease;neuroimaging measurement;lumbar disc degeneration;brain connectivity measurement;PCSK9 protein measurement;response to diisocyanate;joint hypermobility measurement;response to tricycl…	8;4;4;2;2;2;2;2;1;1;1;1;1;1;1;1;1;1;1;1;1;1;1;1;1;1;1;1;1;1;1;1;1;1;1;1;1	1;0.5;0.5;0.25;0.25;0.25;0.25;0.25;0.125;0.125;0.125;0.125;0.125;0.125;0.125;0.125;0.125;0.125;0.125;0.125;0.125;0.125;0.125;0.125;0.125;0.125;0.125;0.125;0.125;0.125;0.125;0.125;0.125;0.125;0.125;0.125;0.125	5	5	measurement	0.5	material property	0.25
51	EFO_0008234;EFO_0008407	2	experimental factor;measurement;information entity;protein measurement;infectious disease biomarker;blood protein measurement;MHC class I polypeptide-related sequence B measurement;susceptibility to Mycobacterium tuberculosis infection measurement;susceptibility to infectious disease measurement	2;2;2;1;1;1;1;1;1	1;1;1;0.5;0.5;0.5;0.5;0.5;0.5	0	0		0		0
22	MONDO_0024647;EFO_0004253;EFO_1000839;EFO_0004471;EFO_0004861;EFO_0004582;EFO_0003845;EFO_0004621;EFO_0009116;HP_0000483	10	experimental factor;material property;measurement;information entity;disposition;disease;urinary system disease;disease by anatomical system;kidney disease;nephrolithiasis;disorder by anatomical region;urolithiasis;abdominal and pelvic region disorder;quality;phenotype;kidney stone;insulin measurement;insulin sensitivity measurement;liver enzyme measurement;vitamin B6 measurement;vitamin measurem…	10;5;5;5;4;4;4;4;2;2;2;2;2;1;1;1;1;1;1;1;1;1;1;1;1;1;1;1;1;1;1;1;1;1;1;1;1;1	1;0.5;0.5;0.5;0.4;0.4;0.4;0.4;0.2;0.2;0.2;0.2;0.2;0.1;0.1;0.1;0.1;0.1;0.1;0.1;0.1;0.1;0.1;0.1;0.1;0.1;0.1;0.1;0.1;0.1;0.1;0.1;0.1;0.1;0.1;0.1;0.1;0.1	33	22	material property	0.5	urinary system disease	0.4
19	EFO_0008155;EFO_0004694;EFO_0008260;EFO_0004507;EFO_0004634;EFO_0008390;EFO_0004310;HP_0001977;MONDO_0004596;EFO_0004286;EFO_0003827;EFO_0003907;EFO_1001395	13	experimental factor;measurement;information entity;material property;disposition;cardiovascular disease;disease;protein measurement;disease by anatomical system;vascular disease;hematological measurement;quality;phenotype;coagulation factor measurement;blood protein measurement;Phenotypic abnormality;abnormality of blood and blood-forming tissues;Abnormal thrombosis;congestive heart failure;heart…	13;7;7;6;4;4;4;4;4;3;3;2;2;2;2;2;2;2;1;1;1;1;1;1;1;1;1;1;1;1;1;1;1;1;1;1;1;1;1;1;1;1;1	1;0.538461538461538;0.538461538461538;0.461538461538462;0.307692307692308;0.307692307692308;0.307692307692308;0.307692307692308;0.307692307692308;0.230769230769231;0.230769230769231;0.153846153846154;0.153846153846154;0.153846153846154;0.153846153846154;0.153846153846154;0.153846153846154;0.153846153846154;0.0769230769230769;0.0769230769230769;0.0769230769230769;0.0769230769230769;0.0769230769230…	10	27	measurement	0.538462	cardiovascular disease	0.307692
24	EFO_1001506;HP_0030839;EFO_0003917;EFO_0005773	4	material property;experimental factor;disposition;quality;disease;head and neck disorder;nervous system disease;phenotype;eye disease;disease of orbital region;head disease;disease by anatomical system;disease of visual system;disorder by anatomical region;face disease;genetic disorder;glaucoma;sensory system disease;sign or symptom;retinopathy;pain;premature birth;retinal detachment;primary angl…	4;4;2;2;2;2;2;2;2;2;2;2;2;2;2;1;1;1;1;1;1;1;1;1;1;1;1	1;1;0.5;0.5;0.5;0.5;0.5;0.5;0.5;0.5;0.5;0.5;0.5;0.5;0.5;0.25;0.25;0.25;0.25;0.25;0.25;0.25;0.25;0.25;0.25;0.25;0.25	56	26		0		0
25	EFO_0003939;EFO_1001986;HP_0012594;EFO_0007041;EFO_0004766;EFO_0005851;EFO_0005937	7	experimental factor;measurement;anthropometric measurement;information entity;body weights and measures;body mass index;material property;process;disposition;quality;disease;phenotype;energy intake;albuminuria;adipose tissue measurement;subcutaneous adipose tissue measurement;height-adjusted body mass index;longitudinal BMI measurement;obese body mass index status;connective tissue disease;biolog…	7;4;4;4;3;3;2;1;1;1;1;1;1;1;1;1;1;1;1;1;1;1;1;1;1;1	1;0.571428571428571;0.571428571428571;0.571428571428571;0.428571428571429;0.428571428571429;0.285714285714286;0.142857142857143;0.142857142857143;0.142857142857143;0.142857142857143;0.142857142857143;0.142857142857143;0.142857142857143;0.142857142857143;0.142857142857143;0.142857142857143;0.142857142857143;0.142857142857143;0.142857142857143;0.142857142857143;0.142857142857143;0.142857142857143;0…	5	4	anthropometric measurement	0.571429		0
43	EFO_0005663;EFO_0009336	2	experimental factor;quality;material property;phenotype;measurement;metabolite measurement;urinary metabolite measurement;urinary uromodulin measurement;velopharyngeal dysfunction;Phenotypic abnormality;Abnormality of head or neck;abnormality of the mouth;Abnormality of the head;abnormality of the face;information entity	2;1;1;1;1;1;1;1;1;1;1;1;1;1;1	1;0.5;0.5;0.5;0.5;0.5;0.5;0.5;0.5;0.5;0.5;0.5;0.5;0.5;0.5	0	0		0		0
14	EFO_0007903;EFO_1000999;EFO_0004346;EFO_0004333;HP_0030833;EFO_0000714;EFO_0007835;EFO_0009458	8	experimental factor;measurement;information entity;material property;mental or behavioural disorder biomarker;process;disposition;quality;disease;phenotype;survival time;temporal measurement;skeletal system disease;sign or symptom;pain;mental process;episodic memory;neuroimaging measurement;calcium measurement;clinical temporal measurement;alcohol dependence measurement;magnesium:calcium ratio;al…	8;5;5;2;2;1;1;1;1;1;1;1;1;1;1;1;1;1;1;1;1;1;1;1;1;1;1;1	1;0.625;0.625;0.25;0.25;0.125;0.125;0.125;0.125;0.125;0.125;0.125;0.125;0.125;0.125;0.125;0.125;0.125;0.125;0.125;0.125;0.125;0.125;0.125;0.125;0.125;0.125;0.125	27	13	measurement	0.625	mental or behavioural disorder biomarker	0.25
35	EFO_0004622;EFO_0006796;EFO_0008340;EFO_0005267;EFO_0008457;EFO_0008240;EFO_0006809;EFO_0007760;EFO_0005680;EFO_0007630;EFO_0009791	11	experimental factor;measurement;information entity;lipid measurement;lipid or lipoprotein measurement;fatty acid measurement;sphingolipid measurement;phospholipid measurement;protein measurement;serum copper measurement;omega-6 polyunsaturated fatty acid measurement;very long-chain saturated fatty acid measurement;docosapentaenoic acid measurement;mental or behavioural disorder biomarker;glycerop…	11;11;11;6;6;4;1;1;1;1;1;1;1;1;1;1;1;1;1;1;1;1	1;1;1;0.545454545454545;0.545454545454545;0.363636363636364;0.0909090909090909;0.0909090909090909;0.0909090909090909;0.0909090909090909;0.0909090909090909;0.0909090909090909;0.0909090909090909;0.0909090909090909;0.0909090909090909;0.0909090909090909;0.0909090909090909;0.0909090909090909;0.0909090909090909;0.0909090909090909;0.0909090909090909;0.0909090909090909	0	0	lipid measurement	0.545455		0
6	EFO_0008142;EFO_0005200;EFO_0003875;EFO_0009712;EFO_0006309;EFO_0000266;EFO_0003777;EFO_0007804;GO_0036273;EFO_0004746;EFO_0005672;HP_0011141;EFO_0004819;EFO_0008392;EFO_0008460	15	experimental factor;measurement;information entity;material property;protein measurement;disposition;cardiovascular disease;disease;disease by anatomical system;heart disease;vascular disease;thoracic disease;disorder by anatomical region;quality;cardiovascular measurement;lipoprotein measurement;lipid or lipoprotein measurement;cardiovascular disease biomarker measurement;process;material entity…	15;8;8;6;5;4;4;4;4;3;3;3;3;2;2;2;2;2;1;1;1;1;1;1;1;1;1;1;1;1;1;1;1;1;1;1;1;1;1;1;1;1;1;1;1;1;1;1;1;1;1;1;1;1;1;1;1;1;1;1;1;1;1;1;1;1;1;1	1;0.533333333333333;0.533333333333333;0.4;0.333333333333333;0.266666666666667;0.266666666666667;0.266666666666667;0.266666666666667;0.2;0.2;0.2;0.2;0.133333333333333;0.133333333333333;0.133333333333333;0.133333333333333;0.133333333333333;0.0666666666666667;0.0666666666666667;0.0666666666666667;0.0666666666666667;0.0666666666666667;0.0666666666666667;0.0666666666666667;0.0666666666666667;0.0666666…	113	77	measurement	0.533333	protein measurement	0.333333
46	EFO_0005924;EFO_0008075	2	experimental factor;disposition;material property;disease;metabolic disease;nervous system disease;mental or behavioural disorder;nutritional disorder;measurement;protein measurement;eating disorder;brain disease;binge eating;blood protein measurement;cation-independent mannose-6-phosphate receptor measurement;central nervous system disease;information entity;psychiatric disorder;disease by subce…	2;1;1;1;1;1;1;1;1;1;1;1;1;1;1;1;1;1;1;1;1;1	1;0.5;0.5;0.5;0.5;0.5;0.5;0.5;0.5;0.5;0.5;0.5;0.5;0.5;0.5;0.5;0.5;0.5;0.5;0.5;0.5;0.5	38	2		0		0
8	EFO_0004791;EFO_0008255;EFO_0000279;EFO_0008284	4	experimental factor;measurement;information entity;protein measurement;disposition;material property;azoospermia;disease;reproductive system disease;infertility;teratozoospermia;male infertility;cardiovascular measurement;tissue plasminogen activator measurement;cardiovascular disease biomarker measurement;blood protein measurement;particulate matter air pollution measurement;sialic acid-binding …	4;3;3;2;1;1;1;1;1;1;1;1;1;1;1;1;1;1;1;1;1;1	1;0.75;0.75;0.5;0.25;0.25;0.25;0.25;0.25;0.25;0.25;0.25;0.25;0.25;0.25;0.25;0.25;0.25;0.25;0.25;0.25;0.25	2	2		0		0
