# Supplementary material for: Network expansion of genetic associations defines a pleiotropy map of human cell biology
Source: Nat Genet. Author manuscript; Available in PMC 2023 Mar 15. (PMC10011132; doi:10.1038/s41588-023-01327-9)
Supplement: Supplementary Data 2 [file EMS163741-supplement-Supplementary_Data_2.xlsx]

## Sheet: Network expansion
ENSG	gene	GWAS(L2G)	page.rank	Trait	EFO_name	cluster.walktrap	therapeutic are (EFO IDs)	therapeutic are (EFO names)
ENSG00000001036	FUCA2	0	0.000460426	CHEBI_9150	simvastatin	CHEBI_9150-1;3
ENSG00000005421	PON1	0	0.000765411	CHEBI_9150	simvastatin	CHEBI_9150-1;3
ENSG00000006118	TMEM132A	0	0.000405078	CHEBI_9150	simvastatin	CHEBI_9150-1;3
ENSG00000011465	DCN	0	0.000111447	CHEBI_9150	simvastatin	CHEBI_9150-1;3
ENSG00000015532	XYLT2	0	6.6465e-05	CHEBI_9150	simvastatin	CHEBI_9150-1;3
ENSG00000027847	B4GALT7	0	6.13787e-05	CHEBI_9150	simvastatin	CHEBI_9150-1;3
ENSG00000033170	FUT8	0	0.000128377	CHEBI_9150	simvastatin	CHEBI_9150-7
ENSG00000038427	VCAN	0	0.000467184	CHEBI_9150	simvastatin	CHEBI_9150-1;3
ENSG00000038945	MSR1	0	8.02787e-05	CHEBI_9150	simvastatin	CHEBI_9150-1;3
ENSG00000041982	TNC	0	0.000414769	CHEBI_9150	simvastatin	CHEBI_9150-1;3
ENSG00000047457	CP	0	0.000409592	CHEBI_9150	simvastatin	CHEBI_9150-1;3
ENSG00000049323	LTBP1	0	0.000410924	CHEBI_9150	simvastatin	CHEBI_9150-1;3
ENSG00000049449	RCN1	0	0.000425886	CHEBI_9150	simvastatin	CHEBI_9150-1;3
ENSG00000055211	GINM1	0	7.10702e-05	CHEBI_9150	simvastatin	CHEBI_9150-1;3
ENSG00000057593	F7	0	7.14316e-05	CHEBI_9150	simvastatin	CHEBI_9150-1;3
ENSG00000063660	GPC1	0	0.000268983	CHEBI_9150	simvastatin	CHEBI_9150-1;3
ENSG00000064225	ST3GAL6	0	0.00077353	CHEBI_9150	simvastatin	CHEBI_9150-7
ENSG00000070404	FSTL3	0	0.000392311	CHEBI_9150	simvastatin	CHEBI_9150-1;3
ENSG00000071073	MGAT4A	0	0.00040649	CHEBI_9150	simvastatin	CHEBI_9150-1;3
ENSG00000072080	SPP2	0	0.000418468	CHEBI_9150	simvastatin	CHEBI_9150-1;3
ENSG00000074855	ANO8	0	0.000389908	CHEBI_9150	simvastatin	CHEBI_9150-1;3
ENSG00000076716	GPC4	0	0.000231316	CHEBI_9150	simvastatin	CHEBI_9150-1;3
ENSG00000078898	BPIFB2	0	0.000391894	CHEBI_9150	simvastatin	CHEBI_9150-1;3
ENSG00000081051	AFP	0	0.000450996	CHEBI_9150	simvastatin	CHEBI_9150-1;3
ENSG00000084234	APLP2	0	0.000408214	CHEBI_9150	simvastatin	CHEBI_9150-1;3
ENSG00000086062	B4GALT1	0	0.000966027	CHEBI_9150	simvastatin	CHEBI_9150-7
ENSG00000087237	CETP	0.602189	0.00740577	CHEBI_9150	simvastatin	CHEBI_9150-1;3
ENSG00000089199	CHGB	0	0.000422237	CHEBI_9150	simvastatin	CHEBI_9150-1;3
ENSG00000091136	LAMB1	0	0.000472392	CHEBI_9150	simvastatin	CHEBI_9150-1;3
ENSG00000091583	APOH	0	0.000813966	CHEBI_9150	simvastatin	CHEBI_9150-1;3
ENSG00000092969	TGFB2	0	0.000116861	CHEBI_9150	simvastatin	CHEBI_9150-1;3
ENSG00000099937	SERPIND1	0	0.000426516	CHEBI_9150	simvastatin	CHEBI_9150-1;3
ENSG00000100097	LGALS1	0	0.000434924	CHEBI_9150	simvastatin	CHEBI_9150-1;3
ENSG00000100342	APOL1	0	0.000996713	CHEBI_9150	simvastatin	CHEBI_9150-1;3
ENSG00000100979	PLTP	0	0.000807942	CHEBI_9150	simvastatin	CHEBI_9150-1;3
ENSG00000101439	CST3	0	0.000439075	CHEBI_9150	simvastatin	CHEBI_9150-1;3
ENSG00000101938	CHRDL1	0	0.000398991	CHEBI_9150	simvastatin	CHEBI_9150-1;3
ENSG00000102265	TIMP1	0	0.000479508	CHEBI_9150	simvastatin	CHEBI_9150-1;3
ENSG00000102316	MAGED2	0	0.000109981	CHEBI_9150	simvastatin	CHEBI_9150-1;3
ENSG00000102580	DNAJC3	0	0.000465417	CHEBI_9150	simvastatin	CHEBI_9150-1;3
ENSG00000103489	XYLT1	0	5.05531e-05	CHEBI_9150	simvastatin	CHEBI_9150-1;3
ENSG00000104112	SCG3	0	0.000393015	CHEBI_9150	simvastatin	CHEBI_9150-1;3
ENSG00000104805	NUCB1	0	0.000409236	CHEBI_9150	simvastatin	CHEBI_9150-1;3
ENSG00000105329	AC011462.1	0	0.000440801	CHEBI_9150	simvastatin	CHEBI_9150-1;3
ENSG00000106366	SERPINE1	0	0.000341515	CHEBI_9150	simvastatin	CHEBI_9150-1;3
ENSG00000106809	OGN	0	0.000222651	CHEBI_9150	simvastatin	CHEBI_9150-7
ENSG00000106927	AMBP	0	0.000130755	CHEBI_9150	simvastatin	CHEBI_9150-1;3
ENSG00000108821	COL1A1	0	7.8633e-05	CHEBI_9150	simvastatin	CHEBI_9150-1;3
ENSG00000108950	FAM20A	0	0.000392147	CHEBI_9150	simvastatin	CHEBI_9150-1;3
ENSG00000109501	WFS1	0	0.000407223	CHEBI_9150	simvastatin	CHEBI_9150-1;3
ENSG00000109956	B3GAT1	0	8.08369e-05	CHEBI_9150	simvastatin	CHEBI_9150-1;3
ENSG00000110243	APOA5	0	0.0011706	CHEBI_9150	simvastatin	CHEBI_9150-1;3
ENSG00000110244	APOA4	0	0.000937184	CHEBI_9150	simvastatin	CHEBI_9150-1;3
ENSG00000110245	APOC3	0	0.000935401	CHEBI_9150	simvastatin	CHEBI_9150-1;3
ENSG00000111728	ST8SIA1	0	0.000371959	CHEBI_9150	simvastatin	CHEBI_9150-7
ENSG00000111846	GCNT2	0	0.000710211	CHEBI_9150	simvastatin	CHEBI_9150-7
ENSG00000111962	UST	0	9.47565e-05	CHEBI_9150	simvastatin	CHEBI_9150-1;3
ENSG00000113140	SPARC	0	0.000142773	CHEBI_9150	simvastatin	CHEBI_9150-1;3
ENSG00000113600	C9	0	0.000277654	CHEBI_9150	simvastatin	CHEBI_9150-1;3
ENSG00000113739	STC2	0	0.000401008	CHEBI_9150	simvastatin	CHEBI_9150-1;3
ENSG00000113889	KNG1	0	0.000736915	CHEBI_9150	simvastatin	CHEBI_9150-1;3
ENSG00000113905	HRG	0	0.000106296	CHEBI_9150	simvastatin	CHEBI_9150-1;3
ENSG00000114115	RBP1	0	0.000194327	CHEBI_9150	simvastatin	CHEBI_9150-1;3
ENSG00000114646	CSPG5	0	6.9763e-05	CHEBI_9150	simvastatin	CHEBI_9150-1;3
ENSG00000115363	EVA1A	0	0.000394677	CHEBI_9150	simvastatin	CHEBI_9150-1;3
ENSG00000115414	FN1	0	0.000997817	CHEBI_9150	simvastatin	CHEBI_9150-1;3
ENSG00000115461	IGFBP5	0	0.000446044	CHEBI_9150	simvastatin	CHEBI_9150-1;3
ENSG00000115718	PROC	0	0.000440194	CHEBI_9150	simvastatin	CHEBI_9150-1;3
ENSG00000115884	SDC1	0	0.000521226	CHEBI_9150	simvastatin	CHEBI_9150-1;3
ENSG00000116005	PCYOX1	0	0.00062139	CHEBI_9150	simvastatin	CHEBI_9150-1;3
ENSG00000116260	QSOX1	0	0.000509136	CHEBI_9150	simvastatin	CHEBI_9150-1;3
ENSG00000117411	B4GALT2	0	0.000882944	CHEBI_9150	simvastatin	CHEBI_9150-7
ENSG00000117601	SERPINC1	0	0.000678519	CHEBI_9150	simvastatin	CHEBI_9150-1;3
ENSG00000118137	APOA1	0	0.00143453	CHEBI_9150	simvastatin	CHEBI_9150-1;3
ENSG00000118785	SPP1	0	0.000437417	CHEBI_9150	simvastatin	CHEBI_9150-1;3
ENSG00000118972	FGF23	0	0.000448194	CHEBI_9150	simvastatin	CHEBI_9150-1;3
ENSG00000119699	TGFB3	0	0.000152975	CHEBI_9150	simvastatin	CHEBI_9150-1;3
ENSG00000120885	CLU	0	0.000943759	CHEBI_9150	simvastatin	CHEBI_9150-1;3
ENSG00000121410	A1BG	0	0.000105927	CHEBI_9150	simvastatin	CHEBI_9150-1;3
ENSG00000121578	B4GALT4	0	0.000839729	CHEBI_9150	simvastatin	CHEBI_9150-7
ENSG00000122176	FMOD	0	0.000215057	CHEBI_9150	simvastatin	CHEBI_9150-7
ENSG00000122194	PLG	0	0.000210805	CHEBI_9150	simvastatin	CHEBI_9150-1;3
ENSG00000122254	HS3ST2	0	6.28191e-05	CHEBI_9150	simvastatin	CHEBI_9150-1;3
ENSG00000122862	SRGN	0	9.95741e-05	CHEBI_9150	simvastatin	CHEBI_9150-1;3
ENSG00000122884	P4HA1	0	5.65965e-05	CHEBI_9150	simvastatin	CHEBI_9150-1;3
ENSG00000124145	SDC4	0	0.000284156	CHEBI_9150	simvastatin	CHEBI_9150-1;3
ENSG00000124491	F13A1	0	0.00011316	CHEBI_9150	simvastatin	CHEBI_9150-1;3
ENSG00000125363	AMELX	0	0.000394026	CHEBI_9150	simvastatin	CHEBI_9150-1;3
ENSG00000125378	BMP4	0	0.000469283	CHEBI_9150	simvastatin	CHEBI_9150-1;3
ENSG00000125430	HS3ST3B1	0	6.19862e-05	CHEBI_9150	simvastatin	CHEBI_9150-1;3
ENSG00000125730	C3	0	0.000648855	CHEBI_9150	simvastatin	CHEBI_9150-1;3
ENSG00000126218	F10	0	5.72639e-05	CHEBI_9150	simvastatin	CHEBI_9150-1;3
ENSG00000126777	KTN1	0	0.000467743	CHEBI_9150	simvastatin	CHEBI_9150-1;3
ENSG00000127083	OMD	0	0.000214544	CHEBI_9150	simvastatin	CHEBI_9150-7
ENSG00000128274	A4GALT	0	7.01765e-05	CHEBI_9150	simvastatin	CHEBI_9150-7
ENSG00000128564	VGF	0	0.000393018	CHEBI_9150	simvastatin	CHEBI_9150-1;3
ENSG00000128595	CALU	0	0.000422616	CHEBI_9150	simvastatin	CHEBI_9150-1;3
ENSG00000129009	ISLR	0	0.00011165	CHEBI_9150	simvastatin	CHEBI_9150-1;3
ENSG00000130175	PRKCSH	0	0.000426273	CHEBI_9150	simvastatin	CHEBI_9150-1;3
ENSG00000130203	APOE	0.682379	0.00891583	CHEBI_9150	simvastatin	CHEBI_9150-1;3
ENSG00000130208	APOC1	0	0.000861337	CHEBI_9150	simvastatin	CHEBI_9150-1;3
ENSG00000130287	NCAN	0	7.77231e-05	CHEBI_9150	simvastatin	CHEBI_9150-1;3
ENSG00000130383	FUT5	0	0.00140936	CHEBI_9150	simvastatin	CHEBI_9150-7
ENSG00000130385	BMP15	0	0.000398479	CHEBI_9150	simvastatin	CHEBI_9150-1;3
ENSG00000130528	HRC	0	0.000394548	CHEBI_9150	simvastatin	CHEBI_9150-1;3
ENSG00000130635	COL5A1	0	6.63926e-05	CHEBI_9150	simvastatin	CHEBI_9150-1;3
ENSG00000132031	MATN3	0	0.000404171	CHEBI_9150	simvastatin	CHEBI_9150-1;3
ENSG00000132464	ENAM	0	0.000395485	CHEBI_9150	simvastatin	CHEBI_9150-1;3
ENSG00000132692	BCAN	0	8.67344e-05	CHEBI_9150	simvastatin	CHEBI_9150-1;3
ENSG00000133895	MEN1	0	0.000506253	CHEBI_9150	simvastatin	CHEBI_9150-1;3
ENSG00000134871	COL4A2	0	7.07769e-05	CHEBI_9150	simvastatin	CHEBI_9150-1;3
ENSG00000135052	GOLM1	0	0.000463097	CHEBI_9150	simvastatin	CHEBI_9150-1;3
ENSG00000135862	LAMC1	0	0.000448885	CHEBI_9150	simvastatin	CHEBI_9150-1;3
ENSG00000136026	CKAP4	0	0.000546694	CHEBI_9150	simvastatin	CHEBI_9150-1;3
ENSG00000136244	IL6	0	0.000642092	CHEBI_9150	simvastatin	CHEBI_9150-1;3
ENSG00000136720	HS6ST1	0	6.31423e-05	CHEBI_9150	simvastatin	CHEBI_9150-1;3
ENSG00000137801	THBS1	0	0.000168832	CHEBI_9150	simvastatin	CHEBI_9150-1;3
ENSG00000137845	ADAM10	0	0.000518966	CHEBI_9150	simvastatin	CHEBI_9150-1;3
ENSG00000138430	OLA1	0	0.000100529	CHEBI_9150	simvastatin	CHEBI_9150-1;3
ENSG00000138604	GLCE	0	6.55599e-05	CHEBI_9150	simvastatin	CHEBI_9150-1;3
ENSG00000138722	MMRN1	0	0.00013269	CHEBI_9150	simvastatin	CHEBI_9150-1;3
ENSG00000138823	MTTP	0	7.06146e-05	CHEBI_9150	simvastatin	CHEBI_9150-1;3
ENSG00000139219	COL2A1	0	6.01986e-05	CHEBI_9150	simvastatin	CHEBI_9150-1;3
ENSG00000139329	LUM	0	0.00024452	CHEBI_9150	simvastatin	CHEBI_9150-7
ENSG00000139330	KERA	0	0.000220706	CHEBI_9150	simvastatin	CHEBI_9150-7
ENSG00000140093	SERPINA10	0	0.000396113	CHEBI_9150	simvastatin	CHEBI_9150-1;3
ENSG00000140545	MFGE8	0	0.000395201	CHEBI_9150	simvastatin	CHEBI_9150-1;3
ENSG00000140564	FURIN	0	0.000113304	CHEBI_9150	simvastatin	CHEBI_9150-1;3
ENSG00000140943	MBTPS1	0	0.000410114	CHEBI_9150	simvastatin	CHEBI_9150-1;3
ENSG00000141753	IGFBP4	0	0.000395879	CHEBI_9150	simvastatin	CHEBI_9150-1;3
ENSG00000142156	COL6A1	0	5.48125e-05	CHEBI_9150	simvastatin	CHEBI_9150-1;3
ENSG00000142173	COL6A2	0	5.36333e-05	CHEBI_9150	simvastatin	CHEBI_9150-1;3
ENSG00000142192	APP	0	0.00121351	CHEBI_9150	simvastatin	CHEBI_9150-1;3
ENSG00000142798	HSPG2	0	0.000303832	CHEBI_9150	simvastatin	CHEBI_9150-1;3
ENSG00000142871	CCN1	0	0.00040105	CHEBI_9150	simvastatin	CHEBI_9150-1;3
ENSG00000143653	SCCPDH	0	0.000102982	CHEBI_9150	simvastatin	CHEBI_9150-1;3
ENSG00000143768	LEFTY2	0	9.58456e-05	CHEBI_9150	simvastatin	CHEBI_9150-1;3
ENSG00000143870	PDIA6	0	0.00044369	CHEBI_9150	simvastatin	CHEBI_9150-1;3
ENSG00000145192	AHSG	0	0.0005256	CHEBI_9150	simvastatin	CHEBI_9150-1;3
ENSG00000145321	GC	0	8.07099e-05	CHEBI_9150	simvastatin	CHEBI_9150-1;3
ENSG00000145882	PCYOX1L	0	8.89865e-05	CHEBI_9150	simvastatin	CHEBI_9150-1;3
ENSG00000146070	PLA2G7	0	0.000641704	CHEBI_9150	simvastatin	CHEBI_9150-1;3
ENSG00000146674	IGFBP3	0	0.000423685	CHEBI_9150	simvastatin	CHEBI_9150-1;3
ENSG00000146678	IGFBP1	0	0.000406486	CHEBI_9150	simvastatin	CHEBI_9150-1;3
ENSG00000147257	GPC3	0	0.000553767	CHEBI_9150	simvastatin	CHEBI_9150-1;3
ENSG00000147650	LRP12	0	0.000143424	CHEBI_9150	simvastatin	CHEBI_9150-1;3
ENSG00000149131	SERPING1	0	0.000120068	CHEBI_9150	simvastatin	CHEBI_9150-1;3
ENSG00000149257	SERPINH1	0	5.97568e-05	CHEBI_9150	simvastatin	CHEBI_9150-1;3
ENSG00000149380	P4HA3	0	6.7214e-05	CHEBI_9150	simvastatin	CHEBI_9150-1;3
ENSG00000149541	B3GAT3	0	5.7602e-05	CHEBI_9150	simvastatin	CHEBI_9150-1;3
ENSG00000149781	FERMT3	0	0.000125841	CHEBI_9150	simvastatin	CHEBI_9150-1;3
ENSG00000150630	VEGFC	0	0.000124353	CHEBI_9150	simvastatin	CHEBI_9150-1;3
ENSG00000150687	PRSS23	0	0.000412715	CHEBI_9150	simvastatin	CHEBI_9150-1;3
ENSG00000151348	EXT2	0	5.26868e-05	CHEBI_9150	simvastatin	CHEBI_9150-1;3
ENSG00000151655	ITIH2	0	0.000427316	CHEBI_9150	simvastatin	CHEBI_9150-1;3
ENSG00000152583	SPARCL1	0	0.000396498	CHEBI_9150	simvastatin	CHEBI_9150-1;3
ENSG00000152592	DMP1	0	0.000393609	CHEBI_9150	simvastatin	CHEBI_9150-1;3
ENSG00000152595	MEPE	0	0.000401186	CHEBI_9150	simvastatin	CHEBI_9150-1;3
ENSG00000153310	FAM49B	0	9.8382e-05	CHEBI_9150	simvastatin	CHEBI_9150-1;3
ENSG00000153936	HS2ST1	0	5.46757e-05	CHEBI_9150	simvastatin	CHEBI_9150-1;3
ENSG00000153976	HS3ST3A1	0	6.09215e-05	CHEBI_9150	simvastatin	CHEBI_9150-1;3
ENSG00000154305	MIA3	0	0.000414994	CHEBI_9150	simvastatin	CHEBI_9150-1;3
ENSG00000155008	APOOL	0	0.000116462	CHEBI_9150	simvastatin	CHEBI_9150-1;3
ENSG00000156413	FUT6	0	0.00141727	CHEBI_9150	simvastatin	CHEBI_9150-7
ENSG00000157193	LRP8	0	0.000179089	CHEBI_9150	simvastatin	CHEBI_9150-1;3
ENSG00000157766	ACAN	0	0.000250283	CHEBI_9150	simvastatin	CHEBI_9150-7
ENSG00000158850	B4GALT3	0	0.000916513	CHEBI_9150	simvastatin	CHEBI_9150-7
ENSG00000158874	APOA2	0	0.00127951	CHEBI_9150	simvastatin	CHEBI_9150-1;3
ENSG00000160179	ABCG1	0	0.000254567	CHEBI_9150	simvastatin	CHEBI_9150-1;3
ENSG00000162512	SDC3	0	0.000255609	CHEBI_9150	simvastatin	CHEBI_9150-1;3
ENSG00000162576	MXRA8	0	0.00038995	CHEBI_9150	simvastatin	CHEBI_9150-1;3
ENSG00000162630	B3GALT2	0	0.000488889	CHEBI_9150	simvastatin	CHEBI_9150-7
ENSG00000163430	FSTL1	0	0.000422925	CHEBI_9150	simvastatin	CHEBI_9150-1;3
ENSG00000163453	IGFBP7	0	0.000396132	CHEBI_9150	simvastatin	CHEBI_9150-1;3
ENSG00000163631	ALB	0	0.000973584	CHEBI_9150	simvastatin	CHEBI_9150-1;3
ENSG00000164054	SHISA5	0	0.000390571	CHEBI_9150	simvastatin	CHEBI_9150-1;3
ENSG00000164081	TEX264	0	0.000121709	CHEBI_9150	simvastatin	CHEBI_9150-1;3
ENSG00000164692	COL1A2	0	8.52791e-05	CHEBI_9150	simvastatin	CHEBI_9150-1;3
ENSG00000165197	VEGFD	0	0.000114723	CHEBI_9150	simvastatin	CHEBI_9150-1;3
ENSG00000166147	FBN1	0	0.000437161	CHEBI_9150	simvastatin	CHEBI_9150-1;3
ENSG00000166507	NDST2	0	5.12369e-05	CHEBI_9150	simvastatin	CHEBI_9150-1;3
ENSG00000166598	HSP90B1	0	0.000561366	CHEBI_9150	simvastatin	CHEBI_9150-1;3
ENSG00000166794	PPIB	0	8.79635e-05	CHEBI_9150	simvastatin	CHEBI_9150-1;3
ENSG00000167244	IGF2	0	0.000156216	CHEBI_9150	simvastatin	CHEBI_9150-1;3
ENSG00000167711	SERPINF2	0	9.3545e-05	CHEBI_9150	simvastatin	CHEBI_9150-1;3
ENSG00000168542	COL3A1	0	7.18188e-05	CHEBI_9150	simvastatin	CHEBI_9150-1;3
ENSG00000169174	PCSK9	0.8083	0.00960108	CHEBI_9150	simvastatin	CHEBI_9150-1;3
ENSG00000169255	B3GALNT1	0	0.000110013	CHEBI_9150	simvastatin	CHEBI_9150-7
ENSG00000169439	SDC2	0	0.000613647	CHEBI_9150	simvastatin	CHEBI_9150-1;3
ENSG00000169826	CSGALNACT2	0	9.35609e-05	CHEBI_9150	simvastatin	CHEBI_9150-1;3
ENSG00000170275	CRTAP	0	4.99387e-05	CHEBI_9150	simvastatin	CHEBI_9150-1;3
ENSG00000170340	B3GNT2	0	0.000797191	CHEBI_9150	simvastatin	CHEBI_9150-7
ENSG00000170558	CDH2	0	0.000463749	CHEBI_9150	simvastatin	CHEBI_9150-1;3
ENSG00000171124	FUT3	0	0.00158075	CHEBI_9150	simvastatin	CHEBI_9150-7
ENSG00000171557	FGG	0	0.000785774	CHEBI_9150	simvastatin	CHEBI_9150-1;3
ENSG00000171560	FGA	0	0.000778536	CHEBI_9150	simvastatin	CHEBI_9150-1;3
ENSG00000171951	SCG2	0	0.000395488	CHEBI_9150	simvastatin	CHEBI_9150-1;3
ENSG00000172037	LAMB2	0	0.000447269	CHEBI_9150	simvastatin	CHEBI_9150-1;3
ENSG00000172318	B3GALT1	0	0.000707336	CHEBI_9150	simvastatin	CHEBI_9150-7
ENSG00000172432	GTPBP2	0	0.000101419	CHEBI_9150	simvastatin	CHEBI_9150-1;3
ENSG00000172461	FUT9	0	0.00141451	CHEBI_9150	simvastatin	CHEBI_9150-7
ENSG00000173511	VEGFB	0	0.000102772	CHEBI_9150	simvastatin	CHEBI_9150-1;3
ENSG00000173546	CSPG4	0	7.88866e-05	CHEBI_9150	simvastatin	CHEBI_9150-1;3
ENSG00000174684	B4GAT1	0	9.80271e-05	CHEBI_9150	simvastatin	CHEBI_9150-7
ENSG00000174951	FUT1	0	0.00159447	CHEBI_9150	simvastatin	CHEBI_9150-7
ENSG00000175164	ABO	0.645697	0.00777705	CHEBI_9150	simvastatin	CHEBI_9150-7
ENSG00000175336	APOF	0	0.00060237	CHEBI_9150	simvastatin	CHEBI_9150-1;3
ENSG00000176383	B3GNT4	0	0.000768812	CHEBI_9150	simvastatin	CHEBI_9150-7
ENSG00000176920	FUT2	0.662322	0.00872908	CHEBI_9150	simvastatin	CHEBI_9150-7
ENSG00000177666	PNPLA2	0	0.000533352	CHEBI_9150	simvastatin	CHEBI_9150-1;3
ENSG00000177706	FAM20C	0	0.000420083	CHEBI_9150	simvastatin	CHEBI_9150-1;3
ENSG00000178522	AMBN	0	0.000393953	CHEBI_9150	simvastatin	CHEBI_9150-1;3
ENSG00000179399	GPC5	0	0.000220532	CHEBI_9150	simvastatin	CHEBI_9150-1;3
ENSG00000179403	VWA1	0	0.000398048	CHEBI_9150	simvastatin	CHEBI_9150-1;3
ENSG00000179913	B3GNT3	0	0.000818433	CHEBI_9150	simvastatin	CHEBI_9150-7
ENSG00000180549	FUT7	0	8.85172e-05	CHEBI_9150	simvastatin	CHEBI_9150-7
ENSG00000181195	PENK	0	0.000549113	CHEBI_9150	simvastatin	CHEBI_9150-1;3
ENSG00000182197	EXT1	0	5.12886e-05	CHEBI_9150	simvastatin	CHEBI_9150-1;3
ENSG00000182492	BGN	0	8.88352e-05	CHEBI_9150	simvastatin	CHEBI_9150-1;3
ENSG00000182601	HS3ST4	0	5.78222e-05	CHEBI_9150	simvastatin	CHEBI_9150-1;3
ENSG00000182871	COL18A1	0	6.59598e-05	CHEBI_9150	simvastatin	CHEBI_9150-1;3
ENSG00000183087	GAS6	0	0.000460375	CHEBI_9150	simvastatin	CHEBI_9150-1;3
ENSG00000183098	GPC6	0	0.000218433	CHEBI_9150	simvastatin	CHEBI_9150-1;3
ENSG00000183196	CHST6	0	5.40394e-05	CHEBI_9150	simvastatin	CHEBI_9150-7
ENSG00000183778	B3GALT5	0	0.000518234	CHEBI_9150	simvastatin	CHEBI_9150-7
ENSG00000184371	CSF1	0	0.00042776	CHEBI_9150	simvastatin	CHEBI_9150-1;3
ENSG00000184500	PROS1	0	0.000101122	CHEBI_9150	simvastatin	CHEBI_9150-1;3
ENSG00000184730	APOBR	0	5.5706e-05	CHEBI_9150	simvastatin	CHEBI_9150-1;3
ENSG00000185269	NOTUM	0	0.000406876	CHEBI_9150	simvastatin	CHEBI_9150-1;3
ENSG00000185624	P4HB	0	0.000520676	CHEBI_9150	simvastatin	CHEBI_9150-1;3
ENSG00000187498	COL4A1	0	6.28865e-05	CHEBI_9150	simvastatin	CHEBI_9150-1;3
ENSG00000187689	AMTN	0	0.000395712	CHEBI_9150	simvastatin	CHEBI_9150-1;3
ENSG00000188153	COL4A5	0	6.32416e-05	CHEBI_9150	simvastatin	CHEBI_9150-1;3
ENSG00000188157	AGRN	0	0.000274184	CHEBI_9150	simvastatin	CHEBI_9150-1;3
ENSG00000188783	PRELP	0	0.000220205	CHEBI_9150	simvastatin	CHEBI_9150-7
ENSG00000196371	FUT4	0	0.00145535	CHEBI_9150	simvastatin	CHEBI_9150-7
ENSG00000196865	NHLRC2	0	9.12062e-05	CHEBI_9150	simvastatin	CHEBI_9150-1;3
ENSG00000197249	SERPINA1	0	0.000509113	CHEBI_9150	simvastatin	CHEBI_9150-1;3
ENSG00000197324	LRP10	0	0.000336847	CHEBI_9150	simvastatin	CHEBI_9150-1;3
ENSG00000197766	CFD	0	9.3243e-05	CHEBI_9150	simvastatin	CHEBI_9150-1;3
ENSG00000198113	TOR4A	0	8.63254e-05	CHEBI_9150	simvastatin	CHEBI_9150-1;3
ENSG00000198670	LPA	0.831701	0.0100185	CHEBI_9150	simvastatin	CHEBI_9150-1;3
ENSG00000198734	F5	0	0.000503777	CHEBI_9150	simvastatin	CHEBI_9150-1;3
ENSG00000204262	COL5A2	0	5.00976e-05	CHEBI_9150	simvastatin	CHEBI_9150-1;3
ENSG00000204444	APOM	0	0.000784194	CHEBI_9150	simvastatin	CHEBI_9150-1;3
ENSG00000205542	TMSB4X	0	0.000109645	CHEBI_9150	simvastatin	CHEBI_9150-1;3
ENSG00000211895	IGHA1	0	7.80918e-05	CHEBI_9150	simvastatin	CHEBI_9150-1;3
ENSG00000213398	LCAT	0	0.000886687	CHEBI_9150	simvastatin	CHEBI_9150-1;3
ENSG00000213420	GPC2	0	0.000216249	CHEBI_9150	simvastatin	CHEBI_9150-1;3
ENSG00000224916	APOC4-APOC2	0	0.000394108	CHEBI_9150	simvastatin	CHEBI_9150-1;3
ENSG00000234906	APOC2	0	0.000900993	CHEBI_9150	simvastatin	CHEBI_9150-1;3
ENSG00000244731	C4A	0	0.000444094	CHEBI_9150	simvastatin	CHEBI_9150-1;3
ENSG00000261701	HPR	0	0.000625601	CHEBI_9150	simvastatin	CHEBI_9150-1;3
ENSG00000267467	APOC4	0	0.000666226	CHEBI_9150	simvastatin	CHEBI_9150-1;3
ENSG00000004478	FKBP4	0	7.36524e-05	EFO_0000095	chronic lymphocytic leukemia	EFO_0000095-3;1;3	EFO_0005803;MONDO_0045024;OTAR_0000018;EFO_0000540;OTAR_0000006	hematologic disease;cell proliferation disorder;genetic, familial or congenital disease;immune system disease;musculoskeletal or connective tissue disease
ENSG00000010017	RANBP9	0	6.37014e-05	EFO_0000095	chronic lymphocytic leukemia	EFO_0000095-3;1;3	EFO_0005803;MONDO_0045024;OTAR_0000018;EFO_0000540;OTAR_0000006	hematologic disease;cell proliferation disorder;genetic, familial or congenital disease;immune system disease;musculoskeletal or connective tissue disease
ENSG00000015676	NUDCD3	0	7.82703e-05	EFO_0000095	chronic lymphocytic leukemia	EFO_0000095-3;1;3	EFO_0005803;MONDO_0045024;OTAR_0000018;EFO_0000540;OTAR_0000006	hematologic disease;cell proliferation disorder;genetic, familial or congenital disease;immune system disease;musculoskeletal or connective tissue disease
ENSG00000019582	CD74	0	0.000159103	EFO_0000095	chronic lymphocytic leukemia	EFO_0000095-3;1;3	EFO_0005803;MONDO_0045024;OTAR_0000018;EFO_0000540;OTAR_0000006	hematologic disease;cell proliferation disorder;genetic, familial or congenital disease;immune system disease;musculoskeletal or connective tissue disease
ENSG00000026025	VIM	0	0.000210849	EFO_0000095	chronic lymphocytic leukemia	EFO_0000095-3;1;3	EFO_0005803;MONDO_0045024;OTAR_0000018;EFO_0000540;OTAR_0000006	hematologic disease;cell proliferation disorder;genetic, familial or congenital disease;immune system disease;musculoskeletal or connective tissue disease
ENSG00000026508	CD44	0	0.000398148	EFO_0000095	chronic lymphocytic leukemia	EFO_0000095-1;1	EFO_0005803;MONDO_0045024;OTAR_0000018;EFO_0000540;OTAR_0000006	hematologic disease;cell proliferation disorder;genetic, familial or congenital disease;immune system disease;musculoskeletal or connective tissue disease
ENSG00000030110	BAK1	0.766553	0.00519027	EFO_0000095	chronic lymphocytic leukemia	EFO_0000095-3;1;3	EFO_0005803;MONDO_0045024;OTAR_0000018;EFO_0000540;OTAR_0000006	hematologic disease;cell proliferation disorder;genetic, familial or congenital disease;immune system disease;musculoskeletal or connective tissue disease
ENSG00000032742	IFT88	0	5.52685e-05	EFO_0000095	chronic lymphocytic leukemia	EFO_0000095-3;1;3	EFO_0005803;MONDO_0045024;OTAR_0000018;EFO_0000540;OTAR_0000006	hematologic disease;cell proliferation disorder;genetic, familial or congenital disease;immune system disease;musculoskeletal or connective tissue disease
ENSG00000034713	GABARAPL2	0	0.000402717	EFO_0000095	chronic lymphocytic leukemia	EFO_0000095-3;1;3	EFO_0005803;MONDO_0045024;OTAR_0000018;EFO_0000540;OTAR_0000006	hematologic disease;cell proliferation disorder;genetic, familial or congenital disease;immune system disease;musculoskeletal or connective tissue disease
ENSG00000044574	HSPA5	0	0.000291742	EFO_0000095	chronic lymphocytic leukemia	EFO_0000095-3;1;3	EFO_0005803;MONDO_0045024;OTAR_0000018;EFO_0000540;OTAR_0000006	hematologic disease;cell proliferation disorder;genetic, familial or congenital disease;immune system disease;musculoskeletal or connective tissue disease
ENSG00000047188	YTHDC2	0	5.70825e-05	EFO_0000095	chronic lymphocytic leukemia	EFO_0000095-3;1;3	EFO_0005803;MONDO_0045024;OTAR_0000018;EFO_0000540;OTAR_0000006	hematologic disease;cell proliferation disorder;genetic, familial or congenital disease;immune system disease;musculoskeletal or connective tissue disease
ENSG00000049656	CLPTM1L	0	5.68509e-05	EFO_0000095	chronic lymphocytic leukemia	EFO_0000095-3;1;3	EFO_0005803;MONDO_0045024;OTAR_0000018;EFO_0000540;OTAR_0000006	hematologic disease;cell proliferation disorder;genetic, familial or congenital disease;immune system disease;musculoskeletal or connective tissue disease
ENSG00000062725	APPBP2	0	6.9257e-05	EFO_0000095	chronic lymphocytic leukemia	EFO_0000095-3;1;3	EFO_0005803;MONDO_0045024;OTAR_0000018;EFO_0000540;OTAR_0000006	hematologic disease;cell proliferation disorder;genetic, familial or congenital disease;immune system disease;musculoskeletal or connective tissue disease
ENSG00000064419	TNPO3	0	5.82328e-05	EFO_0000095	chronic lymphocytic leukemia	EFO_0000095-3;1;3	EFO_0005803;MONDO_0045024;OTAR_0000018;EFO_0000540;OTAR_0000006	hematologic disease;cell proliferation disorder;genetic, familial or congenital disease;immune system disease;musculoskeletal or connective tissue disease
ENSG00000067066	SP100	0	0.000291675	EFO_0000095	chronic lymphocytic leukemia	EFO_0000095-1;1	EFO_0005803;MONDO_0045024;OTAR_0000018;EFO_0000540;OTAR_0000006	hematologic disease;cell proliferation disorder;genetic, familial or congenital disease;immune system disease;musculoskeletal or connective tissue disease
ENSG00000067225	PKM	0	0.000130873	EFO_0000095	chronic lymphocytic leukemia	EFO_0000095-3;1;3	EFO_0005803;MONDO_0045024;OTAR_0000018;EFO_0000540;OTAR_0000006	hematologic disease;cell proliferation disorder;genetic, familial or congenital disease;immune system disease;musculoskeletal or connective tissue disease
ENSG00000068028	RASSF1	0	8.43426e-05	EFO_0000095	chronic lymphocytic leukemia	EFO_0000095-3;1;3	EFO_0005803;MONDO_0045024;OTAR_0000018;EFO_0000540;OTAR_0000006	hematologic disease;cell proliferation disorder;genetic, familial or congenital disease;immune system disease;musculoskeletal or connective tissue disease
ENSG00000068079	IFI35	0	0.000178337	EFO_0000095	chronic lymphocytic leukemia	EFO_0000095-1;1	EFO_0005803;MONDO_0045024;OTAR_0000018;EFO_0000540;OTAR_0000006	hematologic disease;cell proliferation disorder;genetic, familial or congenital disease;immune system disease;musculoskeletal or connective tissue disease
ENSG00000068745	IP6K2	0	0.000174307	EFO_0000095	chronic lymphocytic leukemia	EFO_0000095-1;1	EFO_0005803;MONDO_0045024;OTAR_0000018;EFO_0000540;OTAR_0000006	hematologic disease;cell proliferation disorder;genetic, familial or congenital disease;immune system disease;musculoskeletal or connective tissue disease
ENSG00000069345	DNAJA2	0	6.34672e-05	EFO_0000095	chronic lymphocytic leukemia	EFO_0000095-3;1;3	EFO_0005803;MONDO_0045024;OTAR_0000018;EFO_0000540;OTAR_0000006	hematologic disease;cell proliferation disorder;genetic, familial or congenital disease;immune system disease;musculoskeletal or connective tissue disease
ENSG00000072832	CRMP1	0	0.000144735	EFO_0000095	chronic lymphocytic leukemia	EFO_0000095-3;1;3	EFO_0005803;MONDO_0045024;OTAR_0000018;EFO_0000540;OTAR_0000006	hematologic disease;cell proliferation disorder;genetic, familial or congenital disease;immune system disease;musculoskeletal or connective tissue disease
ENSG00000074800	ENO1	0	7.69359e-05	EFO_0000095	chronic lymphocytic leukemia	EFO_0000095-3;1;3	EFO_0005803;MONDO_0045024;OTAR_0000018;EFO_0000540;OTAR_0000006	hematologic disease;cell proliferation disorder;genetic, familial or congenital disease;immune system disease;musculoskeletal or connective tissue disease
ENSG00000075618	FSCN1	0	7.50384e-05	EFO_0000095	chronic lymphocytic leukemia	EFO_0000095-3;1;3	EFO_0005803;MONDO_0045024;OTAR_0000018;EFO_0000540;OTAR_0000006	hematologic disease;cell proliferation disorder;genetic, familial or congenital disease;immune system disease;musculoskeletal or connective tissue disease
ENSG00000080824	HSP90AA1	0	0.000457633	EFO_0000095	chronic lymphocytic leukemia	EFO_0000095-3;1;3	EFO_0005803;MONDO_0045024;OTAR_0000018;EFO_0000540;OTAR_0000006	hematologic disease;cell proliferation disorder;genetic, familial or congenital disease;immune system disease;musculoskeletal or connective tissue disease
ENSG00000084774	CAD	0	6.19225e-05	EFO_0000095	chronic lymphocytic leukemia	EFO_0000095-3;1;3	EFO_0005803;MONDO_0045024;OTAR_0000018;EFO_0000540;OTAR_0000006	hematologic disease;cell proliferation disorder;genetic, familial or congenital disease;immune system disease;musculoskeletal or connective tissue disease
ENSG00000086061	DNAJA1	0	9.06046e-05	EFO_0000095	chronic lymphocytic leukemia	EFO_0000095-3;1;3	EFO_0005803;MONDO_0045024;OTAR_0000018;EFO_0000540;OTAR_0000006	hematologic disease;cell proliferation disorder;genetic, familial or congenital disease;immune system disease;musculoskeletal or connective tissue disease
ENSG00000087074	PPP1R15A	0	0.000107189	EFO_0000095	chronic lymphocytic leukemia	EFO_0000095-3;1;3	EFO_0005803;MONDO_0045024;OTAR_0000018;EFO_0000540;OTAR_0000006	hematologic disease;cell proliferation disorder;genetic, familial or congenital disease;immune system disease;musculoskeletal or connective tissue disease
ENSG00000089127	OAS1	0	0.000332025	EFO_0000095	chronic lymphocytic leukemia	EFO_0000095-1;1	EFO_0005803;MONDO_0045024;OTAR_0000018;EFO_0000540;OTAR_0000006	hematologic disease;cell proliferation disorder;genetic, familial or congenital disease;immune system disease;musculoskeletal or connective tissue disease
ENSG00000089248	ERP29	0	0.000843215	EFO_0000095	chronic lymphocytic leukemia	EFO_0000095-3;1;3	EFO_0005803;MONDO_0045024;OTAR_0000018;EFO_0000540;OTAR_0000006	hematologic disease;cell proliferation disorder;genetic, familial or congenital disease;immune system disease;musculoskeletal or connective tissue disease
ENSG00000089692	LAG3	0	5.58942e-05	EFO_0000095	chronic lymphocytic leukemia	EFO_0000095-1;1	EFO_0005803;MONDO_0045024;OTAR_0000018;EFO_0000540;OTAR_0000006	hematologic disease;cell proliferation disorder;genetic, familial or congenital disease;immune system disease;musculoskeletal or connective tissue disease
ENSG00000090339	ICAM1	0	0.000329336	EFO_0000095	chronic lymphocytic leukemia	EFO_0000095-1;1	EFO_0005803;MONDO_0045024;OTAR_0000018;EFO_0000540;OTAR_0000006	hematologic disease;cell proliferation disorder;genetic, familial or congenital disease;immune system disease;musculoskeletal or connective tissue disease
ENSG00000090520	DNAJB11	0	5.6326e-05	EFO_0000095	chronic lymphocytic leukemia	EFO_0000095-3;1;3	EFO_0005803;MONDO_0045024;OTAR_0000018;EFO_0000540;OTAR_0000006	hematologic disease;cell proliferation disorder;genetic, familial or congenital disease;immune system disease;musculoskeletal or connective tissue disease
ENSG00000091140	DLD	0	0.000252224	EFO_0000095	chronic lymphocytic leukemia	EFO_0000095-3;1;3	EFO_0005803;MONDO_0045024;OTAR_0000018;EFO_0000540;OTAR_0000006	hematologic disease;cell proliferation disorder;genetic, familial or congenital disease;immune system disease;musculoskeletal or connective tissue disease
ENSG00000092094	OSGEP	0	0.000219033	EFO_0000095	chronic lymphocytic leukemia	EFO_0000095-3;1;3	EFO_0005803;MONDO_0045024;OTAR_0000018;EFO_0000540;OTAR_0000006	hematologic disease;cell proliferation disorder;genetic, familial or congenital disease;immune system disease;musculoskeletal or connective tissue disease
ENSG00000096060	FKBP5	0	8.9493e-05	EFO_0000095	chronic lymphocytic leukemia	EFO_0000095-3;1;3	EFO_0005803;MONDO_0045024;OTAR_0000018;EFO_0000540;OTAR_0000006	hematologic disease;cell proliferation disorder;genetic, familial or congenital disease;immune system disease;musculoskeletal or connective tissue disease
ENSG00000096384	HSP90AB1	0	0.00175691	EFO_0000095	chronic lymphocytic leukemia	EFO_0000095-3;1;3	EFO_0005803;MONDO_0045024;OTAR_0000018;EFO_0000540;OTAR_0000006	hematologic disease;cell proliferation disorder;genetic, familial or congenital disease;immune system disease;musculoskeletal or connective tissue disease
ENSG00000096696	DSP	0	7.51219e-05	EFO_0000095	chronic lymphocytic leukemia	EFO_0000095-3;1;3	EFO_0005803;MONDO_0045024;OTAR_0000018;EFO_0000540;OTAR_0000006	hematologic disease;cell proliferation disorder;genetic, familial or congenital disease;immune system disease;musculoskeletal or connective tissue disease
ENSG00000100201	DDX17	0	5.42134e-05	EFO_0000095	chronic lymphocytic leukemia	EFO_0000095-3;1;3	EFO_0005803;MONDO_0045024;OTAR_0000018;EFO_0000540;OTAR_0000006	hematologic disease;cell proliferation disorder;genetic, familial or congenital disease;immune system disease;musculoskeletal or connective tissue disease
ENSG00000100209	HSCB	0	0.000581043	EFO_0000095	chronic lymphocytic leukemia	EFO_0000095-3;1;3	EFO_0005803;MONDO_0045024;OTAR_0000018;EFO_0000540;OTAR_0000006	hematologic disease;cell proliferation disorder;genetic, familial or congenital disease;immune system disease;musculoskeletal or connective tissue disease
ENSG00000100348	TXN2	0	5.80567e-05	EFO_0000095	chronic lymphocytic leukemia	EFO_0000095-3;1;3	EFO_0005803;MONDO_0045024;OTAR_0000018;EFO_0000540;OTAR_0000006	hematologic disease;cell proliferation disorder;genetic, familial or congenital disease;immune system disease;musculoskeletal or connective tissue disease
ENSG00000100600	LGMN	0	6.49322e-05	EFO_0000095	chronic lymphocytic leukemia	EFO_0000095-1;1	EFO_0005803;MONDO_0045024;OTAR_0000018;EFO_0000540;OTAR_0000006	hematologic disease;cell proliferation disorder;genetic, familial or congenital disease;immune system disease;musculoskeletal or connective tissue disease
ENSG00000100614	PPM1A	0	6.05994e-05	EFO_0000095	chronic lymphocytic leukemia	EFO_0000095-3;1;3	EFO_0005803;MONDO_0045024;OTAR_0000018;EFO_0000540;OTAR_0000006	hematologic disease;cell proliferation disorder;genetic, familial or congenital disease;immune system disease;musculoskeletal or connective tissue disease
ENSG00000100697	DICER1	0	9.03105e-05	EFO_0000095	chronic lymphocytic leukemia	EFO_0000095-3;1;3	EFO_0005803;MONDO_0045024;OTAR_0000018;EFO_0000540;OTAR_0000006	hematologic disease;cell proliferation disorder;genetic, familial or congenital disease;immune system disease;musculoskeletal or connective tissue disease
ENSG00000101109	STK4	0	0.000133098	EFO_0000095	chronic lymphocytic leukemia	EFO_0000095-3;1;3	EFO_0005803;MONDO_0045024;OTAR_0000018;EFO_0000540;OTAR_0000006	hematologic disease;cell proliferation disorder;genetic, familial or congenital disease;immune system disease;musculoskeletal or connective tissue disease
ENSG00000101162	TUBB1	0	6.60124e-05	EFO_0000095	chronic lymphocytic leukemia	EFO_0000095-3;1;3	EFO_0005803;MONDO_0045024;OTAR_0000018;EFO_0000540;OTAR_0000006	hematologic disease;cell proliferation disorder;genetic, familial or congenital disease;immune system disease;musculoskeletal or connective tissue disease
ENSG00000101347	SAMHD1	0	0.000188036	EFO_0000095	chronic lymphocytic leukemia	EFO_0000095-1;1	EFO_0005803;MONDO_0045024;OTAR_0000018;EFO_0000540;OTAR_0000006	hematologic disease;cell proliferation disorder;genetic, familial or congenital disease;immune system disease;musculoskeletal or connective tissue disease
ENSG00000101421	CHMP4B	0	6.61676e-05	EFO_0000095	chronic lymphocytic leukemia	EFO_0000095-3;1;3	EFO_0005803;MONDO_0045024;OTAR_0000018;EFO_0000540;OTAR_0000006	hematologic disease;cell proliferation disorder;genetic, familial or congenital disease;immune system disease;musculoskeletal or connective tissue disease
ENSG00000101444	AHCY	0	5.91058e-05	EFO_0000095	chronic lymphocytic leukemia	EFO_0000095-3;1;3	EFO_0005803;MONDO_0045024;OTAR_0000018;EFO_0000540;OTAR_0000006	hematologic disease;cell proliferation disorder;genetic, familial or congenital disease;immune system disease;musculoskeletal or connective tissue disease
ENSG00000101460	MAP1LC3A	0	0.000269771	EFO_0000095	chronic lymphocytic leukemia	EFO_0000095-3;1;3	EFO_0005803;MONDO_0045024;OTAR_0000018;EFO_0000540;OTAR_0000006	hematologic disease;cell proliferation disorder;genetic, familial or congenital disease;immune system disease;musculoskeletal or connective tissue disease
ENSG00000101871	MID1	0	0.000222051	EFO_0000095	chronic lymphocytic leukemia	EFO_0000095-1;1	EFO_0005803;MONDO_0045024;OTAR_0000018;EFO_0000540;OTAR_0000006	hematologic disease;cell proliferation disorder;genetic, familial or congenital disease;immune system disease;musculoskeletal or connective tissue disease
ENSG00000102081	FMR1	0	0.00133128	EFO_0000095	chronic lymphocytic leukemia	EFO_0000095-3;1;3	EFO_0005803;MONDO_0045024;OTAR_0000018;EFO_0000540;OTAR_0000006	hematologic disease;cell proliferation disorder;genetic, familial or congenital disease;immune system disease;musculoskeletal or connective tissue disease
ENSG00000102226	USP11	0	7.99969e-05	EFO_0000095	chronic lymphocytic leukemia	EFO_0000095-3;1;3	EFO_0005803;MONDO_0045024;OTAR_0000018;EFO_0000540;OTAR_0000006	hematologic disease;cell proliferation disorder;genetic, familial or congenital disease;immune system disease;musculoskeletal or connective tissue disease
ENSG00000102804	TSC22D1	0	0.000286089	EFO_0000095	chronic lymphocytic leukemia	EFO_0000095-3;1;3	EFO_0005803;MONDO_0045024;OTAR_0000018;EFO_0000540;OTAR_0000006	hematologic disease;cell proliferation disorder;genetic, familial or congenital disease;immune system disease;musculoskeletal or connective tissue disease
ENSG00000103043	VAC14	0	6.96031e-05	EFO_0000095	chronic lymphocytic leukemia	EFO_0000095-3;1;3	EFO_0005803;MONDO_0045024;OTAR_0000018;EFO_0000540;OTAR_0000006	hematologic disease;cell proliferation disorder;genetic, familial or congenital disease;immune system disease;musculoskeletal or connective tissue disease
ENSG00000103423	DNAJA3	0	5.42403e-05	EFO_0000095	chronic lymphocytic leukemia	EFO_0000095-3;1;3	EFO_0005803;MONDO_0045024;OTAR_0000018;EFO_0000540;OTAR_0000006	hematologic disease;cell proliferation disorder;genetic, familial or congenital disease;immune system disease;musculoskeletal or connective tissue disease
ENSG00000104228	TRIM35	0	0.000206994	EFO_0000095	chronic lymphocytic leukemia	EFO_0000095-1;1	EFO_0005803;MONDO_0045024;OTAR_0000018;EFO_0000540;OTAR_0000006	hematologic disease;cell proliferation disorder;genetic, familial or congenital disease;immune system disease;musculoskeletal or connective tissue disease
ENSG00000104375	STK3	0	7.67125e-05	EFO_0000095	chronic lymphocytic leukemia	EFO_0000095-3;1;3	EFO_0005803;MONDO_0045024;OTAR_0000018;EFO_0000540;OTAR_0000006	hematologic disease;cell proliferation disorder;genetic, familial or congenital disease;immune system disease;musculoskeletal or connective tissue disease
ENSG00000104969	SGTA	0	0.000137665	EFO_0000095	chronic lymphocytic leukemia	EFO_0000095-3;1;3	EFO_0005803;MONDO_0045024;OTAR_0000018;EFO_0000540;OTAR_0000006	hematologic disease;cell proliferation disorder;genetic, familial or congenital disease;immune system disease;musculoskeletal or connective tissue disease
ENSG00000105176	URI1	0	5.33048e-05	EFO_0000095	chronic lymphocytic leukemia	EFO_0000095-3;1;3	EFO_0005803;MONDO_0045024;OTAR_0000018;EFO_0000540;OTAR_0000006	hematologic disease;cell proliferation disorder;genetic, familial or congenital disease;immune system disease;musculoskeletal or connective tissue disease
ENSG00000105401	CDC37	0	0.000257377	EFO_0000095	chronic lymphocytic leukemia	EFO_0000095-3;1;3	EFO_0005803;MONDO_0045024;OTAR_0000018;EFO_0000540;OTAR_0000006	hematologic disease;cell proliferation disorder;genetic, familial or congenital disease;immune system disease;musculoskeletal or connective tissue disease
ENSG00000105894	PTN	0	6.62888e-05	EFO_0000095	chronic lymphocytic leukemia	EFO_0000095-3;1;3	EFO_0005803;MONDO_0045024;OTAR_0000018;EFO_0000540;OTAR_0000006	hematologic disease;cell proliferation disorder;genetic, familial or congenital disease;immune system disease;musculoskeletal or connective tissue disease
ENSG00000106211	HSPB1	0	0.000313825	EFO_0000095	chronic lymphocytic leukemia	EFO_0000095-3;1;3	EFO_0005803;MONDO_0045024;OTAR_0000018;EFO_0000540;OTAR_0000006	hematologic disease;cell proliferation disorder;genetic, familial or congenital disease;immune system disease;musculoskeletal or connective tissue disease
ENSG00000106785	TRIM14	0	0.00022453	EFO_0000095	chronic lymphocytic leukemia	EFO_0000095-1;1	EFO_0005803;MONDO_0045024;OTAR_0000018;EFO_0000540;OTAR_0000006	hematologic disease;cell proliferation disorder;genetic, familial or congenital disease;immune system disease;musculoskeletal or connective tissue disease
ENSG00000107201	DDX58	0	0.000384844	EFO_0000095	chronic lymphocytic leukemia	EFO_0000095-1;1	EFO_0005803;MONDO_0045024;OTAR_0000018;EFO_0000540;OTAR_0000006	hematologic disease;cell proliferation disorder;genetic, familial or congenital disease;immune system disease;musculoskeletal or connective tissue disease
ENSG00000107262	BAG1	0	6.48459e-05	EFO_0000095	chronic lymphocytic leukemia	EFO_0000095-3;1;3	EFO_0005803;MONDO_0045024;OTAR_0000018;EFO_0000540;OTAR_0000006	hematologic disease;cell proliferation disorder;genetic, familial or congenital disease;immune system disease;musculoskeletal or connective tissue disease
ENSG00000108518	PFN1	0	9.13366e-05	EFO_0000095	chronic lymphocytic leukemia	EFO_0000095-3;1;3	EFO_0005803;MONDO_0045024;OTAR_0000018;EFO_0000540;OTAR_0000006	hematologic disease;cell proliferation disorder;genetic, familial or congenital disease;immune system disease;musculoskeletal or connective tissue disease
ENSG00000108561	C1QBP	0	0.000150229	EFO_0000095	chronic lymphocytic leukemia	EFO_0000095-3;1;3	EFO_0005803;MONDO_0045024;OTAR_0000018;EFO_0000540;OTAR_0000006	hematologic disease;cell proliferation disorder;genetic, familial or congenital disease;immune system disease;musculoskeletal or connective tissue disease
ENSG00000108679	LGALS3BP	0	6.77233e-05	EFO_0000095	chronic lymphocytic leukemia	EFO_0000095-3;1;3	EFO_0005803;MONDO_0045024;OTAR_0000018;EFO_0000540;OTAR_0000006	hematologic disease;cell proliferation disorder;genetic, familial or congenital disease;immune system disease;musculoskeletal or connective tissue disease
ENSG00000109103	UNC119	0	0.000103236	EFO_0000095	chronic lymphocytic leukemia	EFO_0000095-3;1;3	EFO_0005803;MONDO_0045024;OTAR_0000018;EFO_0000540;OTAR_0000006	hematologic disease;cell proliferation disorder;genetic, familial or congenital disease;immune system disease;musculoskeletal or connective tissue disease
ENSG00000109320	NFKB1	0	0.000582452	EFO_0000095	chronic lymphocytic leukemia	EFO_0000095-3;1;3	EFO_0005803;MONDO_0045024;OTAR_0000018;EFO_0000540;OTAR_0000006	hematologic disease;cell proliferation disorder;genetic, familial or congenital disease;immune system disease;musculoskeletal or connective tissue disease
ENSG00000109654	TRIM2	0	0.000223184	EFO_0000095	chronic lymphocytic leukemia	EFO_0000095-1;1	EFO_0005803;MONDO_0045024;OTAR_0000018;EFO_0000540;OTAR_0000006	hematologic disease;cell proliferation disorder;genetic, familial or congenital disease;immune system disease;musculoskeletal or connective tissue disease
ENSG00000110171	TRIM3	0	0.000212579	EFO_0000095	chronic lymphocytic leukemia	EFO_0000095-1;1	EFO_0005803;MONDO_0045024;OTAR_0000018;EFO_0000540;OTAR_0000006	hematologic disease;cell proliferation disorder;genetic, familial or congenital disease;immune system disease;musculoskeletal or connective tissue disease
ENSG00000110318	CEP126	0	5.89526e-05	EFO_0000095	chronic lymphocytic leukemia	EFO_0000095-3;1;3	EFO_0005803;MONDO_0045024;OTAR_0000018;EFO_0000540;OTAR_0000006	hematologic disease;cell proliferation disorder;genetic, familial or congenital disease;immune system disease;musculoskeletal or connective tissue disease
ENSG00000110367	DDX6	0	8.71066e-05	EFO_0000095	chronic lymphocytic leukemia	EFO_0000095-3;1;3	EFO_0005803;MONDO_0045024;OTAR_0000018;EFO_0000540;OTAR_0000006	hematologic disease;cell proliferation disorder;genetic, familial or congenital disease;immune system disease;musculoskeletal or connective tissue disease
ENSG00000110958	PTGES3	0	0.000176476	EFO_0000095	chronic lymphocytic leukemia	EFO_0000095-3;1;3	EFO_0005803;MONDO_0045024;OTAR_0000018;EFO_0000540;OTAR_0000006	hematologic disease;cell proliferation disorder;genetic, familial or congenital disease;immune system disease;musculoskeletal or connective tissue disease
ENSG00000111331	OAS3	0	0.000346985	EFO_0000095	chronic lymphocytic leukemia	EFO_0000095-1;1	EFO_0005803;MONDO_0045024;OTAR_0000018;EFO_0000540;OTAR_0000006	hematologic disease;cell proliferation disorder;genetic, familial or congenital disease;immune system disease;musculoskeletal or connective tissue disease
ENSG00000111335	OAS2	0	0.000332097	EFO_0000095	chronic lymphocytic leukemia	EFO_0000095-1;1	EFO_0005803;MONDO_0045024;OTAR_0000018;EFO_0000540;OTAR_0000006	hematologic disease;cell proliferation disorder;genetic, familial or congenital disease;immune system disease;musculoskeletal or connective tissue disease
ENSG00000111361	EIF2B1	0	5.32572e-05	EFO_0000095	chronic lymphocytic leukemia	EFO_0000095-3;1;3	EFO_0005803;MONDO_0045024;OTAR_0000018;EFO_0000540;OTAR_0000006	hematologic disease;cell proliferation disorder;genetic, familial or congenital disease;immune system disease;musculoskeletal or connective tissue disease
ENSG00000111640	GAPDH	0	0.00022993	EFO_0000095	chronic lymphocytic leukemia	EFO_0000095-3;1;3	EFO_0005803;MONDO_0045024;OTAR_0000018;EFO_0000540;OTAR_0000006	hematologic disease;cell proliferation disorder;genetic, familial or congenital disease;immune system disease;musculoskeletal or connective tissue disease
ENSG00000112208	BAG2	0	9.3048e-05	EFO_0000095	chronic lymphocytic leukemia	EFO_0000095-3;1;3	EFO_0005803;MONDO_0045024;OTAR_0000018;EFO_0000540;OTAR_0000006	hematologic disease;cell proliferation disorder;genetic, familial or congenital disease;immune system disease;musculoskeletal or connective tissue disease
ENSG00000112343	TRIM38	0	0.000211243	EFO_0000095	chronic lymphocytic leukemia	EFO_0000095-1;1	EFO_0005803;MONDO_0045024;OTAR_0000018;EFO_0000540;OTAR_0000006	hematologic disease;cell proliferation disorder;genetic, familial or congenital disease;immune system disease;musculoskeletal or connective tissue disease
ENSG00000113013	HSPA9	0	0.000225872	EFO_0000095	chronic lymphocytic leukemia	EFO_0000095-3;1;3	EFO_0005803;MONDO_0045024;OTAR_0000018;EFO_0000540;OTAR_0000006	hematologic disease;cell proliferation disorder;genetic, familial or congenital disease;immune system disease;musculoskeletal or connective tissue disease
ENSG00000113068	PFDN1	0	0.000302921	EFO_0000095	chronic lymphocytic leukemia	EFO_0000095-3;1;3	EFO_0005803;MONDO_0045024;OTAR_0000018;EFO_0000540;OTAR_0000006	hematologic disease;cell proliferation disorder;genetic, familial or congenital disease;immune system disease;musculoskeletal or connective tissue disease
ENSG00000114127	XRN1	0	5.16676e-05	EFO_0000095	chronic lymphocytic leukemia	EFO_0000095-3;1;3	EFO_0005803;MONDO_0045024;OTAR_0000018;EFO_0000540;OTAR_0000006	hematologic disease;cell proliferation disorder;genetic, familial or congenital disease;immune system disease;musculoskeletal or connective tissue disease
ENSG00000115267	IFIH1	0	0.000219826	EFO_0000095	chronic lymphocytic leukemia	EFO_0000095-1;1	EFO_0005803;MONDO_0045024;OTAR_0000018;EFO_0000540;OTAR_0000006	hematologic disease;cell proliferation disorder;genetic, familial or congenital disease;immune system disease;musculoskeletal or connective tissue disease
ENSG00000115317	HTRA2	0	0.000180143	EFO_0000095	chronic lymphocytic leukemia	EFO_0000095-3;1;3	EFO_0005803;MONDO_0045024;OTAR_0000018;EFO_0000540;OTAR_0000006	hematologic disease;cell proliferation disorder;genetic, familial or congenital disease;immune system disease;musculoskeletal or connective tissue disease
ENSG00000115484	CCT4	0	0.000370434	EFO_0000095	chronic lymphocytic leukemia	EFO_0000095-3;1;3	EFO_0005803;MONDO_0045024;OTAR_0000018;EFO_0000540;OTAR_0000006	hematologic disease;cell proliferation disorder;genetic, familial or congenital disease;immune system disease;musculoskeletal or connective tissue disease
ENSG00000115540	MOB4	0	5.38138e-05	EFO_0000095	chronic lymphocytic leukemia	EFO_0000095-3;1;3	EFO_0005803;MONDO_0045024;OTAR_0000018;EFO_0000540;OTAR_0000006	hematologic disease;cell proliferation disorder;genetic, familial or congenital disease;immune system disease;musculoskeletal or connective tissue disease
ENSG00000115541	HSPE1	0	0.00011298	EFO_0000095	chronic lymphocytic leukemia	EFO_0000095-3;1;3	EFO_0005803;MONDO_0045024;OTAR_0000018;EFO_0000540;OTAR_0000006	hematologic disease;cell proliferation disorder;genetic, familial or congenital disease;immune system disease;musculoskeletal or connective tissue disease
ENSG00000116161	CACYBP	0	7.79666e-05	EFO_0000095	chronic lymphocytic leukemia	EFO_0000095-3;1;3	EFO_0005803;MONDO_0045024;OTAR_0000018;EFO_0000540;OTAR_0000006	hematologic disease;cell proliferation disorder;genetic, familial or congenital disease;immune system disease;musculoskeletal or connective tissue disease
ENSG00000116213	WRAP73	0	5.46319e-05	EFO_0000095	chronic lymphocytic leukemia	EFO_0000095-3;1;3	EFO_0005803;MONDO_0045024;OTAR_0000018;EFO_0000540;OTAR_0000006	hematologic disease;cell proliferation disorder;genetic, familial or congenital disease;immune system disease;musculoskeletal or connective tissue disease
ENSG00000116288	PARK7	0	8.91713e-05	EFO_0000095	chronic lymphocytic leukemia	EFO_0000095-3;1;3	EFO_0005803;MONDO_0045024;OTAR_0000018;EFO_0000540;OTAR_0000006	hematologic disease;cell proliferation disorder;genetic, familial or congenital disease;immune system disease;musculoskeletal or connective tissue disease
ENSG00000116406	EDEM3	0	5.99894e-05	EFO_0000095	chronic lymphocytic leukemia	EFO_0000095-3;1;3	EFO_0005803;MONDO_0045024;OTAR_0000018;EFO_0000540;OTAR_0000006	hematologic disease;cell proliferation disorder;genetic, familial or congenital disease;immune system disease;musculoskeletal or connective tissue disease
ENSG00000116525	TRIM62	0	0.000208788	EFO_0000095	chronic lymphocytic leukemia	EFO_0000095-1;1	EFO_0005803;MONDO_0045024;OTAR_0000018;EFO_0000540;OTAR_0000006	hematologic disease;cell proliferation disorder;genetic, familial or congenital disease;immune system disease;musculoskeletal or connective tissue disease
ENSG00000116688	MFN2	0	0.000128714	EFO_0000095	chronic lymphocytic leukemia	EFO_0000095-3;1;3	EFO_0005803;MONDO_0045024;OTAR_0000018;EFO_0000540;OTAR_0000006	hematologic disease;cell proliferation disorder;genetic, familial or congenital disease;immune system disease;musculoskeletal or connective tissue disease
ENSG00000117226	GBP3	0	0.000244833	EFO_0000095	chronic lymphocytic leukemia	EFO_0000095-1;1	EFO_0005803;MONDO_0045024;OTAR_0000018;EFO_0000540;OTAR_0000006	hematologic disease;cell proliferation disorder;genetic, familial or congenital disease;immune system disease;musculoskeletal or connective tissue disease
ENSG00000117228	GBP1	0	0.000282101	EFO_0000095	chronic lymphocytic leukemia	EFO_0000095-1;1	EFO_0005803;MONDO_0045024;OTAR_0000018;EFO_0000540;OTAR_0000006	hematologic disease;cell proliferation disorder;genetic, familial or congenital disease;immune system disease;musculoskeletal or connective tissue disease
ENSG00000117450	PRDX1	0	6.011e-05	EFO_0000095	chronic lymphocytic leukemia	EFO_0000095-3;1;3	EFO_0005803;MONDO_0045024;OTAR_0000018;EFO_0000540;OTAR_0000006	hematologic disease;cell proliferation disorder;genetic, familial or congenital disease;immune system disease;musculoskeletal or connective tissue disease
ENSG00000117595	IRF6	0	0.00032802	EFO_0000095	chronic lymphocytic leukemia	EFO_0000095-1;1	EFO_0005803;MONDO_0045024;OTAR_0000018;EFO_0000540;OTAR_0000006	hematologic disease;cell proliferation disorder;genetic, familial or congenital disease;immune system disease;musculoskeletal or connective tissue disease
ENSG00000117632	STMN1	0	8.2278e-05	EFO_0000095	chronic lymphocytic leukemia	EFO_0000095-3;1;3	EFO_0005803;MONDO_0045024;OTAR_0000018;EFO_0000540;OTAR_0000006	hematologic disease;cell proliferation disorder;genetic, familial or congenital disease;immune system disease;musculoskeletal or connective tissue disease
ENSG00000118515	SGK1	0	6.33193e-05	EFO_0000095	chronic lymphocytic leukemia	EFO_0000095-3;1;3	EFO_0005803;MONDO_0045024;OTAR_0000018;EFO_0000540;OTAR_0000006	hematologic disease;cell proliferation disorder;genetic, familial or congenital disease;immune system disease;musculoskeletal or connective tissue disease
ENSG00000119314	PTBP3	0	0.00017521	EFO_0000095	chronic lymphocytic leukemia	EFO_0000095-3;1;3	EFO_0005803;MONDO_0045024;OTAR_0000018;EFO_0000540;OTAR_0000006	hematologic disease;cell proliferation disorder;genetic, familial or congenital disease;immune system disease;musculoskeletal or connective tissue disease
ENSG00000119335	SET	0	6.19404e-05	EFO_0000095	chronic lymphocytic leukemia	EFO_0000095-3;1;3	EFO_0005803;MONDO_0045024;OTAR_0000018;EFO_0000540;OTAR_0000006	hematologic disease;cell proliferation disorder;genetic, familial or congenital disease;immune system disease;musculoskeletal or connective tissue disease
ENSG00000119917	IFIT3	0	0.000411877	EFO_0000095	chronic lymphocytic leukemia	EFO_0000095-1;1	EFO_0005803;MONDO_0045024;OTAR_0000018;EFO_0000540;OTAR_0000006	hematologic disease;cell proliferation disorder;genetic, familial or congenital disease;immune system disease;musculoskeletal or connective tissue disease
ENSG00000119922	IFIT2	0	0.000208488	EFO_0000095	chronic lymphocytic leukemia	EFO_0000095-1;1	EFO_0005803;MONDO_0045024;OTAR_0000018;EFO_0000540;OTAR_0000006	hematologic disease;cell proliferation disorder;genetic, familial or congenital disease;immune system disease;musculoskeletal or connective tissue disease
ENSG00000120438	TCP1	0	0.00035445	EFO_0000095	chronic lymphocytic leukemia	EFO_0000095-3;1;3	EFO_0005803;MONDO_0045024;OTAR_0000018;EFO_0000540;OTAR_0000006	hematologic disease;cell proliferation disorder;genetic, familial or congenital disease;immune system disease;musculoskeletal or connective tissue disease
ENSG00000120694	HSPH1	0	5.37889e-05	EFO_0000095	chronic lymphocytic leukemia	EFO_0000095-3;1;3	EFO_0005803;MONDO_0045024;OTAR_0000018;EFO_0000540;OTAR_0000006	hematologic disease;cell proliferation disorder;genetic, familial or congenital disease;immune system disease;musculoskeletal or connective tissue disease
ENSG00000120738	EGR1	0	0.000327781	EFO_0000095	chronic lymphocytic leukemia	EFO_0000095-1;1	EFO_0005803;MONDO_0045024;OTAR_0000018;EFO_0000540;OTAR_0000006	hematologic disease;cell proliferation disorder;genetic, familial or congenital disease;immune system disease;musculoskeletal or connective tissue disease
ENSG00000121060	TRIM25	0	0.00034024	EFO_0000095	chronic lymphocytic leukemia	EFO_0000095-1;1	EFO_0005803;MONDO_0045024;OTAR_0000018;EFO_0000540;OTAR_0000006	hematologic disease;cell proliferation disorder;genetic, familial or congenital disease;immune system disease;musculoskeletal or connective tissue disease
ENSG00000121236	TRIM6	0	0.000198042	EFO_0000095	chronic lymphocytic leukemia	EFO_0000095-1;1	EFO_0005803;MONDO_0045024;OTAR_0000018;EFO_0000540;OTAR_0000006	hematologic disease;cell proliferation disorder;genetic, familial or congenital disease;immune system disease;musculoskeletal or connective tissue disease
ENSG00000121380	BCL2L14	0	6.25625e-05	EFO_0000095	chronic lymphocytic leukemia	EFO_0000095-3;1;3	EFO_0005803;MONDO_0045024;OTAR_0000018;EFO_0000540;OTAR_0000006	hematologic disease;cell proliferation disorder;genetic, familial or congenital disease;immune system disease;musculoskeletal or connective tissue disease
ENSG00000122545	2007-09-01	0	5.21848e-05	EFO_0000095	chronic lymphocytic leukemia	EFO_0000095-3;1;3	EFO_0005803;MONDO_0045024;OTAR_0000018;EFO_0000540;OTAR_0000006	hematologic disease;cell proliferation disorder;genetic, familial or congenital disease;immune system disease;musculoskeletal or connective tissue disease
ENSG00000123154	WDR83	0	7.61348e-05	EFO_0000095	chronic lymphocytic leukemia	EFO_0000095-3;1;3	EFO_0005803;MONDO_0045024;OTAR_0000018;EFO_0000540;OTAR_0000006	hematologic disease;cell proliferation disorder;genetic, familial or congenital disease;immune system disease;musculoskeletal or connective tissue disease
ENSG00000123349	PFDN5	0	0.000114023	EFO_0000095	chronic lymphocytic leukemia	EFO_0000095-3;1;3	EFO_0005803;MONDO_0045024;OTAR_0000018;EFO_0000540;OTAR_0000006	hematologic disease;cell proliferation disorder;genetic, familial or congenital disease;immune system disease;musculoskeletal or connective tissue disease
ENSG00000123416	TUBA1B	0	6.72519e-05	EFO_0000095	chronic lymphocytic leukemia	EFO_0000095-3;1;3	EFO_0005803;MONDO_0045024;OTAR_0000018;EFO_0000540;OTAR_0000006	hematologic disease;cell proliferation disorder;genetic, familial or congenital disease;immune system disease;musculoskeletal or connective tissue disease
ENSG00000124207	CSE1L	0	6.08375e-05	EFO_0000095	chronic lymphocytic leukemia	EFO_0000095-3;1;3	EFO_0005803;MONDO_0045024;OTAR_0000018;EFO_0000540;OTAR_0000006	hematologic disease;cell proliferation disorder;genetic, familial or congenital disease;immune system disease;musculoskeletal or connective tissue disease
ENSG00000124486	USP9X	0	6.04993e-05	EFO_0000095	chronic lymphocytic leukemia	EFO_0000095-3;1;3	EFO_0005803;MONDO_0045024;OTAR_0000018;EFO_0000540;OTAR_0000006	hematologic disease;cell proliferation disorder;genetic, familial or congenital disease;immune system disease;musculoskeletal or connective tissue disease
ENSG00000124571	XPO5	0	5.84112e-05	EFO_0000095	chronic lymphocytic leukemia	EFO_0000095-3;1;3	EFO_0005803;MONDO_0045024;OTAR_0000018;EFO_0000540;OTAR_0000006	hematologic disease;cell proliferation disorder;genetic, familial or congenital disease;immune system disease;musculoskeletal or connective tissue disease
ENSG00000124942	AHNAK	0	5.32176e-05	EFO_0000095	chronic lymphocytic leukemia	EFO_0000095-3;1;3	EFO_0005803;MONDO_0045024;OTAR_0000018;EFO_0000540;OTAR_0000006	hematologic disease;cell proliferation disorder;genetic, familial or congenital disease;immune system disease;musculoskeletal or connective tissue disease
ENSG00000125148	MT2A	0	0.000265283	EFO_0000095	chronic lymphocytic leukemia	EFO_0000095-1;1	EFO_0005803;MONDO_0045024;OTAR_0000018;EFO_0000540;OTAR_0000006	hematologic disease;cell proliferation disorder;genetic, familial or congenital disease;immune system disease;musculoskeletal or connective tissue disease
ENSG00000125347	IRF1	0	0.000406438	EFO_0000095	chronic lymphocytic leukemia	EFO_0000095-1;1	EFO_0005803;MONDO_0045024;OTAR_0000018;EFO_0000540;OTAR_0000006	hematologic disease;cell proliferation disorder;genetic, familial or congenital disease;immune system disease;musculoskeletal or connective tissue disease
ENSG00000126456	IRF3	0	0.000390314	EFO_0000095	chronic lymphocytic leukemia	EFO_0000095-1;1	EFO_0005803;MONDO_0045024;OTAR_0000018;EFO_0000540;OTAR_0000006	hematologic disease;cell proliferation disorder;genetic, familial or congenital disease;immune system disease;musculoskeletal or connective tissue disease
ENSG00000126709	IFI6	0	0.000171861	EFO_0000095	chronic lymphocytic leukemia	EFO_0000095-1;1	EFO_0005803;MONDO_0045024;OTAR_0000018;EFO_0000540;OTAR_0000006	hematologic disease;cell proliferation disorder;genetic, familial or congenital disease;immune system disease;musculoskeletal or connective tissue disease
ENSG00000126803	HSPA2	0	0.000105103	EFO_0000095	chronic lymphocytic leukemia	EFO_0000095-3;1;3	EFO_0005803;MONDO_0045024;OTAR_0000018;EFO_0000540;OTAR_0000006	hematologic disease;cell proliferation disorder;genetic, familial or congenital disease;immune system disease;musculoskeletal or connective tissue disease
ENSG00000128604	IRF5	0	0.000294255	EFO_0000095	chronic lymphocytic leukemia	EFO_0000095-1;1	EFO_0005803;MONDO_0045024;OTAR_0000018;EFO_0000540;OTAR_0000006	hematologic disease;cell proliferation disorder;genetic, familial or congenital disease;immune system disease;musculoskeletal or connective tissue disease
ENSG00000130066	SAT1	0	6.77513e-05	EFO_0000095	chronic lymphocytic leukemia	EFO_0000095-3;1;3	EFO_0005803;MONDO_0045024;OTAR_0000018;EFO_0000540;OTAR_0000006	hematologic disease;cell proliferation disorder;genetic, familial or congenital disease;immune system disease;musculoskeletal or connective tissue disease
ENSG00000130303	BST2	0	0.000217011	EFO_0000095	chronic lymphocytic leukemia	EFO_0000095-1;1	EFO_0005803;MONDO_0045024;OTAR_0000018;EFO_0000540;OTAR_0000006	hematologic disease;cell proliferation disorder;genetic, familial or congenital disease;immune system disease;musculoskeletal or connective tissue disease
ENSG00000130726	TRIM28	0	0.000332327	EFO_0000095	chronic lymphocytic leukemia	EFO_0000095-3;1;3	EFO_0005803;MONDO_0045024;OTAR_0000018;EFO_0000540;OTAR_0000006	hematologic disease;cell proliferation disorder;genetic, familial or congenital disease;immune system disease;musculoskeletal or connective tissue disease
ENSG00000131095	GFAP	0	9.36313e-05	EFO_0000095	chronic lymphocytic leukemia	EFO_0000095-3;1;3	EFO_0005803;MONDO_0045024;OTAR_0000018;EFO_0000540;OTAR_0000006	hematologic disease;cell proliferation disorder;genetic, familial or congenital disease;immune system disease;musculoskeletal or connective tissue disease
ENSG00000131979	GCH1	0	5.42389e-05	EFO_0000095	chronic lymphocytic leukemia	EFO_0000095-3;1;3	EFO_0005803;MONDO_0045024;OTAR_0000018;EFO_0000540;OTAR_0000006	hematologic disease;cell proliferation disorder;genetic, familial or congenital disease;immune system disease;musculoskeletal or connective tissue disease
ENSG00000132002	DNAJB1	0	6.00032e-05	EFO_0000095	chronic lymphocytic leukemia	EFO_0000095-3;1;3	EFO_0005803;MONDO_0045024;OTAR_0000018;EFO_0000540;OTAR_0000006	hematologic disease;cell proliferation disorder;genetic, familial or congenital disease;immune system disease;musculoskeletal or connective tissue disease
ENSG00000132141	CCT6B	0	0.000258104	EFO_0000095	chronic lymphocytic leukemia	EFO_0000095-3;1;3	EFO_0005803;MONDO_0045024;OTAR_0000018;EFO_0000540;OTAR_0000006	hematologic disease;cell proliferation disorder;genetic, familial or congenital disease;immune system disease;musculoskeletal or connective tissue disease
ENSG00000132256	TRIM5	0	0.000210657	EFO_0000095	chronic lymphocytic leukemia	EFO_0000095-1;1	EFO_0005803;MONDO_0045024;OTAR_0000018;EFO_0000540;OTAR_0000006	hematologic disease;cell proliferation disorder;genetic, familial or congenital disease;immune system disease;musculoskeletal or connective tissue disease
ENSG00000132274	TRIM22	0	0.000215737	EFO_0000095	chronic lymphocytic leukemia	EFO_0000095-1;1	EFO_0005803;MONDO_0045024;OTAR_0000018;EFO_0000540;OTAR_0000006	hematologic disease;cell proliferation disorder;genetic, familial or congenital disease;immune system disease;musculoskeletal or connective tissue disease
ENSG00000132530	XAF1	0	0.000198317	EFO_0000095	chronic lymphocytic leukemia	EFO_0000095-1;1	EFO_0005803;MONDO_0045024;OTAR_0000018;EFO_0000540;OTAR_0000006	hematologic disease;cell proliferation disorder;genetic, familial or congenital disease;immune system disease;musculoskeletal or connective tissue disease
ENSG00000133935	ERG28	0	0.000123691	EFO_0000095	chronic lymphocytic leukemia	EFO_0000095-3;1;3	EFO_0005803;MONDO_0045024;OTAR_0000018;EFO_0000540;OTAR_0000006	hematologic disease;cell proliferation disorder;genetic, familial or congenital disease;immune system disease;musculoskeletal or connective tissue disease
ENSG00000134253	TRIM45	0	0.000206774	EFO_0000095	chronic lymphocytic leukemia	EFO_0000095-1;1	EFO_0005803;MONDO_0045024;OTAR_0000018;EFO_0000540;OTAR_0000006	hematologic disease;cell proliferation disorder;genetic, familial or congenital disease;immune system disease;musculoskeletal or connective tissue disease
ENSG00000134321	RSAD2	0	0.000199164	EFO_0000095	chronic lymphocytic leukemia	EFO_0000095-1;1	EFO_0005803;MONDO_0045024;OTAR_0000018;EFO_0000540;OTAR_0000006	hematologic disease;cell proliferation disorder;genetic, familial or congenital disease;immune system disease;musculoskeletal or connective tissue disease
ENSG00000134545	KLRC1	0	5.48631e-05	EFO_0000095	chronic lymphocytic leukemia	EFO_0000095-1;1	EFO_0005803;MONDO_0045024;OTAR_0000018;EFO_0000540;OTAR_0000006	hematologic disease;cell proliferation disorder;genetic, familial or congenital disease;immune system disease;musculoskeletal or connective tissue disease
ENSG00000135047	CTSL	0	7.37241e-05	EFO_0000095	chronic lymphocytic leukemia	EFO_0000095-1;1	EFO_0005803;MONDO_0045024;OTAR_0000018;EFO_0000540;OTAR_0000006	hematologic disease;cell proliferation disorder;genetic, familial or congenital disease;immune system disease;musculoskeletal or connective tissue disease
ENSG00000135114	OASL	0	0.000382299	EFO_0000095	chronic lymphocytic leukemia	EFO_0000095-1;1	EFO_0005803;MONDO_0045024;OTAR_0000018;EFO_0000540;OTAR_0000006	hematologic disease;cell proliferation disorder;genetic, familial or congenital disease;immune system disease;musculoskeletal or connective tissue disease
ENSG00000135316	SYNCRIP	0	9.88807e-05	EFO_0000095	chronic lymphocytic leukemia	EFO_0000095-3;1;3	EFO_0005803;MONDO_0045024;OTAR_0000018;EFO_0000540;OTAR_0000006	hematologic disease;cell proliferation disorder;genetic, familial or congenital disease;immune system disease;musculoskeletal or connective tissue disease
ENSG00000135624	CCT7	0	0.000384229	EFO_0000095	chronic lymphocytic leukemia	EFO_0000095-3;1;3	EFO_0005803;MONDO_0045024;OTAR_0000018;EFO_0000540;OTAR_0000006	hematologic disease;cell proliferation disorder;genetic, familial or congenital disease;immune system disease;musculoskeletal or connective tissue disease
ENSG00000135828	RNASEL	0	0.00017419	EFO_0000095	chronic lymphocytic leukemia	EFO_0000095-1;1	EFO_0005803;MONDO_0045024;OTAR_0000018;EFO_0000540;OTAR_0000006	hematologic disease;cell proliferation disorder;genetic, familial or congenital disease;immune system disease;musculoskeletal or connective tissue disease
ENSG00000135899	SP110	0.514241	0.00333413	EFO_0000095	chronic lymphocytic leukemia	EFO_0000095-3;1;3	EFO_0005803;MONDO_0045024;OTAR_0000018;EFO_0000540;OTAR_0000006	hematologic disease;cell proliferation disorder;genetic, familial or congenital disease;immune system disease;musculoskeletal or connective tissue disease
ENSG00000136319	TTC5	0	5.82433e-05	EFO_0000095	chronic lymphocytic leukemia	EFO_0000095-3;1;3	EFO_0005803;MONDO_0045024;OTAR_0000018;EFO_0000540;OTAR_0000006	hematologic disease;cell proliferation disorder;genetic, familial or congenital disease;immune system disease;musculoskeletal or connective tissue disease
ENSG00000136485	DCAF7	0	0.000105574	EFO_0000095	chronic lymphocytic leukemia	EFO_0000095-3;1;3	EFO_0005803;MONDO_0045024;OTAR_0000018;EFO_0000540;OTAR_0000006	hematologic disease;cell proliferation disorder;genetic, familial or congenital disease;immune system disease;musculoskeletal or connective tissue disease
ENSG00000136514	RTP4	0	0.000151133	EFO_0000095	chronic lymphocytic leukemia	EFO_0000095-1;1	EFO_0005803;MONDO_0045024;OTAR_0000018;EFO_0000540;OTAR_0000006	hematologic disease;cell proliferation disorder;genetic, familial or congenital disease;immune system disease;musculoskeletal or connective tissue disease
ENSG00000136810	TXN	0	9.54958e-05	EFO_0000095	chronic lymphocytic leukemia	EFO_0000095-3;1;3	EFO_0005803;MONDO_0045024;OTAR_0000018;EFO_0000540;OTAR_0000006	hematologic disease;cell proliferation disorder;genetic, familial or congenital disease;immune system disease;musculoskeletal or connective tissue disease
ENSG00000136943	CTSV	0	7.47058e-05	EFO_0000095	chronic lymphocytic leukemia	EFO_0000095-1;1	EFO_0005803;MONDO_0045024;OTAR_0000018;EFO_0000540;OTAR_0000006	hematologic disease;cell proliferation disorder;genetic, familial or congenital disease;immune system disease;musculoskeletal or connective tissue disease
ENSG00000136997	MYC	0	0.00124467	EFO_0000095	chronic lymphocytic leukemia	EFO_0000095-3;1;3	EFO_0005803;MONDO_0045024;OTAR_0000018;EFO_0000540;OTAR_0000006	hematologic disease;cell proliferation disorder;genetic, familial or congenital disease;immune system disease;musculoskeletal or connective tissue disease
ENSG00000137080	IFNA21	0	5.26334e-05	EFO_0000095	chronic lymphocytic leukemia	EFO_0000095-1;1	EFO_0005803;MONDO_0045024;OTAR_0000018;EFO_0000540;OTAR_0000006	hematologic disease;cell proliferation disorder;genetic, familial or congenital disease;immune system disease;musculoskeletal or connective tissue disease
ENSG00000137265	IRF4	0.747091	0.0050954	EFO_0000095	chronic lymphocytic leukemia	EFO_0000095-1;1	EFO_0005803;MONDO_0045024;OTAR_0000018;EFO_0000540;OTAR_0000006	hematologic disease;cell proliferation disorder;genetic, familial or congenital disease;immune system disease;musculoskeletal or connective tissue disease
ENSG00000137267	TUBB2A	0	8.22289e-05	EFO_0000095	chronic lymphocytic leukemia	EFO_0000095-3;1;3	EFO_0005803;MONDO_0045024;OTAR_0000018;EFO_0000540;OTAR_0000006	hematologic disease;cell proliferation disorder;genetic, familial or congenital disease;immune system disease;musculoskeletal or connective tissue disease
ENSG00000137285	TUBB2B	0	7.9828e-05	EFO_0000095	chronic lymphocytic leukemia	EFO_0000095-3;1;3	EFO_0005803;MONDO_0045024;OTAR_0000018;EFO_0000540;OTAR_0000006	hematologic disease;cell proliferation disorder;genetic, familial or congenital disease;immune system disease;musculoskeletal or connective tissue disease
ENSG00000137628	DDX60	0	9.1503e-05	EFO_0000095	chronic lymphocytic leukemia	EFO_0000095-1;1	EFO_0005803;MONDO_0045024;OTAR_0000018;EFO_0000540;OTAR_0000006	hematologic disease;cell proliferation disorder;genetic, familial or congenital disease;immune system disease;musculoskeletal or connective tissue disease
ENSG00000137699	TRIM29	0	0.000226831	EFO_0000095	chronic lymphocytic leukemia	EFO_0000095-1;1	EFO_0005803;MONDO_0045024;OTAR_0000018;EFO_0000540;OTAR_0000006	hematologic disease;cell proliferation disorder;genetic, familial or congenital disease;immune system disease;musculoskeletal or connective tissue disease
ENSG00000137959	IFI44L	0	6.89725e-05	EFO_0000095	chronic lymphocytic leukemia	EFO_0000095-1;1	EFO_0005803;MONDO_0045024;OTAR_0000018;EFO_0000540;OTAR_0000006	hematologic disease;cell proliferation disorder;genetic, familial or congenital disease;immune system disease;musculoskeletal or connective tissue disease
ENSG00000137965	IFI44	0	7.05414e-05	EFO_0000095	chronic lymphocytic leukemia	EFO_0000095-1;1	EFO_0005803;MONDO_0045024;OTAR_0000018;EFO_0000540;OTAR_0000006	hematologic disease;cell proliferation disorder;genetic, familial or congenital disease;immune system disease;musculoskeletal or connective tissue disease
ENSG00000138279	ANXA7	0	0.000275189	EFO_0000095	chronic lymphocytic leukemia	EFO_0000095-3;1;3	EFO_0005803;MONDO_0045024;OTAR_0000018;EFO_0000540;OTAR_0000006	hematologic disease;cell proliferation disorder;genetic, familial or congenital disease;immune system disease;musculoskeletal or connective tissue disease
ENSG00000138385	SSB	0	7.54111e-05	EFO_0000095	chronic lymphocytic leukemia	EFO_0000095-3;1;3	EFO_0005803;MONDO_0045024;OTAR_0000018;EFO_0000540;OTAR_0000006	hematologic disease;cell proliferation disorder;genetic, familial or congenital disease;immune system disease;musculoskeletal or connective tissue disease
ENSG00000139112	GABARAPL1	0	0.000407864	EFO_0000095	chronic lymphocytic leukemia	EFO_0000095-3;1;3	EFO_0005803;MONDO_0045024;OTAR_0000018;EFO_0000540;OTAR_0000006	hematologic disease;cell proliferation disorder;genetic, familial or congenital disease;immune system disease;musculoskeletal or connective tissue disease
ENSG00000139921	TMX1	0	0.000106967	EFO_0000095	chronic lymphocytic leukemia	EFO_0000095-3;1;3	EFO_0005803;MONDO_0045024;OTAR_0000018;EFO_0000540;OTAR_0000006	hematologic disease;cell proliferation disorder;genetic, familial or congenital disease;immune system disease;musculoskeletal or connective tissue disease
ENSG00000140009	ESR2	0	0.000319347	EFO_0000095	chronic lymphocytic leukemia	EFO_0000095-3;1;3	EFO_0005803;MONDO_0045024;OTAR_0000018;EFO_0000540;OTAR_0000006	hematologic disease;cell proliferation disorder;genetic, familial or congenital disease;immune system disease;musculoskeletal or connective tissue disease
ENSG00000140464	PML	0	0.000457555	EFO_0000095	chronic lymphocytic leukemia	EFO_0000095-1;1	EFO_0005803;MONDO_0045024;OTAR_0000018;EFO_0000540;OTAR_0000006	hematologic disease;cell proliferation disorder;genetic, familial or congenital disease;immune system disease;musculoskeletal or connective tissue disease
ENSG00000140941	MAP1LC3B	0	0.00027202	EFO_0000095	chronic lymphocytic leukemia	EFO_0000095-3;1;3	EFO_0005803;MONDO_0045024;OTAR_0000018;EFO_0000540;OTAR_0000006	hematologic disease;cell proliferation disorder;genetic, familial or congenital disease;immune system disease;musculoskeletal or connective tissue disease
ENSG00000140968	IRF8	0.886066	0.00592962	EFO_0000095	chronic lymphocytic leukemia	EFO_0000095-1;1	EFO_0005803;MONDO_0045024;OTAR_0000018;EFO_0000540;OTAR_0000006	hematologic disease;cell proliferation disorder;genetic, familial or congenital disease;immune system disease;musculoskeletal or connective tissue disease
ENSG00000141499	WRAP53	0	8.65364e-05	EFO_0000095	chronic lymphocytic leukemia	EFO_0000095-3;1;3	EFO_0005803;MONDO_0045024;OTAR_0000018;EFO_0000540;OTAR_0000006	hematologic disease;cell proliferation disorder;genetic, familial or congenital disease;immune system disease;musculoskeletal or connective tissue disease
ENSG00000141510	TP53	0	0.00133904	EFO_0000095	chronic lymphocytic leukemia	EFO_0000095-3;1;3	EFO_0005803;MONDO_0045024;OTAR_0000018;EFO_0000540;OTAR_0000006	hematologic disease;cell proliferation disorder;genetic, familial or congenital disease;immune system disease;musculoskeletal or connective tissue disease
ENSG00000142089	IFITM3	0	0.000180145	EFO_0000095	chronic lymphocytic leukemia	EFO_0000095-1;1	EFO_0005803;MONDO_0045024;OTAR_0000018;EFO_0000540;OTAR_0000006	hematologic disease;cell proliferation disorder;genetic, familial or congenital disease;immune system disease;musculoskeletal or connective tissue disease
ENSG00000143256	PFDN2	0	6.03752e-05	EFO_0000095	chronic lymphocytic leukemia	EFO_0000095-3;1;3	EFO_0005803;MONDO_0045024;OTAR_0000018;EFO_0000540;OTAR_0000006	hematologic disease;cell proliferation disorder;genetic, familial or congenital disease;immune system disease;musculoskeletal or connective tissue disease
ENSG00000143387	CTSK	0	6.32191e-05	EFO_0000095	chronic lymphocytic leukemia	EFO_0000095-1;1	EFO_0005803;MONDO_0045024;OTAR_0000018;EFO_0000540;OTAR_0000006	hematologic disease;cell proliferation disorder;genetic, familial or congenital disease;immune system disease;musculoskeletal or connective tissue disease
ENSG00000145335	SNCA	0	9.15882e-05	EFO_0000095	chronic lymphocytic leukemia	EFO_0000095-3;1;3	EFO_0005803;MONDO_0045024;OTAR_0000018;EFO_0000540;OTAR_0000006	hematologic disease;cell proliferation disorder;genetic, familial or congenital disease;immune system disease;musculoskeletal or connective tissue disease
ENSG00000145388	METTL14	0	0.000222942	EFO_0000095	chronic lymphocytic leukemia	EFO_0000095-3;1;3	EFO_0005803;MONDO_0045024;OTAR_0000018;EFO_0000540;OTAR_0000006	hematologic disease;cell proliferation disorder;genetic, familial or congenital disease;immune system disease;musculoskeletal or connective tissue disease
ENSG00000145907	G3BP1	0	6.52367e-05	EFO_0000095	chronic lymphocytic leukemia	EFO_0000095-3;1;3	EFO_0005803;MONDO_0045024;OTAR_0000018;EFO_0000540;OTAR_0000006	hematologic disease;cell proliferation disorder;genetic, familial or congenital disease;immune system disease;musculoskeletal or connective tissue disease
ENSG00000146457	WTAP	0	9.37224e-05	EFO_0000095	chronic lymphocytic leukemia	EFO_0000095-3;1;3	EFO_0005803;MONDO_0045024;OTAR_0000018;EFO_0000540;OTAR_0000006	hematologic disease;cell proliferation disorder;genetic, familial or congenital disease;immune system disease;musculoskeletal or connective tissue disease
ENSG00000146731	CCT6A	0	0.000357292	EFO_0000095	chronic lymphocytic leukemia	EFO_0000095-3;1;3	EFO_0005803;MONDO_0045024;OTAR_0000018;EFO_0000540;OTAR_0000006	hematologic disease;cell proliferation disorder;genetic, familial or congenital disease;immune system disease;musculoskeletal or connective tissue disease
ENSG00000147140	NONO	0	7.679e-05	EFO_0000095	chronic lymphocytic leukemia	EFO_0000095-3;1;3	EFO_0005803;MONDO_0045024;OTAR_0000018;EFO_0000540;OTAR_0000006	hematologic disease;cell proliferation disorder;genetic, familial or congenital disease;immune system disease;musculoskeletal or connective tissue disease
ENSG00000147324	MFHAS1	0	5.81988e-05	EFO_0000095	chronic lymphocytic leukemia	EFO_0000095-3;1;3	EFO_0005803;MONDO_0045024;OTAR_0000018;EFO_0000540;OTAR_0000006	hematologic disease;cell proliferation disorder;genetic, familial or congenital disease;immune system disease;musculoskeletal or connective tissue disease
ENSG00000147475	ERLIN2	0	7.39273e-05	EFO_0000095	chronic lymphocytic leukemia	EFO_0000095-3;1;3	EFO_0005803;MONDO_0045024;OTAR_0000018;EFO_0000540;OTAR_0000006	hematologic disease;cell proliferation disorder;genetic, familial or congenital disease;immune system disease;musculoskeletal or connective tissue disease
ENSG00000147889	CDKN2A	0	0.000159096	EFO_0000095	chronic lymphocytic leukemia	EFO_0000095-3;1;3	EFO_0005803;MONDO_0045024;OTAR_0000018;EFO_0000540;OTAR_0000006	hematologic disease;cell proliferation disorder;genetic, familial or congenital disease;immune system disease;musculoskeletal or connective tissue disease
ENSG00000149294	NCAM1	0	0.000366998	EFO_0000095	chronic lymphocytic leukemia	EFO_0000095-1;1	EFO_0005803;MONDO_0045024;OTAR_0000018;EFO_0000540;OTAR_0000006	hematologic disease;cell proliferation disorder;genetic, familial or congenital disease;immune system disease;musculoskeletal or connective tissue disease
ENSG00000150244	TRIM48	0	0.000198534	EFO_0000095	chronic lymphocytic leukemia	EFO_0000095-1;1	EFO_0005803;MONDO_0045024;OTAR_0000018;EFO_0000540;OTAR_0000006	hematologic disease;cell proliferation disorder;genetic, familial or congenital disease;immune system disease;musculoskeletal or connective tissue disease
ENSG00000150337	FCGR1A	0	0.000351464	EFO_0000095	chronic lymphocytic leukemia	EFO_0000095-1;1	EFO_0005803;MONDO_0045024;OTAR_0000018;EFO_0000540;OTAR_0000006	hematologic disease;cell proliferation disorder;genetic, familial or congenital disease;immune system disease;musculoskeletal or connective tissue disease
ENSG00000150753	CCT5	0	0.000358072	EFO_0000095	chronic lymphocytic leukemia	EFO_0000095-3;1;3	EFO_0005803;MONDO_0045024;OTAR_0000018;EFO_0000540;OTAR_0000006	hematologic disease;cell proliferation disorder;genetic, familial or congenital disease;immune system disease;musculoskeletal or connective tissue disease
ENSG00000151835	SACS	0	0.000146855	EFO_0000095	chronic lymphocytic leukemia	EFO_0000095-3;1;3	EFO_0005803;MONDO_0045024;OTAR_0000018;EFO_0000540;OTAR_0000006	hematologic disease;cell proliferation disorder;genetic, familial or congenital disease;immune system disease;musculoskeletal or connective tissue disease
ENSG00000151929	BAG3	0	8.38647e-05	EFO_0000095	chronic lymphocytic leukemia	EFO_0000095-3;1;3	EFO_0005803;MONDO_0045024;OTAR_0000018;EFO_0000540;OTAR_0000006	hematologic disease;cell proliferation disorder;genetic, familial or congenital disease;immune system disease;musculoskeletal or connective tissue disease
ENSG00000152455	SUV39H2	0	5.1534e-05	EFO_0000095	chronic lymphocytic leukemia	EFO_0000095-3;1;3	EFO_0005803;MONDO_0045024;OTAR_0000018;EFO_0000540;OTAR_0000006	hematologic disease;cell proliferation disorder;genetic, familial or congenital disease;immune system disease;musculoskeletal or connective tissue disease
ENSG00000152465	NMT2	0	6.70013e-05	EFO_0000095	chronic lymphocytic leukemia	EFO_0000095-3;1;3	EFO_0005803;MONDO_0045024;OTAR_0000018;EFO_0000540;OTAR_0000006	hematologic disease;cell proliferation disorder;genetic, familial or congenital disease;immune system disease;musculoskeletal or connective tissue disease
ENSG00000153064	BANK1	0.807338	0.00519951	EFO_0000095	chronic lymphocytic leukemia	EFO_0000095-3;1;3	EFO_0005803;MONDO_0045024;OTAR_0000018;EFO_0000540;OTAR_0000006	hematologic disease;cell proliferation disorder;genetic, familial or congenital disease;immune system disease;musculoskeletal or connective tissue disease
ENSG00000154451	GBP5	0	0.000248748	EFO_0000095	chronic lymphocytic leukemia	EFO_0000095-1;1	EFO_0005803;MONDO_0045024;OTAR_0000018;EFO_0000540;OTAR_0000006	hematologic disease;cell proliferation disorder;genetic, familial or congenital disease;immune system disease;musculoskeletal or connective tissue disease
ENSG00000155393	HEATR3	0	5.44672e-05	EFO_0000095	chronic lymphocytic leukemia	EFO_0000095-3;1;3	EFO_0005803;MONDO_0045024;OTAR_0000018;EFO_0000540;OTAR_0000006	hematologic disease;cell proliferation disorder;genetic, familial or congenital disease;immune system disease;musculoskeletal or connective tissue disease
ENSG00000155959	VBP1	0	5.58662e-05	EFO_0000095	chronic lymphocytic leukemia	EFO_0000095-3;1;3	EFO_0005803;MONDO_0045024;OTAR_0000018;EFO_0000540;OTAR_0000006	hematologic disease;cell proliferation disorder;genetic, familial or congenital disease;immune system disease;musculoskeletal or connective tissue disease
ENSG00000156475	PPP2R2B	0	0.000108822	EFO_0000095	chronic lymphocytic leukemia	EFO_0000095-3;1;3	EFO_0005803;MONDO_0045024;OTAR_0000018;EFO_0000540;OTAR_0000006	hematologic disease;cell proliferation disorder;genetic, familial or congenital disease;immune system disease;musculoskeletal or connective tissue disease
ENSG00000156711	MAPK13	0	0.000135512	EFO_0000095	chronic lymphocytic leukemia	EFO_0000095-3;1;3	EFO_0005803;MONDO_0045024;OTAR_0000018;EFO_0000540;OTAR_0000006	hematologic disease;cell proliferation disorder;genetic, familial or congenital disease;immune system disease;musculoskeletal or connective tissue disease
ENSG00000157601	MX1	0	0.000408383	EFO_0000095	chronic lymphocytic leukemia	EFO_0000095-1;1	EFO_0005803;MONDO_0045024;OTAR_0000018;EFO_0000540;OTAR_0000006	hematologic disease;cell proliferation disorder;genetic, familial or congenital disease;immune system disease;musculoskeletal or connective tissue disease
ENSG00000158301	GPRASP2	0	5.76367e-05	EFO_0000095	chronic lymphocytic leukemia	EFO_0000095-3;1;3	EFO_0005803;MONDO_0045024;OTAR_0000018;EFO_0000540;OTAR_0000006	hematologic disease;cell proliferation disorder;genetic, familial or congenital disease;immune system disease;musculoskeletal or connective tissue disease
ENSG00000158828	PINK1	0	5.70677e-05	EFO_0000095	chronic lymphocytic leukemia	EFO_0000095-3;1;3	EFO_0005803;MONDO_0045024;OTAR_0000018;EFO_0000540;OTAR_0000006	hematologic disease;cell proliferation disorder;genetic, familial or congenital disease;immune system disease;musculoskeletal or connective tissue disease
ENSG00000159023	EPB41	0	7.68804e-05	EFO_0000095	chronic lymphocytic leukemia	EFO_0000095-3;1;3	EFO_0005803;MONDO_0045024;OTAR_0000018;EFO_0000540;OTAR_0000006	hematologic disease;cell proliferation disorder;genetic, familial or congenital disease;immune system disease;musculoskeletal or connective tissue disease
ENSG00000160049	DFFA	0	0.00012932	EFO_0000095	chronic lymphocytic leukemia	EFO_0000095-3;1;3	EFO_0005803;MONDO_0045024;OTAR_0000018;EFO_0000540;OTAR_0000006	hematologic disease;cell proliferation disorder;genetic, familial or congenital disease;immune system disease;musculoskeletal or connective tissue disease
ENSG00000160710	ADAR	0	0.000185219	EFO_0000095	chronic lymphocytic leukemia	EFO_0000095-1;1	EFO_0005803;MONDO_0045024;OTAR_0000018;EFO_0000540;OTAR_0000006	hematologic disease;cell proliferation disorder;genetic, familial or congenital disease;immune system disease;musculoskeletal or connective tissue disease
ENSG00000161011	SQSTM1	0	0.000129607	EFO_0000095	chronic lymphocytic leukemia	EFO_0000095-3;1;3	EFO_0005803;MONDO_0045024;OTAR_0000018;EFO_0000540;OTAR_0000006	hematologic disease;cell proliferation disorder;genetic, familial or congenital disease;immune system disease;musculoskeletal or connective tissue disease
ENSG00000162645	GBP2	0	0.000330127	EFO_0000095	chronic lymphocytic leukemia	EFO_0000095-1;1	EFO_0005803;MONDO_0045024;OTAR_0000018;EFO_0000540;OTAR_0000006	hematologic disease;cell proliferation disorder;genetic, familial or congenital disease;immune system disease;musculoskeletal or connective tissue disease
ENSG00000162654	GBP4	0	0.000234621	EFO_0000095	chronic lymphocytic leukemia	EFO_0000095-1;1	EFO_0005803;MONDO_0045024;OTAR_0000018;EFO_0000540;OTAR_0000006	hematologic disease;cell proliferation disorder;genetic, familial or congenital disease;immune system disease;musculoskeletal or connective tissue disease
ENSG00000162692	VCAM1	0	0.000677998	EFO_0000095	chronic lymphocytic leukemia	EFO_0000095-3;1;3	EFO_0005803;MONDO_0045024;OTAR_0000018;EFO_0000540;OTAR_0000006	hematologic disease;cell proliferation disorder;genetic, familial or congenital disease;immune system disease;musculoskeletal or connective tissue disease
ENSG00000162931	TRIM17	0	0.000210308	EFO_0000095	chronic lymphocytic leukemia	EFO_0000095-1;1	EFO_0005803;MONDO_0045024;OTAR_0000018;EFO_0000540;OTAR_0000006	hematologic disease;cell proliferation disorder;genetic, familial or congenital disease;immune system disease;musculoskeletal or connective tissue disease
ENSG00000162946	DISC1	0	0.00114298	EFO_0000095	chronic lymphocytic leukemia	EFO_0000095-3;1;3	EFO_0005803;MONDO_0045024;OTAR_0000018;EFO_0000540;OTAR_0000006	hematologic disease;cell proliferation disorder;genetic, familial or congenital disease;immune system disease;musculoskeletal or connective tissue disease
ENSG00000163462	TRIM46	0	0.000209727	EFO_0000095	chronic lymphocytic leukemia	EFO_0000095-1;1	EFO_0005803;MONDO_0045024;OTAR_0000018;EFO_0000540;OTAR_0000006	hematologic disease;cell proliferation disorder;genetic, familial or congenital disease;immune system disease;musculoskeletal or connective tissue disease
ENSG00000163468	CCT3	0	0.000366002	EFO_0000095	chronic lymphocytic leukemia	EFO_0000095-3;1;3	EFO_0005803;MONDO_0045024;OTAR_0000018;EFO_0000540;OTAR_0000006	hematologic disease;cell proliferation disorder;genetic, familial or congenital disease;immune system disease;musculoskeletal or connective tissue disease
ENSG00000164070	HSPA4L	0	5.99897e-05	EFO_0000095	chronic lymphocytic leukemia	EFO_0000095-3;1;3	EFO_0005803;MONDO_0045024;OTAR_0000018;EFO_0000540;OTAR_0000006	hematologic disease;cell proliferation disorder;genetic, familial or congenital disease;immune system disease;musculoskeletal or connective tissue disease
ENSG00000164087	POC1A	0	5.19053e-05	EFO_0000095	chronic lymphocytic leukemia	EFO_0000095-3;1;3	EFO_0005803;MONDO_0045024;OTAR_0000018;EFO_0000540;OTAR_0000006	hematologic disease;cell proliferation disorder;genetic, familial or congenital disease;immune system disease;musculoskeletal or connective tissue disease
ENSG00000164111	ANXA5	0	5.29143e-05	EFO_0000095	chronic lymphocytic leukemia	EFO_0000095-3;1;3	EFO_0005803;MONDO_0045024;OTAR_0000018;EFO_0000540;OTAR_0000006	hematologic disease;cell proliferation disorder;genetic, familial or congenital disease;immune system disease;musculoskeletal or connective tissue disease
ENSG00000164733	CTSB	0	7.9247e-05	EFO_0000095	chronic lymphocytic leukemia	EFO_0000095-1;1	EFO_0005803;MONDO_0045024;OTAR_0000018;EFO_0000540;OTAR_0000006	hematologic disease;cell proliferation disorder;genetic, familial or congenital disease;immune system disease;musculoskeletal or connective tissue disease
ENSG00000164885	CDK5	0	0.000380577	EFO_0000095	chronic lymphocytic leukemia	EFO_0000095-3;1;3	EFO_0005803;MONDO_0045024;OTAR_0000018;EFO_0000540;OTAR_0000006	hematologic disease;cell proliferation disorder;genetic, familial or congenital disease;immune system disease;musculoskeletal or connective tissue disease
ENSG00000164924	YWHAZ	0	0.00165995	EFO_0000095	chronic lymphocytic leukemia	EFO_0000095-3;1;3	EFO_0005803;MONDO_0045024;OTAR_0000018;EFO_0000540;OTAR_0000006	hematologic disease;cell proliferation disorder;genetic, familial or congenital disease;immune system disease;musculoskeletal or connective tissue disease
ENSG00000165819	METTL3	0	0.000151668	EFO_0000095	chronic lymphocytic leukemia	EFO_0000095-3;1;3	EFO_0005803;MONDO_0045024;OTAR_0000018;EFO_0000540;OTAR_0000006	hematologic disease;cell proliferation disorder;genetic, familial or congenital disease;immune system disease;musculoskeletal or connective tissue disease
ENSG00000165949	IFI27	0	0.000168465	EFO_0000095	chronic lymphocytic leukemia	EFO_0000095-1;1	EFO_0005803;MONDO_0045024;OTAR_0000018;EFO_0000540;OTAR_0000006	hematologic disease;cell proliferation disorder;genetic, familial or congenital disease;immune system disease;musculoskeletal or connective tissue disease
ENSG00000166333	ILK	0	0.00022501	EFO_0000095	chronic lymphocytic leukemia	EFO_0000095-3;1;3	EFO_0005803;MONDO_0045024;OTAR_0000018;EFO_0000540;OTAR_0000006	hematologic disease;cell proliferation disorder;genetic, familial or congenital disease;immune system disease;musculoskeletal or connective tissue disease
ENSG00000166484	MAPK7	0	6.57629e-05	EFO_0000095	chronic lymphocytic leukemia	EFO_0000095-3;1;3	EFO_0005803;MONDO_0045024;OTAR_0000018;EFO_0000540;OTAR_0000006	hematologic disease;cell proliferation disorder;genetic, familial or congenital disease;immune system disease;musculoskeletal or connective tissue disease
ENSG00000166710	B2M	0	0.000545043	EFO_0000095	chronic lymphocytic leukemia	EFO_0000095-1;1	EFO_0005803;MONDO_0045024;OTAR_0000018;EFO_0000540;OTAR_0000006	hematologic disease;cell proliferation disorder;genetic, familial or congenital disease;immune system disease;musculoskeletal or connective tissue disease
ENSG00000166946	CCNDBP1	0	6.14151e-05	EFO_0000095	chronic lymphocytic leukemia	EFO_0000095-3;1;3	EFO_0005803;MONDO_0045024;OTAR_0000018;EFO_0000540;OTAR_0000006	hematologic disease;cell proliferation disorder;genetic, familial or congenital disease;immune system disease;musculoskeletal or connective tissue disease
ENSG00000166986	MARS	0	7.0636e-05	EFO_0000095	chronic lymphocytic leukemia	EFO_0000095-3;1;3	EFO_0005803;MONDO_0045024;OTAR_0000018;EFO_0000540;OTAR_0000006	hematologic disease;cell proliferation disorder;genetic, familial or congenital disease;immune system disease;musculoskeletal or connective tissue disease
ENSG00000167136	ENDOG	0	0.000134321	EFO_0000095	chronic lymphocytic leukemia	EFO_0000095-3;1;3	EFO_0005803;MONDO_0045024;OTAR_0000018;EFO_0000540;OTAR_0000006	hematologic disease;cell proliferation disorder;genetic, familial or congenital disease;immune system disease;musculoskeletal or connective tissue disease
ENSG00000167333	TRIM68	0	0.000218551	EFO_0000095	chronic lymphocytic leukemia	EFO_0000095-1;1	EFO_0005803;MONDO_0045024;OTAR_0000018;EFO_0000540;OTAR_0000006	hematologic disease;cell proliferation disorder;genetic, familial or congenital disease;immune system disease;musculoskeletal or connective tissue disease
ENSG00000167553	TUBA1C	0	0.00011865	EFO_0000095	chronic lymphocytic leukemia	EFO_0000095-3;1;3	EFO_0005803;MONDO_0045024;OTAR_0000018;EFO_0000540;OTAR_0000006	hematologic disease;cell proliferation disorder;genetic, familial or congenital disease;immune system disease;musculoskeletal or connective tissue disease
ENSG00000167770	OTUB1	0	0.00023295	EFO_0000095	chronic lymphocytic leukemia	EFO_0000095-3;1;3	EFO_0005803;MONDO_0045024;OTAR_0000018;EFO_0000540;OTAR_0000006	hematologic disease;cell proliferation disorder;genetic, familial or congenital disease;immune system disease;musculoskeletal or connective tissue disease
ENSG00000167815	PRDX2	0	5.30233e-05	EFO_0000095	chronic lymphocytic leukemia	EFO_0000095-3;1;3	EFO_0005803;MONDO_0045024;OTAR_0000018;EFO_0000540;OTAR_0000006	hematologic disease;cell proliferation disorder;genetic, familial or congenital disease;immune system disease;musculoskeletal or connective tissue disease
ENSG00000167900	TK1	0	0.00033444	EFO_0000095	chronic lymphocytic leukemia	EFO_0000095-3;1;3	EFO_0005803;MONDO_0045024;OTAR_0000018;EFO_0000540;OTAR_0000006	hematologic disease;cell proliferation disorder;genetic, familial or congenital disease;immune system disease;musculoskeletal or connective tissue disease
ENSG00000168237	GLYCTK	0	5.46577e-05	EFO_0000095	chronic lymphocytic leukemia	EFO_0000095-3;1;3	EFO_0005803;MONDO_0045024;OTAR_0000018;EFO_0000540;OTAR_0000006	hematologic disease;cell proliferation disorder;genetic, familial or congenital disease;immune system disease;musculoskeletal or connective tissue disease
ENSG00000168259	DNAJC7	0	5.6732e-05	EFO_0000095	chronic lymphocytic leukemia	EFO_0000095-3;1;3	EFO_0005803;MONDO_0045024;OTAR_0000018;EFO_0000540;OTAR_0000006	hematologic disease;cell proliferation disorder;genetic, familial or congenital disease;immune system disease;musculoskeletal or connective tissue disease
ENSG00000168310	IRF2	0	0.000335697	EFO_0000095	chronic lymphocytic leukemia	EFO_0000095-1;1	EFO_0005803;MONDO_0045024;OTAR_0000018;EFO_0000540;OTAR_0000006	hematologic disease;cell proliferation disorder;genetic, familial or congenital disease;immune system disease;musculoskeletal or connective tissue disease
ENSG00000168439	STIP1	0	0.000130658	EFO_0000095	chronic lymphocytic leukemia	EFO_0000095-3;1;3	EFO_0005803;MONDO_0045024;OTAR_0000018;EFO_0000540;OTAR_0000006	hematologic disease;cell proliferation disorder;genetic, familial or congenital disease;immune system disease;musculoskeletal or connective tissue disease
ENSG00000168710	AHCYL1	0	5.32086e-05	EFO_0000095	chronic lymphocytic leukemia	EFO_0000095-3;1;3	EFO_0005803;MONDO_0045024;OTAR_0000018;EFO_0000540;OTAR_0000006	hematologic disease;cell proliferation disorder;genetic, familial or congenital disease;immune system disease;musculoskeletal or connective tissue disease
ENSG00000169710	FASN	0	7.35053e-05	EFO_0000095	chronic lymphocytic leukemia	EFO_0000095-3;1;3	EFO_0005803;MONDO_0045024;OTAR_0000018;EFO_0000540;OTAR_0000006	hematologic disease;cell proliferation disorder;genetic, familial or congenital disease;immune system disease;musculoskeletal or connective tissue disease
ENSG00000170248	PDCD6IP	0	5.22935e-05	EFO_0000095	chronic lymphocytic leukemia	EFO_0000095-3;1;3	EFO_0005803;MONDO_0045024;OTAR_0000018;EFO_0000540;OTAR_0000006	hematologic disease;cell proliferation disorder;genetic, familial or congenital disease;immune system disease;musculoskeletal or connective tissue disease
ENSG00000170276	HSPB2	0	7.47066e-05	EFO_0000095	chronic lymphocytic leukemia	EFO_0000095-3;1;3	EFO_0005803;MONDO_0045024;OTAR_0000018;EFO_0000540;OTAR_0000006	hematologic disease;cell proliferation disorder;genetic, familial or congenital disease;immune system disease;musculoskeletal or connective tissue disease
ENSG00000170296	GABARAP	0	0.000308151	EFO_0000095	chronic lymphocytic leukemia	EFO_0000095-3;1;3	EFO_0005803;MONDO_0045024;OTAR_0000018;EFO_0000540;OTAR_0000006	hematologic disease;cell proliferation disorder;genetic, familial or congenital disease;immune system disease;musculoskeletal or connective tissue disease
ENSG00000170581	STAT2	0	0.00023472	EFO_0000095	chronic lymphocytic leukemia	EFO_0000095-1;1	EFO_0005803;MONDO_0045024;OTAR_0000018;EFO_0000540;OTAR_0000006	hematologic disease;cell proliferation disorder;genetic, familial or congenital disease;immune system disease;musculoskeletal or connective tissue disease
ENSG00000170606	HSPA4	0	0.000120088	EFO_0000095	chronic lymphocytic leukemia	EFO_0000095-3;1;3	EFO_0005803;MONDO_0045024;OTAR_0000018;EFO_0000540;OTAR_0000006	hematologic disease;cell proliferation disorder;genetic, familial or congenital disease;immune system disease;musculoskeletal or connective tissue disease
ENSG00000171109	MFN1	0	0.000132798	EFO_0000095	chronic lymphocytic leukemia	EFO_0000095-3;1;3	EFO_0005803;MONDO_0045024;OTAR_0000018;EFO_0000540;OTAR_0000006	hematologic disease;cell proliferation disorder;genetic, familial or congenital disease;immune system disease;musculoskeletal or connective tissue disease
ENSG00000171206	TRIM8	0	0.000237675	EFO_0000095	chronic lymphocytic leukemia	EFO_0000095-1;1	EFO_0005803;MONDO_0045024;OTAR_0000018;EFO_0000540;OTAR_0000006	hematologic disease;cell proliferation disorder;genetic, familial or congenital disease;immune system disease;musculoskeletal or connective tissue disease
ENSG00000171444	MCC	0	0.000192374	EFO_0000095	chronic lymphocytic leukemia	EFO_0000095-3;1;3	EFO_0005803;MONDO_0045024;OTAR_0000018;EFO_0000540;OTAR_0000006	hematologic disease;cell proliferation disorder;genetic, familial or congenital disease;immune system disease;musculoskeletal or connective tissue disease
ENSG00000171867	PRNP	0	0.000401464	EFO_0000095	chronic lymphocytic leukemia	EFO_0000095-3;1;3	EFO_0005803;MONDO_0045024;OTAR_0000018;EFO_0000540;OTAR_0000006	hematologic disease;cell proliferation disorder;genetic, familial or congenital disease;immune system disease;musculoskeletal or connective tissue disease
ENSG00000172062	SMN1	0	0.000330865	EFO_0000095	chronic lymphocytic leukemia	EFO_0000095-3;1;3	EFO_0005803;MONDO_0045024;OTAR_0000018;EFO_0000540;OTAR_0000006	hematologic disease;cell proliferation disorder;genetic, familial or congenital disease;immune system disease;musculoskeletal or connective tissue disease
ENSG00000172115	CYCS	0	0.000407864	EFO_0000095	chronic lymphocytic leukemia	EFO_0000095-3;1;3	EFO_0005803;MONDO_0045024;OTAR_0000018;EFO_0000540;OTAR_0000006	hematologic disease;cell proliferation disorder;genetic, familial or congenital disease;immune system disease;musculoskeletal or connective tissue disease
ENSG00000172183	ISG20	0	0.000162843	EFO_0000095	chronic lymphocytic leukemia	EFO_0000095-1;1	EFO_0005803;MONDO_0045024;OTAR_0000018;EFO_0000540;OTAR_0000006	hematologic disease;cell proliferation disorder;genetic, familial or congenital disease;immune system disease;musculoskeletal or connective tissue disease
ENSG00000172531	PPP1CA	0	0.000422619	EFO_0000095	chronic lymphocytic leukemia	EFO_0000095-3;1;3	EFO_0005803;MONDO_0045024;OTAR_0000018;EFO_0000540;OTAR_0000006	hematologic disease;cell proliferation disorder;genetic, familial or congenital disease;immune system disease;musculoskeletal or connective tissue disease
ENSG00000173040	EVC2	0	6.15539e-05	EFO_0000095	chronic lymphocytic leukemia	EFO_0000095-3;1;3	EFO_0005803;MONDO_0045024;OTAR_0000018;EFO_0000540;OTAR_0000006	hematologic disease;cell proliferation disorder;genetic, familial or congenital disease;immune system disease;musculoskeletal or connective tissue disease
ENSG00000173110	HSPA6	0	7.38191e-05	EFO_0000095	chronic lymphocytic leukemia	EFO_0000095-3;1;3	EFO_0005803;MONDO_0045024;OTAR_0000018;EFO_0000540;OTAR_0000006	hematologic disease;cell proliferation disorder;genetic, familial or congenital disease;immune system disease;musculoskeletal or connective tissue disease
ENSG00000173530	TNFRSF10D	0	0.000106596	EFO_0000095	chronic lymphocytic leukemia	EFO_0000095-3;1;3	EFO_0005803;MONDO_0045024;OTAR_0000018;EFO_0000540;OTAR_0000006	hematologic disease;cell proliferation disorder;genetic, familial or congenital disease;immune system disease;musculoskeletal or connective tissue disease
ENSG00000173805	HAP1	0	5.20451e-05	EFO_0000095	chronic lymphocytic leukemia	EFO_0000095-3;1;3	EFO_0005803;MONDO_0045024;OTAR_0000018;EFO_0000540;OTAR_0000006	hematologic disease;cell proliferation disorder;genetic, familial or congenital disease;immune system disease;musculoskeletal or connective tissue disease
ENSG00000174007	CEP19	0	8.41873e-05	EFO_0000095	chronic lymphocytic leukemia	EFO_0000095-3;1;3	EFO_0005803;MONDO_0045024;OTAR_0000018;EFO_0000540;OTAR_0000006	hematologic disease;cell proliferation disorder;genetic, familial or congenital disease;immune system disease;musculoskeletal or connective tissue disease
ENSG00000174437	ATP2A2	0	5.49088e-05	EFO_0000095	chronic lymphocytic leukemia	EFO_0000095-3;1;3	EFO_0005803;MONDO_0045024;OTAR_0000018;EFO_0000540;OTAR_0000006	hematologic disease;cell proliferation disorder;genetic, familial or congenital disease;immune system disease;musculoskeletal or connective tissue disease
ENSG00000175470	PPP2R2D	0	7.2318e-05	EFO_0000095	chronic lymphocytic leukemia	EFO_0000095-3;1;3	EFO_0005803;MONDO_0045024;OTAR_0000018;EFO_0000540;OTAR_0000006	hematologic disease;cell proliferation disorder;genetic, familial or congenital disease;immune system disease;musculoskeletal or connective tissue disease
ENSG00000176014	TUBB6	0	5.42869e-05	EFO_0000095	chronic lymphocytic leukemia	EFO_0000095-3;1;3	EFO_0005803;MONDO_0045024;OTAR_0000018;EFO_0000540;OTAR_0000006	hematologic disease;cell proliferation disorder;genetic, familial or congenital disease;immune system disease;musculoskeletal or connective tissue disease
ENSG00000177138	FAM9B	0	9.22202e-05	EFO_0000095	chronic lymphocytic leukemia	EFO_0000095-3;1;3	EFO_0005803;MONDO_0045024;OTAR_0000018;EFO_0000540;OTAR_0000006	hematologic disease;cell proliferation disorder;genetic, familial or congenital disease;immune system disease;musculoskeletal or connective tissue disease
ENSG00000177409	SAMD9L	0	0.000235178	EFO_0000095	chronic lymphocytic leukemia	EFO_0000095-1;1	EFO_0005803;MONDO_0045024;OTAR_0000018;EFO_0000540;OTAR_0000006	hematologic disease;cell proliferation disorder;genetic, familial or congenital disease;immune system disease;musculoskeletal or connective tissue disease
ENSG00000177606	JUN	0	0.00115281	EFO_0000095	chronic lymphocytic leukemia	EFO_0000095-3;1;3	EFO_0005803;MONDO_0045024;OTAR_0000018;EFO_0000540;OTAR_0000006	hematologic disease;cell proliferation disorder;genetic, familial or congenital disease;immune system disease;musculoskeletal or connective tissue disease
ENSG00000178035	IMPDH2	0	5.57583e-05	EFO_0000095	chronic lymphocytic leukemia	EFO_0000095-3;1;3	EFO_0005803;MONDO_0045024;OTAR_0000018;EFO_0000540;OTAR_0000006	hematologic disease;cell proliferation disorder;genetic, familial or congenital disease;immune system disease;musculoskeletal or connective tissue disease
ENSG00000178053	MLF1	0	5.73021e-05	EFO_0000095	chronic lymphocytic leukemia	EFO_0000095-3;1;3	EFO_0005803;MONDO_0045024;OTAR_0000018;EFO_0000540;OTAR_0000006	hematologic disease;cell proliferation disorder;genetic, familial or congenital disease;immune system disease;musculoskeletal or connective tissue disease
ENSG00000178104	PDE4DIP	0	6.3457e-05	EFO_0000095	chronic lymphocytic leukemia	EFO_0000095-3;1;3	EFO_0005803;MONDO_0045024;OTAR_0000018;EFO_0000540;OTAR_0000006	hematologic disease;cell proliferation disorder;genetic, familial or congenital disease;immune system disease;musculoskeletal or connective tissue disease
ENSG00000179218	CALR	0	0.000140147	EFO_0000095	chronic lymphocytic leukemia	EFO_0000095-3;1;3	EFO_0005803;MONDO_0045024;OTAR_0000018;EFO_0000540;OTAR_0000006	hematologic disease;cell proliferation disorder;genetic, familial or congenital disease;immune system disease;musculoskeletal or connective tissue disease
ENSG00000179222	MAGED1	0	0.000146412	EFO_0000095	chronic lymphocytic leukemia	EFO_0000095-3;1;3	EFO_0005803;MONDO_0045024;OTAR_0000018;EFO_0000540;OTAR_0000006	hematologic disease;cell proliferation disorder;genetic, familial or congenital disease;immune system disease;musculoskeletal or connective tissue disease
ENSG00000179344	HLA-DQB1	0.525938	0.00372186	EFO_0000095	chronic lymphocytic leukemia	EFO_0000095-1;1	EFO_0005803;MONDO_0045024;OTAR_0000018;EFO_0000540;OTAR_0000006	hematologic disease;cell proliferation disorder;genetic, familial or congenital disease;immune system disease;musculoskeletal or connective tissue disease
ENSG00000179583	CIITA	0	0.000281136	EFO_0000095	chronic lymphocytic leukemia	EFO_0000095-1;1	EFO_0005803;MONDO_0045024;OTAR_0000018;EFO_0000540;OTAR_0000006	hematologic disease;cell proliferation disorder;genetic, familial or congenital disease;immune system disease;musculoskeletal or connective tissue disease
ENSG00000181541	MAB21L2	0	6.37449e-05	EFO_0000095	chronic lymphocytic leukemia	EFO_0000095-3;1;3	EFO_0005803;MONDO_0045024;OTAR_0000018;EFO_0000540;OTAR_0000006	hematologic disease;cell proliferation disorder;genetic, familial or congenital disease;immune system disease;musculoskeletal or connective tissue disease
ENSG00000182944	EWSR1	0	0.000141826	EFO_0000095	chronic lymphocytic leukemia	EFO_0000095-3;1;3	EFO_0005803;MONDO_0045024;OTAR_0000018;EFO_0000540;OTAR_0000006	hematologic disease;cell proliferation disorder;genetic, familial or congenital disease;immune system disease;musculoskeletal or connective tissue disease
ENSG00000183347	GBP6	0	0.000246444	EFO_0000095	chronic lymphocytic leukemia	EFO_0000095-1;1	EFO_0005803;MONDO_0045024;OTAR_0000018;EFO_0000540;OTAR_0000006	hematologic disease;cell proliferation disorder;genetic, familial or congenital disease;immune system disease;musculoskeletal or connective tissue disease
ENSG00000183421	RIPK4	0	0.000310115	EFO_0000095	chronic lymphocytic leukemia	EFO_0000095-3;1;3	EFO_0005803;MONDO_0045024;OTAR_0000018;EFO_0000540;OTAR_0000006	hematologic disease;cell proliferation disorder;genetic, familial or congenital disease;immune system disease;musculoskeletal or connective tissue disease
ENSG00000183486	MX2	0	0.000193393	EFO_0000095	chronic lymphocytic leukemia	EFO_0000095-1;1	EFO_0005803;MONDO_0045024;OTAR_0000018;EFO_0000540;OTAR_0000006	hematologic disease;cell proliferation disorder;genetic, familial or congenital disease;immune system disease;musculoskeletal or connective tissue disease
ENSG00000184489	PTP4A3	0	6.99695e-05	EFO_0000095	chronic lymphocytic leukemia	EFO_0000095-3;1;3	EFO_0005803;MONDO_0045024;OTAR_0000018;EFO_0000540;OTAR_0000006	hematologic disease;cell proliferation disorder;genetic, familial or congenital disease;immune system disease;musculoskeletal or connective tissue disease
ENSG00000184575	XPOT	0	6.07046e-05	EFO_0000095	chronic lymphocytic leukemia	EFO_0000095-3;1;3	EFO_0005803;MONDO_0045024;OTAR_0000018;EFO_0000540;OTAR_0000006	hematologic disease;cell proliferation disorder;genetic, familial or congenital disease;immune system disease;musculoskeletal or connective tissue disease
ENSG00000184584	TMEM173	0	5.6092e-05	EFO_0000095	chronic lymphocytic leukemia	EFO_0000095-3;1;3	EFO_0005803;MONDO_0045024;OTAR_0000018;EFO_0000540;OTAR_0000006	hematologic disease;cell proliferation disorder;genetic, familial or congenital disease;immune system disease;musculoskeletal or connective tissue disease
ENSG00000184937	WT1	0	8.40846e-05	EFO_0000095	chronic lymphocytic leukemia	EFO_0000095-3;1;3	EFO_0005803;MONDO_0045024;OTAR_0000018;EFO_0000540;OTAR_0000006	hematologic disease;cell proliferation disorder;genetic, familial or congenital disease;immune system disease;musculoskeletal or connective tissue disease
ENSG00000184979	USP18	0	7.08912e-05	EFO_0000095	chronic lymphocytic leukemia	EFO_0000095-1;1	EFO_0005803;MONDO_0045024;OTAR_0000018;EFO_0000540;OTAR_0000006	hematologic disease;cell proliferation disorder;genetic, familial or congenital disease;immune system disease;musculoskeletal or connective tissue disease
ENSG00000185122	HSF1	0	9.24307e-05	EFO_0000095	chronic lymphocytic leukemia	EFO_0000095-3;1;3	EFO_0005803;MONDO_0045024;OTAR_0000018;EFO_0000540;OTAR_0000006	hematologic disease;cell proliferation disorder;genetic, familial or congenital disease;immune system disease;musculoskeletal or connective tissue disease
ENSG00000185201	IFITM2	0	0.000163064	EFO_0000095	chronic lymphocytic leukemia	EFO_0000095-1;1	EFO_0005803;MONDO_0045024;OTAR_0000018;EFO_0000540;OTAR_0000006	hematologic disease;cell proliferation disorder;genetic, familial or congenital disease;immune system disease;musculoskeletal or connective tissue disease
ENSG00000185507	IRF7	0	0.000364662	EFO_0000095	chronic lymphocytic leukemia	EFO_0000095-1;1	EFO_0005803;MONDO_0045024;OTAR_0000018;EFO_0000540;OTAR_0000006	hematologic disease;cell proliferation disorder;genetic, familial or congenital disease;immune system disease;musculoskeletal or connective tissue disease
ENSG00000185745	IFIT1	0	0.000225084	EFO_0000095	chronic lymphocytic leukemia	EFO_0000095-1;1	EFO_0005803;MONDO_0045024;OTAR_0000018;EFO_0000540;OTAR_0000006	hematologic disease;cell proliferation disorder;genetic, familial or congenital disease;immune system disease;musculoskeletal or connective tissue disease
ENSG00000185885	IFITM1	0	0.000169094	EFO_0000095	chronic lymphocytic leukemia	EFO_0000095-1;1	EFO_0005803;MONDO_0045024;OTAR_0000018;EFO_0000540;OTAR_0000006	hematologic disease;cell proliferation disorder;genetic, familial or congenital disease;immune system disease;musculoskeletal or connective tissue disease
ENSG00000186868	MAPT	0	0.000168081	EFO_0000095	chronic lymphocytic leukemia	EFO_0000095-3;1;3	EFO_0005803;MONDO_0045024;OTAR_0000018;EFO_0000540;OTAR_0000006	hematologic disease;cell proliferation disorder;genetic, familial or congenital disease;immune system disease;musculoskeletal or connective tissue disease
ENSG00000187109	NAP1L1	0	6.62798e-05	EFO_0000095	chronic lymphocytic leukemia	EFO_0000095-3;1;3	EFO_0005803;MONDO_0045024;OTAR_0000018;EFO_0000540;OTAR_0000006	hematologic disease;cell proliferation disorder;genetic, familial or congenital disease;immune system disease;musculoskeletal or connective tissue disease
ENSG00000187608	ISG15	0	0.000250515	EFO_0000095	chronic lymphocytic leukemia	EFO_0000095-1;1	EFO_0005803;MONDO_0045024;OTAR_0000018;EFO_0000540;OTAR_0000006	hematologic disease;cell proliferation disorder;genetic, familial or congenital disease;immune system disease;musculoskeletal or connective tissue disease
ENSG00000188536	HBA2	0	6.96743e-05	EFO_0000095	chronic lymphocytic leukemia	EFO_0000095-3;1;3	EFO_0005803;MONDO_0045024;OTAR_0000018;EFO_0000540;OTAR_0000006	hematologic disease;cell proliferation disorder;genetic, familial or congenital disease;immune system disease;musculoskeletal or connective tissue disease
ENSG00000188906	LRRK2	0	0.000852184	EFO_0000095	chronic lymphocytic leukemia	EFO_0000095-3;1;3	EFO_0005803;MONDO_0045024;OTAR_0000018;EFO_0000540;OTAR_0000006	hematologic disease;cell proliferation disorder;genetic, familial or congenital disease;immune system disease;musculoskeletal or connective tissue disease
ENSG00000196126	HLA-DRB1	0	0.000410291	EFO_0000095	chronic lymphocytic leukemia	EFO_0000095-1;1	EFO_0005803;MONDO_0045024;OTAR_0000018;EFO_0000540;OTAR_0000006	hematologic disease;cell proliferation disorder;genetic, familial or congenital disease;immune system disease;musculoskeletal or connective tissue disease
ENSG00000196305	IARS	0	5.42503e-05	EFO_0000095	chronic lymphocytic leukemia	EFO_0000095-3;1;3	EFO_0005803;MONDO_0045024;OTAR_0000018;EFO_0000540;OTAR_0000006	hematologic disease;cell proliferation disorder;genetic, familial or congenital disease;immune system disease;musculoskeletal or connective tissue disease
ENSG00000196371	FUT4	0	6.95051e-05	EFO_0000095	chronic lymphocytic leukemia	EFO_0000095-1;1	EFO_0005803;MONDO_0045024;OTAR_0000018;EFO_0000540;OTAR_0000006	hematologic disease;cell proliferation disorder;genetic, familial or congenital disease;immune system disease;musculoskeletal or connective tissue disease
ENSG00000196730	DAPK1	0	9.58687e-05	EFO_0000095	chronic lymphocytic leukemia	EFO_0000095-3;1;3	EFO_0005803;MONDO_0045024;OTAR_0000018;EFO_0000540;OTAR_0000006	hematologic disease;cell proliferation disorder;genetic, familial or congenital disease;immune system disease;musculoskeletal or connective tissue disease
ENSG00000196735	HLA-DQA1	0.556553	0.00393746	EFO_0000095	chronic lymphocytic leukemia	EFO_0000095-1;1	EFO_0005803;MONDO_0045024;OTAR_0000018;EFO_0000540;OTAR_0000006	hematologic disease;cell proliferation disorder;genetic, familial or congenital disease;immune system disease;musculoskeletal or connective tissue disease
ENSG00000197386	HTT	0	0.000271367	EFO_0000095	chronic lymphocytic leukemia	EFO_0000095-3;1;3	EFO_0005803;MONDO_0045024;OTAR_0000018;EFO_0000540;OTAR_0000006	hematologic disease;cell proliferation disorder;genetic, familial or congenital disease;immune system disease;musculoskeletal or connective tissue disease
ENSG00000197860	SGTB	0	0.00011755	EFO_0000095	chronic lymphocytic leukemia	EFO_0000095-3;1;3	EFO_0005803;MONDO_0045024;OTAR_0000018;EFO_0000540;OTAR_0000006	hematologic disease;cell proliferation disorder;genetic, familial or congenital disease;immune system disease;musculoskeletal or connective tissue disease
ENSG00000198019	FCGR1B	0	0.000253776	EFO_0000095	chronic lymphocytic leukemia	EFO_0000095-1;1	EFO_0005803;MONDO_0045024;OTAR_0000018;EFO_0000540;OTAR_0000006	hematologic disease;cell proliferation disorder;genetic, familial or congenital disease;immune system disease;musculoskeletal or connective tissue disease
ENSG00000198502	HLA-DRB5	0	0.000369619	EFO_0000095	chronic lymphocytic leukemia	EFO_0000095-1;1	EFO_0005803;MONDO_0045024;OTAR_0000018;EFO_0000540;OTAR_0000006	hematologic disease;cell proliferation disorder;genetic, familial or congenital disease;immune system disease;musculoskeletal or connective tissue disease
ENSG00000198700	IPO9	0	5.72219e-05	EFO_0000095	chronic lymphocytic leukemia	EFO_0000095-3;1;3	EFO_0005803;MONDO_0045024;OTAR_0000018;EFO_0000540;OTAR_0000006	hematologic disease;cell proliferation disorder;genetic, familial or congenital disease;immune system disease;musculoskeletal or connective tissue disease
ENSG00000198909	MAP3K3	0	0.000152484	EFO_0000095	chronic lymphocytic leukemia	EFO_0000095-3;1;3	EFO_0005803;MONDO_0045024;OTAR_0000018;EFO_0000540;OTAR_0000006	hematologic disease;cell proliferation disorder;genetic, familial or congenital disease;immune system disease;musculoskeletal or connective tissue disease
ENSG00000204104	TRAF3IP1	0	6.41342e-05	EFO_0000095	chronic lymphocytic leukemia	EFO_0000095-3;1;3	EFO_0005803;MONDO_0045024;OTAR_0000018;EFO_0000540;OTAR_0000006	hematologic disease;cell proliferation disorder;genetic, familial or congenital disease;immune system disease;musculoskeletal or connective tissue disease
ENSG00000204220	PFDN6	0	5.29589e-05	EFO_0000095	chronic lymphocytic leukemia	EFO_0000095-3;1;3	EFO_0005803;MONDO_0045024;OTAR_0000018;EFO_0000540;OTAR_0000006	hematologic disease;cell proliferation disorder;genetic, familial or congenital disease;immune system disease;musculoskeletal or connective tissue disease
ENSG00000204287	HLA-DRA	0	0.000414583	EFO_0000095	chronic lymphocytic leukemia	EFO_0000095-1;1	EFO_0005803;MONDO_0045024;OTAR_0000018;EFO_0000540;OTAR_0000006	hematologic disease;cell proliferation disorder;genetic, familial or congenital disease;immune system disease;musculoskeletal or connective tissue disease
ENSG00000204388	HSPA1B	0	0.000126981	EFO_0000095	chronic lymphocytic leukemia	EFO_0000095-3;1;3	EFO_0005803;MONDO_0045024;OTAR_0000018;EFO_0000540;OTAR_0000006	hematologic disease;cell proliferation disorder;genetic, familial or congenital disease;immune system disease;musculoskeletal or connective tissue disease
ENSG00000204389	HSPA1A	0	0.000160666	EFO_0000095	chronic lymphocytic leukemia	EFO_0000095-3;1;3	EFO_0005803;MONDO_0045024;OTAR_0000018;EFO_0000540;OTAR_0000006	hematologic disease;cell proliferation disorder;genetic, familial or congenital disease;immune system disease;musculoskeletal or connective tissue disease
ENSG00000204390	HSPA1L	0	9.89563e-05	EFO_0000095	chronic lymphocytic leukemia	EFO_0000095-3;1;3	EFO_0005803;MONDO_0045024;OTAR_0000018;EFO_0000540;OTAR_0000006	hematologic disease;cell proliferation disorder;genetic, familial or congenital disease;immune system disease;musculoskeletal or connective tissue disease
ENSG00000204394	VARS	0	5.27253e-05	EFO_0000095	chronic lymphocytic leukemia	EFO_0000095-3;1;3	EFO_0005803;MONDO_0045024;OTAR_0000018;EFO_0000540;OTAR_0000006	hematologic disease;cell proliferation disorder;genetic, familial or congenital disease;immune system disease;musculoskeletal or connective tissue disease
ENSG00000204435	CSNK2B	0	0.000170491	EFO_0000095	chronic lymphocytic leukemia	EFO_0000095-3;1;3	EFO_0005803;MONDO_0045024;OTAR_0000018;EFO_0000540;OTAR_0000006	hematologic disease;cell proliferation disorder;genetic, familial or congenital disease;immune system disease;musculoskeletal or connective tissue disease
ENSG00000204463	BAG6	0	0.000172105	EFO_0000095	chronic lymphocytic leukemia	EFO_0000095-3;1;3	EFO_0005803;MONDO_0045024;OTAR_0000018;EFO_0000540;OTAR_0000006	hematologic disease;cell proliferation disorder;genetic, familial or congenital disease;immune system disease;musculoskeletal or connective tissue disease
ENSG00000204525	HLA-C	0	0.000405283	EFO_0000095	chronic lymphocytic leukemia	EFO_0000095-1;1	EFO_0005803;MONDO_0045024;OTAR_0000018;EFO_0000540;OTAR_0000006	hematologic disease;cell proliferation disorder;genetic, familial or congenital disease;immune system disease;musculoskeletal or connective tissue disease
ENSG00000204592	HLA-E	0	0.000386767	EFO_0000095	chronic lymphocytic leukemia	EFO_0000095-1;1	EFO_0005803;MONDO_0045024;OTAR_0000018;EFO_0000540;OTAR_0000006	hematologic disease;cell proliferation disorder;genetic, familial or congenital disease;immune system disease;musculoskeletal or connective tissue disease
ENSG00000204613	TRIM10	0	0.000202851	EFO_0000095	chronic lymphocytic leukemia	EFO_0000095-1;1	EFO_0005803;MONDO_0045024;OTAR_0000018;EFO_0000540;OTAR_0000006	hematologic disease;cell proliferation disorder;genetic, familial or congenital disease;immune system disease;musculoskeletal or connective tissue disease
ENSG00000204616	TRIM31	0	0.000203815	EFO_0000095	chronic lymphocytic leukemia	EFO_0000095-1;1	EFO_0005803;MONDO_0045024;OTAR_0000018;EFO_0000540;OTAR_0000006	hematologic disease;cell proliferation disorder;genetic, familial or congenital disease;immune system disease;musculoskeletal or connective tissue disease
ENSG00000204632	HLA-G	0	0.000354991	EFO_0000095	chronic lymphocytic leukemia	EFO_0000095-1;1	EFO_0005803;MONDO_0045024;OTAR_0000018;EFO_0000540;OTAR_0000006	hematologic disease;cell proliferation disorder;genetic, familial or congenital disease;immune system disease;musculoskeletal or connective tissue disease
ENSG00000204642	HLA-F	0	0.000350914	EFO_0000095	chronic lymphocytic leukemia	EFO_0000095-1;1	EFO_0005803;MONDO_0045024;OTAR_0000018;EFO_0000540;OTAR_0000006	hematologic disease;cell proliferation disorder;genetic, familial or congenital disease;immune system disease;musculoskeletal or connective tissue disease
ENSG00000205339	IPO7	0	6.15855e-05	EFO_0000095	chronic lymphocytic leukemia	EFO_0000095-3;1;3	EFO_0005803;MONDO_0045024;OTAR_0000018;EFO_0000540;OTAR_0000006	hematologic disease;cell proliferation disorder;genetic, familial or congenital disease;immune system disease;musculoskeletal or connective tissue disease
ENSG00000205571	SMN2	0	0.000330795	EFO_0000095	chronic lymphocytic leukemia	EFO_0000095-3;1;3	EFO_0005803;MONDO_0045024;OTAR_0000018;EFO_0000540;OTAR_0000006	hematologic disease;cell proliferation disorder;genetic, familial or congenital disease;immune system disease;musculoskeletal or connective tissue disease
ENSG00000206172	HBA1	0	7.06576e-05	EFO_0000095	chronic lymphocytic leukemia	EFO_0000095-3;1;3	EFO_0005803;MONDO_0045024;OTAR_0000018;EFO_0000540;OTAR_0000006	hematologic disease;cell proliferation disorder;genetic, familial or congenital disease;immune system disease;musculoskeletal or connective tissue disease
ENSG00000206503	HLA-A	0	0.000432686	EFO_0000095	chronic lymphocytic leukemia	EFO_0000095-1;1	EFO_0005803;MONDO_0045024;OTAR_0000018;EFO_0000540;OTAR_0000006	hematologic disease;cell proliferation disorder;genetic, familial or congenital disease;immune system disease;musculoskeletal or connective tissue disease
ENSG00000213512	GBP7	0	0.000239605	EFO_0000095	chronic lymphocytic leukemia	EFO_0000095-1;1	EFO_0005803;MONDO_0045024;OTAR_0000018;EFO_0000540;OTAR_0000006	hematologic disease;cell proliferation disorder;genetic, familial or congenital disease;immune system disease;musculoskeletal or connective tissue disease
ENSG00000213928	IRF9	0	0.000348907	EFO_0000095	chronic lymphocytic leukemia	EFO_0000095-1;1	EFO_0005803;MONDO_0045024;OTAR_0000018;EFO_0000540;OTAR_0000006	hematologic disease;cell proliferation disorder;genetic, familial or congenital disease;immune system disease;musculoskeletal or connective tissue disease
ENSG00000214274	ANG	0	8.5303e-05	EFO_0000095	chronic lymphocytic leukemia	EFO_0000095-3;1;3	EFO_0005803;MONDO_0045024;OTAR_0000018;EFO_0000540;OTAR_0000006	hematologic disease;cell proliferation disorder;genetic, familial or congenital disease;immune system disease;musculoskeletal or connective tissue disease
ENSG00000215301	DDX3X	0	6.30051e-05	EFO_0000095	chronic lymphocytic leukemia	EFO_0000095-3;1;3	EFO_0005803;MONDO_0045024;OTAR_0000018;EFO_0000540;OTAR_0000006	hematologic disease;cell proliferation disorder;genetic, familial or congenital disease;immune system disease;musculoskeletal or connective tissue disease
ENSG00000216490	IFI30	0	0.000263754	EFO_0000095	chronic lymphocytic leukemia	EFO_0000095-1;1	EFO_0005803;MONDO_0045024;OTAR_0000018;EFO_0000540;OTAR_0000006	hematologic disease;cell proliferation disorder;genetic, familial or congenital disease;immune system disease;musculoskeletal or connective tissue disease
ENSG00000223865	HLA-DPB1	0	0.000384338	EFO_0000095	chronic lymphocytic leukemia	EFO_0000095-1;1	EFO_0005803;MONDO_0045024;OTAR_0000018;EFO_0000540;OTAR_0000006	hematologic disease;cell proliferation disorder;genetic, familial or congenital disease;immune system disease;musculoskeletal or connective tissue disease
ENSG00000231389	HLA-DPA1	0	0.000406788	EFO_0000095	chronic lymphocytic leukemia	EFO_0000095-1;1	EFO_0005803;MONDO_0045024;OTAR_0000018;EFO_0000540;OTAR_0000006	hematologic disease;cell proliferation disorder;genetic, familial or congenital disease;immune system disease;musculoskeletal or connective tissue disease
ENSG00000232629	HLA-DQB2	0	0.000366591	EFO_0000095	chronic lymphocytic leukemia	EFO_0000095-1;1	EFO_0005803;MONDO_0045024;OTAR_0000018;EFO_0000540;OTAR_0000006	hematologic disease;cell proliferation disorder;genetic, familial or congenital disease;immune system disease;musculoskeletal or connective tissue disease
ENSG00000234127	TRIM26	0	0.000220888	EFO_0000095	chronic lymphocytic leukemia	EFO_0000095-1;1	EFO_0005803;MONDO_0045024;OTAR_0000018;EFO_0000540;OTAR_0000006	hematologic disease;cell proliferation disorder;genetic, familial or congenital disease;immune system disease;musculoskeletal or connective tissue disease
ENSG00000234745	HLA-B	0	0.000551348	EFO_0000095	chronic lymphocytic leukemia	EFO_0000095-1;1	EFO_0005803;MONDO_0045024;OTAR_0000018;EFO_0000540;OTAR_0000006	hematologic disease;cell proliferation disorder;genetic, familial or congenital disease;immune system disease;musculoskeletal or connective tissue disease
ENSG00000237541	HLA-DQA2	0	0.000378309	EFO_0000095	chronic lymphocytic leukemia	EFO_0000095-1;1	EFO_0005803;MONDO_0045024;OTAR_0000018;EFO_0000540;OTAR_0000006	hematologic disease;cell proliferation disorder;genetic, familial or congenital disease;immune system disease;musculoskeletal or connective tissue disease
ENSG00000239672	NME1	0	6.13347e-05	EFO_0000095	chronic lymphocytic leukemia	EFO_0000095-3;1;3	EFO_0005803;MONDO_0045024;OTAR_0000018;EFO_0000540;OTAR_0000006	hematologic disease;cell proliferation disorder;genetic, familial or congenital disease;immune system disease;musculoskeletal or connective tissue disease
ENSG00000240563	L1TD1	0	0.000246928	EFO_0000095	chronic lymphocytic leukemia	EFO_0000095-3;1;3	EFO_0005803;MONDO_0045024;OTAR_0000018;EFO_0000540;OTAR_0000006	hematologic disease;cell proliferation disorder;genetic, familial or congenital disease;immune system disease;musculoskeletal or connective tissue disease
ENSG00000243678	NME2	0	7.17251e-05	EFO_0000095	chronic lymphocytic leukemia	EFO_0000095-3;1;3	EFO_0005803;MONDO_0045024;OTAR_0000018;EFO_0000540;OTAR_0000006	hematologic disease;cell proliferation disorder;genetic, familial or congenital disease;immune system disease;musculoskeletal or connective tissue disease
ENSG00000243772	KIR2DL3	0	5.6078e-05	EFO_0000095	chronic lymphocytic leukemia	EFO_0000095-1;1	EFO_0005803;MONDO_0045024;OTAR_0000018;EFO_0000540;OTAR_0000006	hematologic disease;cell proliferation disorder;genetic, familial or congenital disease;immune system disease;musculoskeletal or connective tissue disease
ENSG00000258947	TUBB3	0	0.000154345	EFO_0000095	chronic lymphocytic leukemia	EFO_0000095-3;1;3	EFO_0005803;MONDO_0045024;OTAR_0000018;EFO_0000540;OTAR_0000006	hematologic disease;cell proliferation disorder;genetic, familial or congenital disease;immune system disease;musculoskeletal or connective tissue disease
ENSG00000259384	GH1	0	8.98459e-05	EFO_0000095	chronic lymphocytic leukemia	EFO_0000095-3;1;3	EFO_0005803;MONDO_0045024;OTAR_0000018;EFO_0000540;OTAR_0000006	hematologic disease;cell proliferation disorder;genetic, familial or congenital disease;immune system disease;musculoskeletal or connective tissue disease
ENSG00000263528	IKBKE	0	0.000251556	EFO_0000095	chronic lymphocytic leukemia	EFO_0000095-3;1;3	EFO_0005803;MONDO_0045024;OTAR_0000018;EFO_0000540;OTAR_0000006	hematologic disease;cell proliferation disorder;genetic, familial or congenital disease;immune system disease;musculoskeletal or connective tissue disease
ENSG00000003137	CYP26B1	0	0.000138218	EFO_0000180	HIV-1 infection	EFO_0000180-1	EFO_0005741;EFO_0009690;OTAR_0000017	infectious disease;urinary system disease;reproductive system or breast disease
ENSG00000007933	FMO3	0	5.38558e-05	EFO_0000180	HIV-1 infection	EFO_0000180-1	EFO_0005741;EFO_0009690;OTAR_0000017	infectious disease;urinary system disease;reproductive system or breast disease
ENSG00000010932	FMO1	0	5.284e-05	EFO_0000180	HIV-1 infection	EFO_0000180-1	EFO_0005741;EFO_0009690;OTAR_0000017	infectious disease;urinary system disease;reproductive system or breast disease
ENSG00000023839	ABCC2	0	0.000403218	EFO_0000180	HIV-1 infection	EFO_0000180-1	EFO_0005741;EFO_0009690;OTAR_0000017	infectious disease;urinary system disease;reproductive system or breast disease
ENSG00000025423	HSD17B6	0	0.000393409	EFO_0000180	HIV-1 infection	EFO_0000180-1	EFO_0005741;EFO_0009690;OTAR_0000017	infectious disease;urinary system disease;reproductive system or breast disease
ENSG00000073737	DHRS9	0	5.84067e-05	EFO_0000180	HIV-1 infection	EFO_0000180-1	EFO_0005741;EFO_0009690;OTAR_0000017	infectious disease;urinary system disease;reproductive system or breast disease
ENSG00000086696	HSD17B2	0	0.000138453	EFO_0000180	HIV-1 infection	EFO_0000180-1	EFO_0005741;EFO_0009690;OTAR_0000017	infectious disease;urinary system disease;reproductive system or breast disease
ENSG00000088002	SULT2B1	0	0.000130272	EFO_0000180	HIV-1 infection	EFO_0000180-1	EFO_0005741;EFO_0009690;OTAR_0000017	infectious disease;urinary system disease;reproductive system or breast disease
ENSG00000094963	FMO2	0	5.03115e-05	EFO_0000180	HIV-1 infection	EFO_0000180-1	EFO_0005741;EFO_0009690;OTAR_0000017	infectious disease;urinary system disease;reproductive system or breast disease
ENSG00000095303	PTGS1	0	0.00011927	EFO_0000180	HIV-1 infection	EFO_0000180-1	EFO_0005741;EFO_0009690;OTAR_0000017	infectious disease;urinary system disease;reproductive system or breast disease
ENSG00000095596	CYP26A1	0	0.000226734	EFO_0000180	HIV-1 infection	EFO_0000180-1	EFO_0005741;EFO_0009690;OTAR_0000017	infectious disease;urinary system disease;reproductive system or breast disease
ENSG00000100197	CYP2D6	0	0.000866911	EFO_0000180	HIV-1 infection	EFO_0000180-1	EFO_0005741;EFO_0009690;OTAR_0000017	infectious disease;urinary system disease;reproductive system or breast disease
ENSG00000101846	STS	0	0.000124602	EFO_0000180	HIV-1 infection	EFO_0000180-1	EFO_0005741;EFO_0009690;OTAR_0000017	infectious disease;urinary system disease;reproductive system or breast disease
ENSG00000102100	SLC35A2	0	0.000767816	EFO_0000180	HIV-1 infection	EFO_0000180-1	EFO_0005741;EFO_0009690;OTAR_0000017	infectious disease;urinary system disease;reproductive system or breast disease
ENSG00000106258	CYP3A5	0	0.0010548	EFO_0000180	HIV-1 infection	EFO_0000180-1	EFO_0005741;EFO_0009690;OTAR_0000017	infectious disease;urinary system disease;reproductive system or breast disease
ENSG00000108242	CYP2C18	0	0.000789427	EFO_0000180	HIV-1 infection	EFO_0000180-1	EFO_0005741;EFO_0009690;OTAR_0000017	infectious disease;urinary system disease;reproductive system or breast disease
ENSG00000108786	HSD17B1	0	0.000123078	EFO_0000180	HIV-1 infection	EFO_0000180-1	EFO_0005741;EFO_0009690;OTAR_0000017	infectious disease;urinary system disease;reproductive system or breast disease
ENSG00000108839	ALOX12	0	0.000101947	EFO_0000180	HIV-1 infection	EFO_0000180-1	EFO_0005741;EFO_0009690;OTAR_0000017	infectious disease;urinary system disease;reproductive system or breast disease
ENSG00000109181	UGT2B10	0	0.000164639	EFO_0000180	HIV-1 infection	EFO_0000180-1	EFO_0005741;EFO_0009690;OTAR_0000017	infectious disease;urinary system disease;reproductive system or breast disease
ENSG00000109193	SULT1E1	0	0.000713263	EFO_0000180	HIV-1 infection	EFO_0000180-1	EFO_0005741;EFO_0009690;OTAR_0000017	infectious disease;urinary system disease;reproductive system or breast disease
ENSG00000109814	UGDH	0	0.000712071	EFO_0000180	HIV-1 infection	EFO_0000180-1	EFO_0005741;EFO_0009690;OTAR_0000017	infectious disease;urinary system disease;reproductive system or breast disease
ENSG00000112309	B3GAT2	0	0.000756235	EFO_0000180	HIV-1 infection	EFO_0000180-1	EFO_0005741;EFO_0009690;OTAR_0000017	infectious disease;urinary system disease;reproductive system or breast disease
ENSG00000117594	HSD11B1	0	0.000133039	EFO_0000180	HIV-1 infection	EFO_0000180-1	EFO_0005741;EFO_0009690;OTAR_0000017	infectious disease;urinary system disease;reproductive system or breast disease
ENSG00000121207	LRAT	0	0.000122201	EFO_0000180	HIV-1 infection	EFO_0000180-1	EFO_0005741;EFO_0009690;OTAR_0000017	infectious disease;urinary system disease;reproductive system or breast disease
ENSG00000122787	AKR1D1	0	7.52242e-05	EFO_0000180	HIV-1 infection	EFO_0000180-1	EFO_0005741;EFO_0009690;OTAR_0000017	infectious disease;urinary system disease;reproductive system or breast disease
ENSG00000128039	SRD5A3	0	8.4607e-05	EFO_0000180	HIV-1 infection	EFO_0000180-1	EFO_0005741;EFO_0009690;OTAR_0000017	infectious disease;urinary system disease;reproductive system or breast disease
ENSG00000128918	ALDH1A2	0	0.000173632	EFO_0000180	HIV-1 infection	EFO_0000180-1	EFO_0005741;EFO_0009690;OTAR_0000017	infectious disease;urinary system disease;reproductive system or breast disease
ENSG00000130649	CYP2E1	0	0.00106447	EFO_0000180	HIV-1 infection	EFO_0000180-1	EFO_0005741;EFO_0009690;OTAR_0000017	infectious disease;urinary system disease;reproductive system or breast disease
ENSG00000130948	HSD17B3	0	8.7224e-05	EFO_0000180	HIV-1 infection	EFO_0000180-1	EFO_0005741;EFO_0009690;OTAR_0000017	infectious disease;urinary system disease;reproductive system or breast disease
ENSG00000131781	FMO5	0	5.12937e-05	EFO_0000180	HIV-1 infection	EFO_0000180-1	EFO_0005741;EFO_0009690;OTAR_0000017	infectious disease;urinary system disease;reproductive system or breast disease
ENSG00000132196	HSD17B7	0	0.000110803	EFO_0000180	HIV-1 infection	EFO_0000180-1	EFO_0005741;EFO_0009690;OTAR_0000017	infectious disease;urinary system disease;reproductive system or breast disease
ENSG00000134184	GSTM1	0	0.000212618	EFO_0000180	HIV-1 infection	EFO_0000180-1	EFO_0005741;EFO_0009690;OTAR_0000017	infectious disease;urinary system disease;reproductive system or breast disease
ENSG00000134538	SLCO1B1	0	0.000417961	EFO_0000180	HIV-1 infection	EFO_0000180-1	EFO_0005741;EFO_0009690;OTAR_0000017	infectious disease;urinary system disease;reproductive system or breast disease
ENSG00000134716	CYP2J2	0	0.000125477	EFO_0000180	HIV-1 infection	EFO_0000180-1	EFO_0005741;EFO_0009690;OTAR_0000017	infectious disease;urinary system disease;reproductive system or breast disease
ENSG00000135220	UGT2A3	0	0.000248579	EFO_0000180	HIV-1 infection	EFO_0000180-1	EFO_0005741;EFO_0009690;OTAR_0000017	infectious disease;urinary system disease;reproductive system or breast disease
ENSG00000135226	UGT2B28	0	7.10742e-05	EFO_0000180	HIV-1 infection	EFO_0000180-1	EFO_0005741;EFO_0009690;OTAR_0000017	infectious disease;urinary system disease;reproductive system or breast disease
ENSG00000137869	CYP19A1	0	0.000495754	EFO_0000180	HIV-1 infection	EFO_0000180-1	EFO_0005741;EFO_0009690;OTAR_0000017	infectious disease;urinary system disease;reproductive system or breast disease
ENSG00000138061	CYP1B1	0	0.000837852	EFO_0000180	HIV-1 infection	EFO_0000180-1	EFO_0005741;EFO_0009690;OTAR_0000017	infectious disease;urinary system disease;reproductive system or breast disease
ENSG00000138109	CYP2C9	0	0.000989695	EFO_0000180	HIV-1 infection	EFO_0000180-1	EFO_0005741;EFO_0009690;OTAR_0000017	infectious disease;urinary system disease;reproductive system or breast disease
ENSG00000138115	CYP2C8	0	0.000913034	EFO_0000180	HIV-1 infection	EFO_0000180-1	EFO_0005741;EFO_0009690;OTAR_0000017	infectious disease;urinary system disease;reproductive system or breast disease
ENSG00000138356	AOX1	0	0.000292551	EFO_0000180	HIV-1 infection	EFO_0000180-1	EFO_0005741;EFO_0009690;OTAR_0000017	infectious disease;urinary system disease;reproductive system or breast disease
ENSG00000140465	CYP1A1	0	0.00121327	EFO_0000180	HIV-1 infection	EFO_0000180-1	EFO_0005741;EFO_0009690;OTAR_0000017	infectious disease;urinary system disease;reproductive system or breast disease
ENSG00000140505	CYP1A2	0	0.0010322	EFO_0000180	HIV-1 infection	EFO_0000180-1	EFO_0005741;EFO_0009690;OTAR_0000017	infectious disease;urinary system disease;reproductive system or breast disease
ENSG00000143819	EPHX1	0	0.000244324	EFO_0000180	HIV-1 infection	EFO_0000180-1	EFO_0005741;EFO_0009690;OTAR_0000017	infectious disease;urinary system disease;reproductive system or breast disease
ENSG00000145545	SRD5A1	0	9.60163e-05	EFO_0000180	HIV-1 infection	EFO_0000180-1	EFO_0005741;EFO_0009690;OTAR_0000017	infectious disease;urinary system disease;reproductive system or breast disease
ENSG00000147465	STAR	0	5.58719e-05	EFO_0000180	HIV-1 infection	EFO_0000180-1	EFO_0005741;EFO_0009690;OTAR_0000017	infectious disease;urinary system disease;reproductive system or breast disease
ENSG00000148795	CYP17A1	0	0.000176596	EFO_0000180	HIV-1 infection	EFO_0000180-1	EFO_0005741;EFO_0009690;OTAR_0000017	infectious disease;urinary system disease;reproductive system or breast disease
ENSG00000149084	HSD17B12	0	0.000116479	EFO_0000180	HIV-1 infection	EFO_0000180-1	EFO_0005741;EFO_0009690;OTAR_0000017	infectious disease;urinary system disease;reproductive system or breast disease
ENSG00000151632	AKR1C2	0	8.92166e-05	EFO_0000180	HIV-1 infection	EFO_0000180-1	EFO_0005741;EFO_0009690;OTAR_0000017	infectious disease;urinary system disease;reproductive system or breast disease
ENSG00000155016	CYP2U1	0	9.7523e-05	EFO_0000180	HIV-1 infection	EFO_0000180-1	EFO_0005741;EFO_0009690;OTAR_0000017	infectious disease;urinary system disease;reproductive system or breast disease
ENSG00000156096	UGT2B4	0	0.000231014	EFO_0000180	HIV-1 infection	EFO_0000180-1	EFO_0005741;EFO_0009690;OTAR_0000017	infectious disease;urinary system disease;reproductive system or breast disease
ENSG00000159231	CBR3	0	0.000550212	EFO_0000180	HIV-1 infection	EFO_0000180-1	EFO_0005741;EFO_0009690;OTAR_0000017	infectious disease;urinary system disease;reproductive system or breast disease
ENSG00000160868	CYP3A4	0	0.00129989	EFO_0000180	HIV-1 infection	EFO_0000180-1	EFO_0005741;EFO_0009690;OTAR_0000017	infectious disease;urinary system disease;reproductive system or breast disease
ENSG00000160870	CYP3A7	0	0.000918977	EFO_0000180	HIV-1 infection	EFO_0000180-1	EFO_0005741;EFO_0009690;OTAR_0000017	infectious disease;urinary system disease;reproductive system or breast disease
ENSG00000160882	CYP11B1	0	7.05592e-05	EFO_0000180	HIV-1 infection	EFO_0000180-1	EFO_0005741;EFO_0009690;OTAR_0000017	infectious disease;urinary system disease;reproductive system or breast disease
ENSG00000161905	ALOX15	0	0.00013399	EFO_0000180	HIV-1 infection	EFO_0000180-1	EFO_0005741;EFO_0009690;OTAR_0000017	infectious disease;urinary system disease;reproductive system or breast disease
ENSG00000163106	HPGDS	0	0.000250824	EFO_0000180	HIV-1 infection	EFO_0000180-1	EFO_0005741;EFO_0009690;OTAR_0000017	infectious disease;urinary system disease;reproductive system or breast disease
ENSG00000165092	ALDH1A1	0	0.00018146	EFO_0000180	HIV-1 infection	EFO_0000180-1	EFO_0005741;EFO_0009690;OTAR_0000017	infectious disease;urinary system disease;reproductive system or breast disease
ENSG00000165841	CYP2C19	0	0.000180893	EFO_0000180	HIV-1 infection	EFO_0000180-1	EFO_0005741;EFO_0009690;OTAR_0000017	infectious disease;urinary system disease;reproductive system or breast disease
ENSG00000166347	CYB5A	0	0.000103103	EFO_0000180	HIV-1 infection	EFO_0000180-1	EFO_0005741;EFO_0009690;OTAR_0000017	infectious disease;urinary system disease;reproductive system or breast disease
ENSG00000167165	UGT1A6	0.578253	0.00812675	EFO_0000180	HIV-1 infection	EFO_0000180-1	EFO_0005741;EFO_0009690;OTAR_0000017	infectious disease;urinary system disease;reproductive system or breast disease
ENSG00000167600	CYP2S1	0	0.000185596	EFO_0000180	HIV-1 infection	EFO_0000180-1	EFO_0005741;EFO_0009690;OTAR_0000017	infectious disease;urinary system disease;reproductive system or breast disease
ENSG00000171234	UGT2B7	0	0.000346596	EFO_0000180	HIV-1 infection	EFO_0000180-1	EFO_0005741;EFO_0009690;OTAR_0000017	infectious disease;urinary system disease;reproductive system or breast disease
ENSG00000171428	NAT1	0	7.71322e-05	EFO_0000180	HIV-1 infection	EFO_0000180-1	EFO_0005741;EFO_0009690;OTAR_0000017	infectious disease;urinary system disease;reproductive system or breast disease
ENSG00000172831	CES2	0	0.00074023	EFO_0000180	HIV-1 infection	EFO_0000180-1	EFO_0005741;EFO_0009690;OTAR_0000017	infectious disease;urinary system disease;reproductive system or breast disease
ENSG00000179142	CYP11B2	0	7.12554e-05	EFO_0000180	HIV-1 infection	EFO_0000180-1	EFO_0005741;EFO_0009690;OTAR_0000017	infectious disease;urinary system disease;reproductive system or breast disease
ENSG00000179477	ALOX12B	0	0.000111215	EFO_0000180	HIV-1 infection	EFO_0000180-1	EFO_0005741;EFO_0009690;OTAR_0000017	infectious disease;urinary system disease;reproductive system or breast disease
ENSG00000179593	ALOX15B	0	0.000109497	EFO_0000180	HIV-1 infection	EFO_0000180-1	EFO_0005741;EFO_0009690;OTAR_0000017	infectious disease;urinary system disease;reproductive system or breast disease
ENSG00000186115	CYP4F2	0	0.000116408	EFO_0000180	HIV-1 infection	EFO_0000180-1	EFO_0005741;EFO_0009690;OTAR_0000017	infectious disease;urinary system disease;reproductive system or breast disease
ENSG00000186526	CYP4F8	0	8.18736e-05	EFO_0000180	HIV-1 infection	EFO_0000180-1	EFO_0005741;EFO_0009690;OTAR_0000017	infectious disease;urinary system disease;reproductive system or breast disease
ENSG00000186529	CYP4F3	0	9.70292e-05	EFO_0000180	HIV-1 infection	EFO_0000180-1	EFO_0005741;EFO_0009690;OTAR_0000017	infectious disease;urinary system disease;reproductive system or breast disease
ENSG00000187048	CYP4A11	0	0.000431646	EFO_0000180	HIV-1 infection	EFO_0000180-1	EFO_0005741;EFO_0009690;OTAR_0000017	infectious disease;urinary system disease;reproductive system or breast disease
ENSG00000187134	AKR1C1	0	0.000159575	EFO_0000180	HIV-1 infection	EFO_0000180-1	EFO_0005741;EFO_0009690;OTAR_0000017	infectious disease;urinary system disease;reproductive system or breast disease
ENSG00000187553	CYP26C1	0	0.00013547	EFO_0000180	HIV-1 infection	EFO_0000180-1	EFO_0005741;EFO_0009690;OTAR_0000017	infectious disease;urinary system disease;reproductive system or breast disease
ENSG00000196139	AKR1C3	0	0.00021832	EFO_0000180	HIV-1 infection	EFO_0000180-1	EFO_0005741;EFO_0009690;OTAR_0000017	infectious disease;urinary system disease;reproductive system or breast disease
ENSG00000196620	UGT2B15	0	0.000355647	EFO_0000180	HIV-1 infection	EFO_0000180-1	EFO_0005741;EFO_0009690;OTAR_0000017	infectious disease;urinary system disease;reproductive system or breast disease
ENSG00000197408	CYP2B6	0	0.00102028	EFO_0000180	HIV-1 infection	EFO_0000180-1	EFO_0005741;EFO_0009690;OTAR_0000017	infectious disease;urinary system disease;reproductive system or breast disease
ENSG00000197838	CYP2A13	0	0.000856479	EFO_0000180	HIV-1 infection	EFO_0000180-1	EFO_0005741;EFO_0009690;OTAR_0000017	infectious disease;urinary system disease;reproductive system or breast disease
ENSG00000197888	UGT2B17	0	0.00022198	EFO_0000180	HIV-1 infection	EFO_0000180-1	EFO_0005741;EFO_0009690;OTAR_0000017	infectious disease;urinary system disease;reproductive system or breast disease
ENSG00000198610	AKR1C4	0	8.35015e-05	EFO_0000180	HIV-1 infection	EFO_0000180-1	EFO_0005741;EFO_0009690;OTAR_0000017	infectious disease;urinary system disease;reproductive system or breast disease
ENSG00000198848	CES1	0	0.000765179	EFO_0000180	HIV-1 infection	EFO_0000180-1	EFO_0005741;EFO_0009690;OTAR_0000017	infectious disease;urinary system disease;reproductive system or breast disease
ENSG00000203857	HSD3B1	0	0.000193837	EFO_0000180	HIV-1 infection	EFO_0000180-1	EFO_0005741;EFO_0009690;OTAR_0000017	infectious disease;urinary system disease;reproductive system or breast disease
ENSG00000203859	HSD3B2	0	0.000179502	EFO_0000180	HIV-1 infection	EFO_0000180-1	EFO_0005741;EFO_0009690;OTAR_0000017	infectious disease;urinary system disease;reproductive system or breast disease
ENSG00000204228	HSD17B8	0	0.000141696	EFO_0000180	HIV-1 infection	EFO_0000180-1	EFO_0005741;EFO_0009690;OTAR_0000017	infectious disease;urinary system disease;reproductive system or breast disease
ENSG00000213366	GSTM2	0	0.000110256	EFO_0000180	HIV-1 infection	EFO_0000180-1	EFO_0005741;EFO_0009690;OTAR_0000017	infectious disease;urinary system disease;reproductive system or breast disease
ENSG00000213759	UGT2B11	0	5.7696e-05	EFO_0000180	HIV-1 infection	EFO_0000180-1	EFO_0005741;EFO_0009690;OTAR_0000017	infectious disease;urinary system disease;reproductive system or breast disease
ENSG00000240224	UGT1A5	0	0.000407305	EFO_0000180	HIV-1 infection	EFO_0000180-1	EFO_0005741;EFO_0009690;OTAR_0000017	infectious disease;urinary system disease;reproductive system or breast disease
ENSG00000241119	UGT1A9	0	0.00104721	EFO_0000180	HIV-1 infection	EFO_0000180-1	EFO_0005741;EFO_0009690;OTAR_0000017	infectious disease;urinary system disease;reproductive system or breast disease
ENSG00000241635	UGT1A1	0.517383	0.00739449	EFO_0000180	HIV-1 infection	EFO_0000180-1	EFO_0005741;EFO_0009690;OTAR_0000017	infectious disease;urinary system disease;reproductive system or breast disease
ENSG00000242366	UGT1A8	0	0.00111598	EFO_0000180	HIV-1 infection	EFO_0000180-1	EFO_0005741;EFO_0009690;OTAR_0000017	infectious disease;urinary system disease;reproductive system or breast disease
ENSG00000242515	UGT1A10	0	0.00105513	EFO_0000180	HIV-1 infection	EFO_0000180-1	EFO_0005741;EFO_0009690;OTAR_0000017	infectious disease;urinary system disease;reproductive system or breast disease
ENSG00000243135	UGT1A3	0.502853	0.00708493	EFO_0000180	HIV-1 infection	EFO_0000180-1	EFO_0005741;EFO_0009690;OTAR_0000017	infectious disease;urinary system disease;reproductive system or breast disease
ENSG00000243955	GSTA1	0	0.000171907	EFO_0000180	HIV-1 infection	EFO_0000180-1	EFO_0005741;EFO_0009690;OTAR_0000017	infectious disease;urinary system disease;reproductive system or breast disease
ENSG00000244067	GSTA2	0	0.000150823	EFO_0000180	HIV-1 infection	EFO_0000180-1	EFO_0005741;EFO_0009690;OTAR_0000017	infectious disease;urinary system disease;reproductive system or breast disease
ENSG00000244122	UGT1A7	0	0.000970105	EFO_0000180	HIV-1 infection	EFO_0000180-1	EFO_0005741;EFO_0009690;OTAR_0000017	infectious disease;urinary system disease;reproductive system or breast disease
ENSG00000244474	UGT1A4	0	0.00102125	EFO_0000180	HIV-1 infection	EFO_0000180-1	EFO_0005741;EFO_0009690;OTAR_0000017	infectious disease;urinary system disease;reproductive system or breast disease
ENSG00000255974	CYP2A6	0	0.00101994	EFO_0000180	HIV-1 infection	EFO_0000180-1	EFO_0005741;EFO_0009690;OTAR_0000017	infectious disease;urinary system disease;reproductive system or breast disease
ENSG00000277893	SRD5A2	0	9.40786e-05	EFO_0000180	HIV-1 infection	EFO_0000180-1	EFO_0005741;EFO_0009690;OTAR_0000017	infectious disease;urinary system disease;reproductive system or breast disease
ENSG00000006016	CRLF1	0	0.000116208	EFO_0000182	hepatocellular carcinoma	EFO_0000182-2;2	MONDO_0045024;EFO_0010282;EFO_0001379	cell proliferation disorder;gastrointestinal disease;endocrine system disease
ENSG00000007171	NOS2	0	0.000108556	EFO_0000182	hepatocellular carcinoma	EFO_0000182-2;2	MONDO_0045024;EFO_0010282;EFO_0001379	cell proliferation disorder;gastrointestinal disease;endocrine system disease
ENSG00000016402	IL20RA	0	0.000103202	EFO_0000182	hepatocellular carcinoma	EFO_0000182-2;2	MONDO_0045024;EFO_0010282;EFO_0001379	cell proliferation disorder;gastrointestinal disease;endocrine system disease
ENSG00000027697	IFNGR1	0	0.00011499	EFO_0000182	hepatocellular carcinoma	EFO_0000182-2;2	MONDO_0045024;EFO_0010282;EFO_0001379	cell proliferation disorder;gastrointestinal disease;endocrine system disease
ENSG00000033327	GAB2	0	0.000165432	EFO_0000182	hepatocellular carcinoma	EFO_0000182-2;2	MONDO_0045024;EFO_0010282;EFO_0001379	cell proliferation disorder;gastrointestinal disease;endocrine system disease
ENSG00000049130	KITLG	0	0.000101496	EFO_0000182	hepatocellular carcinoma	EFO_0000182-2;2	MONDO_0045024;EFO_0010282;EFO_0001379	cell proliferation disorder;gastrointestinal disease;endocrine system disease
ENSG00000049768	FOXP3	0	0.000133695	EFO_0000182	hepatocellular carcinoma	EFO_0000182-2;2	MONDO_0045024;EFO_0010282;EFO_0001379	cell proliferation disorder;gastrointestinal disease;endocrine system disease
ENSG00000063176	SPHK2	0	0.000296926	EFO_0000182	hepatocellular carcinoma	EFO_0000182-2;2	MONDO_0045024;EFO_0010282;EFO_0001379	cell proliferation disorder;gastrointestinal disease;endocrine system disease
ENSG00000064012	CASP8	0	0.000272102	EFO_0000182	hepatocellular carcinoma	EFO_0000182-2;2	MONDO_0045024;EFO_0010282;EFO_0001379	cell proliferation disorder;gastrointestinal disease;endocrine system disease
ENSG00000073861	TBX21	0	0.000326663	EFO_0000182	hepatocellular carcinoma	EFO_0000182-2;2	MONDO_0045024;EFO_0010282;EFO_0001379	cell proliferation disorder;gastrointestinal disease;endocrine system disease
ENSG00000077238	IL4R	0	0.000127564	EFO_0000182	hepatocellular carcinoma	EFO_0000182-2;2	MONDO_0045024;EFO_0010282;EFO_0001379	cell proliferation disorder;gastrointestinal disease;endocrine system disease
ENSG00000081985	IL12RB2	0	0.000364443	EFO_0000182	hepatocellular carcinoma	EFO_0000182-2;2	MONDO_0045024;EFO_0010282;EFO_0001379	cell proliferation disorder;gastrointestinal disease;endocrine system disease
ENSG00000090339	ICAM1	0	0.000124498	EFO_0000182	hepatocellular carcinoma	EFO_0000182-2;2	MONDO_0045024;EFO_0010282;EFO_0001379	cell proliferation disorder;gastrointestinal disease;endocrine system disease
ENSG00000090534	THPO	0	8.79943e-05	EFO_0000182	hepatocellular carcinoma	EFO_0000182-2;2	MONDO_0045024;EFO_0010282;EFO_0001379	cell proliferation disorder;gastrointestinal disease;endocrine system disease
ENSG00000091181	IL5RA	0	6.7217e-05	EFO_0000182	hepatocellular carcinoma	EFO_0000182-2;2	MONDO_0045024;EFO_0010282;EFO_0001379	cell proliferation disorder;gastrointestinal disease;endocrine system disease
ENSG00000095752	IL11	0	0.00117138	EFO_0000182	hepatocellular carcinoma	EFO_0000182-2;2	MONDO_0045024;EFO_0010282;EFO_0001379	cell proliferation disorder;gastrointestinal disease;endocrine system disease
ENSG00000096968	JAK2	0	0.00206452	EFO_0000182	hepatocellular carcinoma	EFO_0000182-2;2	MONDO_0045024;EFO_0010282;EFO_0001379	cell proliferation disorder;gastrointestinal disease;endocrine system disease
ENSG00000096996	IL12RB1	0	0.00035705	EFO_0000182	hepatocellular carcinoma	EFO_0000182-2;2	MONDO_0045024;EFO_0010282;EFO_0001379	cell proliferation disorder;gastrointestinal disease;endocrine system disease
ENSG00000099985	OSM	0	0.00122437	EFO_0000182	hepatocellular carcinoma	EFO_0000182-2;2	MONDO_0045024;EFO_0010282;EFO_0001379	cell proliferation disorder;gastrointestinal disease;endocrine system disease
ENSG00000100368	CSF2RB	0	7.99209e-05	EFO_0000182	hepatocellular carcinoma	EFO_0000182-2;2	MONDO_0045024;EFO_0010282;EFO_0001379	cell proliferation disorder;gastrointestinal disease;endocrine system disease
ENSG00000100385	IL2RB	0	0.000159662	EFO_0000182	hepatocellular carcinoma	EFO_0000182-2;2	MONDO_0045024;EFO_0010282;EFO_0001379	cell proliferation disorder;gastrointestinal disease;endocrine system disease
ENSG00000100453	GZMB	0	6.57845e-05	EFO_0000182	hepatocellular carcinoma	EFO_0000182-2;2	MONDO_0045024;EFO_0010282;EFO_0001379	cell proliferation disorder;gastrointestinal disease;endocrine system disease
ENSG00000101017	CD40	0	0.000121769	EFO_0000182	hepatocellular carcinoma	EFO_0000182-2;2	MONDO_0045024;EFO_0010282;EFO_0001379	cell proliferation disorder;gastrointestinal disease;endocrine system disease
ENSG00000103522	IL21R	0	0.000287612	EFO_0000182	hepatocellular carcinoma	EFO_0000182-2;2	MONDO_0045024;EFO_0010282;EFO_0001379	cell proliferation disorder;gastrointestinal disease;endocrine system disease
ENSG00000104432	IL7	0	0.00012601	EFO_0000182	hepatocellular carcinoma	EFO_0000182-2;2	MONDO_0045024;EFO_0010282;EFO_0001379	cell proliferation disorder;gastrointestinal disease;endocrine system disease
ENSG00000104998	IL27RA	0	0.000521726	EFO_0000182	hepatocellular carcinoma	EFO_0000182-2;2	MONDO_0045024;EFO_0010282;EFO_0001379	cell proliferation disorder;gastrointestinal disease;endocrine system disease
ENSG00000105246	EBI3	0	0.000334585	EFO_0000182	hepatocellular carcinoma	EFO_0000182-2;2	MONDO_0045024;EFO_0010282;EFO_0001379	cell proliferation disorder;gastrointestinal disease;endocrine system disease
ENSG00000105397	TYK2	0	0.00176258	EFO_0000182	hepatocellular carcinoma	EFO_0000182-2;2	MONDO_0045024;EFO_0010282;EFO_0001379	cell proliferation disorder;gastrointestinal disease;endocrine system disease
ENSG00000105639	JAK3	0	0.0014886	EFO_0000182	hepatocellular carcinoma	EFO_0000182-2;2	MONDO_0045024;EFO_0010282;EFO_0001379	cell proliferation disorder;gastrointestinal disease;endocrine system disease
ENSG00000108342	CSF3	0	0.00106493	EFO_0000182	hepatocellular carcinoma	EFO_0000182-2;2	MONDO_0045024;EFO_0010282;EFO_0001379	cell proliferation disorder;gastrointestinal disease;endocrine system disease
ENSG00000109471	IL2	0	0.000306956	EFO_0000182	hepatocellular carcinoma	EFO_0000182-2;2	MONDO_0045024;EFO_0010282;EFO_0001379	cell proliferation disorder;gastrointestinal disease;endocrine system disease
ENSG00000110324	IL10RA	0	0.00014365	EFO_0000182	hepatocellular carcinoma	EFO_0000182-2;2	MONDO_0045024;EFO_0010282;EFO_0001379	cell proliferation disorder;gastrointestinal disease;endocrine system disease
ENSG00000110944	IL23A	0	0.000295466	EFO_0000182	hepatocellular carcinoma	EFO_0000182-2;2	MONDO_0045024;EFO_0010282;EFO_0001379	cell proliferation disorder;gastrointestinal disease;endocrine system disease
ENSG00000111537	IFNG	0	0.000417443	EFO_0000182	hepatocellular carcinoma	EFO_0000182-2;2	MONDO_0045024;EFO_0010282;EFO_0001379	cell proliferation disorder;gastrointestinal disease;endocrine system disease
ENSG00000112115	IL17A	0	0.000140763	EFO_0000182	hepatocellular carcinoma	EFO_0000182-2;2	MONDO_0045024;EFO_0010282;EFO_0001379	cell proliferation disorder;gastrointestinal disease;endocrine system disease
ENSG00000112964	GHR	0	9.05161e-05	EFO_0000182	hepatocellular carcinoma	EFO_0000182-2;2	MONDO_0045024;EFO_0010282;EFO_0001379	cell proliferation disorder;gastrointestinal disease;endocrine system disease
ENSG00000113302	IL12B	0	0.000333293	EFO_0000182	hepatocellular carcinoma	EFO_0000182-2;2	MONDO_0045024;EFO_0010282;EFO_0001379	cell proliferation disorder;gastrointestinal disease;endocrine system disease
ENSG00000113494	PRLR	0	5.69022e-05	EFO_0000182	hepatocellular carcinoma	EFO_0000182-2;2	MONDO_0045024;EFO_0010282;EFO_0001379	cell proliferation disorder;gastrointestinal disease;endocrine system disease
ENSG00000113520	IL4	0	0.000332471	EFO_0000182	hepatocellular carcinoma	EFO_0000182-2;2	MONDO_0045024;EFO_0010282;EFO_0001379	cell proliferation disorder;gastrointestinal disease;endocrine system disease
ENSG00000113525	IL5	0	0.000143235	EFO_0000182	hepatocellular carcinoma	EFO_0000182-2;2	MONDO_0045024;EFO_0010282;EFO_0001379	cell proliferation disorder;gastrointestinal disease;endocrine system disease
ENSG00000113594	LIFR	0	0.000284411	EFO_0000182	hepatocellular carcinoma	EFO_0000182-2;2	MONDO_0045024;EFO_0010282;EFO_0001379	cell proliferation disorder;gastrointestinal disease;endocrine system disease
ENSG00000115008	IL1A	0	4.89898e-05	EFO_0000182	hepatocellular carcinoma	EFO_0000182-2;2	MONDO_0045024;EFO_0010282;EFO_0001379	cell proliferation disorder;gastrointestinal disease;endocrine system disease
ENSG00000115415	STAT1	0	0.000766177	EFO_0000182	hepatocellular carcinoma	EFO_0000182-2;2	MONDO_0045024;EFO_0010282;EFO_0001379	cell proliferation disorder;gastrointestinal disease;endocrine system disease
ENSG00000115604	IL18R1	0	0.000280842	EFO_0000182	hepatocellular carcinoma	EFO_0000182-2;2	MONDO_0045024;EFO_0010282;EFO_0001379	cell proliferation disorder;gastrointestinal disease;endocrine system disease
ENSG00000115607	IL18RAP	0	0.000284814	EFO_0000182	hepatocellular carcinoma	EFO_0000182-2;2	MONDO_0045024;EFO_0010282;EFO_0001379	cell proliferation disorder;gastrointestinal disease;endocrine system disease
ENSG00000116678	LEPR	0	6.76017e-05	EFO_0000182	hepatocellular carcinoma	EFO_0000182-2;2	MONDO_0045024;EFO_0010282;EFO_0001379	cell proliferation disorder;gastrointestinal disease;endocrine system disease
ENSG00000117394	SLC2A1	0	4.69303e-05	EFO_0000182	hepatocellular carcinoma	EFO_0000182-2;2	MONDO_0045024;EFO_0010282;EFO_0001379	cell proliferation disorder;gastrointestinal disease;endocrine system disease
ENSG00000117400	MPL	0	0.000126344	EFO_0000182	hepatocellular carcinoma	EFO_0000182-2;2	MONDO_0045024;EFO_0010282;EFO_0001379	cell proliferation disorder;gastrointestinal disease;endocrine system disease
ENSG00000119535	CSF3R	0	0.000100795	EFO_0000182	hepatocellular carcinoma	EFO_0000182-2;2	MONDO_0045024;EFO_0010282;EFO_0001379	cell proliferation disorder;gastrointestinal disease;endocrine system disease
ENSG00000120217	CD274	0	5.05889e-05	EFO_0000182	hepatocellular carcinoma	EFO_0000182-2;2	MONDO_0045024;EFO_0010282;EFO_0001379	cell proliferation disorder;gastrointestinal disease;endocrine system disease
ENSG00000122756	CNTFR	0	0.000266686	EFO_0000182	hepatocellular carcinoma	EFO_0000182-2;2	MONDO_0045024;EFO_0010282;EFO_0001379	cell proliferation disorder;gastrointestinal disease;endocrine system disease
ENSG00000123609	NMI	0	0.000313053	EFO_0000182	hepatocellular carcinoma	EFO_0000182-2;2	MONDO_0045024;EFO_0010282;EFO_0001379	cell proliferation disorder;gastrointestinal disease;endocrine system disease
ENSG00000124334	IL9R	0	5.50952e-05	EFO_0000182	hepatocellular carcinoma	EFO_0000182-2;2	MONDO_0045024;EFO_0010282;EFO_0001379	cell proliferation disorder;gastrointestinal disease;endocrine system disease
ENSG00000125538	IL1B	0	0.000214523	EFO_0000182	hepatocellular carcinoma	EFO_0000182-2;2	MONDO_0045024;EFO_0010282;EFO_0001379	cell proliferation disorder;gastrointestinal disease;endocrine system disease
ENSG00000125571	IL37	0	7.72644e-05	EFO_0000182	hepatocellular carcinoma	EFO_0000182-2;2	MONDO_0045024;EFO_0010282;EFO_0001379	cell proliferation disorder;gastrointestinal disease;endocrine system disease
ENSG00000126561	STAT5A	0	0.000723811	EFO_0000182	hepatocellular carcinoma	EFO_0000182-2;2	MONDO_0045024;EFO_0010282;EFO_0001379	cell proliferation disorder;gastrointestinal disease;endocrine system disease
ENSG00000127318	IL22	0	9.65484e-05	EFO_0000182	hepatocellular carcinoma	EFO_0000182-2;2	MONDO_0045024;EFO_0010282;EFO_0001379	cell proliferation disorder;gastrointestinal disease;endocrine system disease
ENSG00000128342	LIF	0	0.00122827	EFO_0000182	hepatocellular carcinoma	EFO_0000182-2;2	MONDO_0045024;EFO_0010282;EFO_0001379	cell proliferation disorder;gastrointestinal disease;endocrine system disease
ENSG00000130427	EPO	0	0.000146231	EFO_0000182	hepatocellular carcinoma	EFO_0000182-2;2	MONDO_0045024;EFO_0010282;EFO_0001379	cell proliferation disorder;gastrointestinal disease;endocrine system disease
ENSG00000131724	IL13RA1	0	8.99623e-05	EFO_0000182	hepatocellular carcinoma	EFO_0000182-2;2	MONDO_0045024;EFO_0010282;EFO_0001379	cell proliferation disorder;gastrointestinal disease;endocrine system disease
ENSG00000132334	PTPRE	0	6.1452e-05	EFO_0000182	hepatocellular carcinoma	EFO_0000182-2;2	MONDO_0045024;EFO_0010282;EFO_0001379	cell proliferation disorder;gastrointestinal disease;endocrine system disease
ENSG00000134352	IL6ST	0	0.00154793	EFO_0000182	hepatocellular carcinoma	EFO_0000182-2;2	MONDO_0045024;EFO_0010282;EFO_0001379	cell proliferation disorder;gastrointestinal disease;endocrine system disease
ENSG00000134460	IL2RA	0	0.000169391	EFO_0000182	hepatocellular carcinoma	EFO_0000182-2;2	MONDO_0045024;EFO_0010282;EFO_0001379	cell proliferation disorder;gastrointestinal disease;endocrine system disease
ENSG00000134470	IL15RA	0	5.48858e-05	EFO_0000182	hepatocellular carcinoma	EFO_0000182-2;2	MONDO_0045024;EFO_0010282;EFO_0001379	cell proliferation disorder;gastrointestinal disease;endocrine system disease
ENSG00000135077	HAVCR2	0	6.76429e-05	EFO_0000182	hepatocellular carcinoma	EFO_0000182-2;2	MONDO_0045024;EFO_0010282;EFO_0001379	cell proliferation disorder;gastrointestinal disease;endocrine system disease
ENSG00000136244	IL6	0	0.00182919	EFO_0000182	hepatocellular carcinoma	EFO_0000182-2;2	MONDO_0045024;EFO_0010282;EFO_0001379	cell proliferation disorder;gastrointestinal disease;endocrine system disease
ENSG00000136488	CSH1	0	8.60895e-05	EFO_0000182	hepatocellular carcinoma	EFO_0000182-2;2	MONDO_0045024;EFO_0010282;EFO_0001379	cell proliferation disorder;gastrointestinal disease;endocrine system disease
ENSG00000136634	IL10	0	0.000608622	EFO_0000182	hepatocellular carcinoma	EFO_0000182-2;2	MONDO_0045024;EFO_0010282;EFO_0001379	cell proliferation disorder;gastrointestinal disease;endocrine system disease
ENSG00000136869	TLR4	0	0.000115493	EFO_0000182	hepatocellular carcinoma	EFO_0000182-2;2	MONDO_0045024;EFO_0010282;EFO_0001379	cell proliferation disorder;gastrointestinal disease;endocrine system disease
ENSG00000137070	IL11RA	0	9.98877e-05	EFO_0000182	hepatocellular carcinoma	EFO_0000182-2;2	MONDO_0045024;EFO_0010282;EFO_0001379	cell proliferation disorder;gastrointestinal disease;endocrine system disease
ENSG00000137462	TLR2	0	8.76746e-05	EFO_0000182	hepatocellular carcinoma	EFO_0000182-2;2	MONDO_0045024;EFO_0010282;EFO_0001379	cell proliferation disorder;gastrointestinal disease;endocrine system disease
ENSG00000137752	CASP1	0	5.82841e-05	EFO_0000182	hepatocellular carcinoma	EFO_0000182-2;2	MONDO_0045024;EFO_0010282;EFO_0001379	cell proliferation disorder;gastrointestinal disease;endocrine system disease
ENSG00000138378	STAT4	0.867595	0.0239887	EFO_0000182	hepatocellular carcinoma	EFO_0000182-2;2	MONDO_0045024;EFO_0010282;EFO_0001379	cell proliferation disorder;gastrointestinal disease;endocrine system disease
ENSG00000138684	IL21	0	0.000316974	EFO_0000182	hepatocellular carcinoma	EFO_0000182-2;2	MONDO_0045024;EFO_0010282;EFO_0001379	cell proliferation disorder;gastrointestinal disease;endocrine system disease
ENSG00000142208	AKT1	0	0.000424562	EFO_0000182	hepatocellular carcinoma	EFO_0000182-2;2	MONDO_0045024;EFO_0010282;EFO_0001379	cell proliferation disorder;gastrointestinal disease;endocrine system disease
ENSG00000142677	IL22RA1	0	8.66166e-05	EFO_0000182	hepatocellular carcinoma	EFO_0000182-2;2	MONDO_0045024;EFO_0010282;EFO_0001379	cell proliferation disorder;gastrointestinal disease;endocrine system disease
ENSG00000143384	MCL1	0	6.08954e-05	EFO_0000182	hepatocellular carcinoma	EFO_0000182-2;2	MONDO_0045024;EFO_0010282;EFO_0001379	cell proliferation disorder;gastrointestinal disease;endocrine system disease
ENSG00000144724	PTPRG	0	5.7217e-05	EFO_0000182	hepatocellular carcinoma	EFO_0000182-2;2	MONDO_0045024;EFO_0010282;EFO_0001379	cell proliferation disorder;gastrointestinal disease;endocrine system disease
ENSG00000145623	OSMR	0.920103	0.0257367	EFO_0000182	hepatocellular carcinoma	EFO_0000182-2;2	MONDO_0045024;EFO_0010282;EFO_0001379	cell proliferation disorder;gastrointestinal disease;endocrine system disease
ENSG00000145839	IL9	0	0.000106662	EFO_0000182	hepatocellular carcinoma	EFO_0000182-2;2	MONDO_0045024;EFO_0010282;EFO_0001379	cell proliferation disorder;gastrointestinal disease;endocrine system disease
ENSG00000147168	IL2RG	0	0.000415942	EFO_0000182	hepatocellular carcinoma	EFO_0000182-2;2	MONDO_0045024;EFO_0010282;EFO_0001379	cell proliferation disorder;gastrointestinal disease;endocrine system disease
ENSG00000147443	DOK2	0	6.04713e-05	EFO_0000182	hepatocellular carcinoma	EFO_0000182-2;2	MONDO_0045024;EFO_0010282;EFO_0001379	cell proliferation disorder;gastrointestinal disease;endocrine system disease
ENSG00000148154	UGCG	0	5.6178e-05	EFO_0000182	hepatocellular carcinoma	EFO_0000182-2;2	MONDO_0045024;EFO_0010282;EFO_0001379	cell proliferation disorder;gastrointestinal disease;endocrine system disease
ENSG00000150281	CTF1	0	0.001186	EFO_0000182	hepatocellular carcinoma	EFO_0000182-2;2	MONDO_0045024;EFO_0010282;EFO_0001379	cell proliferation disorder;gastrointestinal disease;endocrine system disease
ENSG00000150782	IL18	0	0.000327434	EFO_0000182	hepatocellular carcinoma	EFO_0000182-2;2	MONDO_0045024;EFO_0010282;EFO_0001379	cell proliferation disorder;gastrointestinal disease;endocrine system disease
ENSG00000159128	IFNGR2	0	0.000101013	EFO_0000182	hepatocellular carcinoma	EFO_0000182-2;2	MONDO_0045024;EFO_0010282;EFO_0001379	cell proliferation disorder;gastrointestinal disease;endocrine system disease
ENSG00000160712	IL6R	0	0.000338646	EFO_0000182	hepatocellular carcinoma	EFO_0000182-2;2	MONDO_0045024;EFO_0010282;EFO_0001379	cell proliferation disorder;gastrointestinal disease;endocrine system disease
ENSG00000162434	JAK1	0	0.00234805	EFO_0000182	hepatocellular carcinoma	EFO_0000182-2;2	MONDO_0045024;EFO_0010282;EFO_0001379	cell proliferation disorder;gastrointestinal disease;endocrine system disease
ENSG00000162594	IL23R	0	0.000348252	EFO_0000182	hepatocellular carcinoma	EFO_0000182-2;2	MONDO_0045024;EFO_0010282;EFO_0001379	cell proliferation disorder;gastrointestinal disease;endocrine system disease
ENSG00000162892	IL24	0	5.1595e-05	EFO_0000182	hepatocellular carcinoma	EFO_0000182-2;2	MONDO_0045024;EFO_0010282;EFO_0001379	cell proliferation disorder;gastrointestinal disease;endocrine system disease
ENSG00000163599	CTLA4	0	0.000122641	EFO_0000182	hepatocellular carcinoma	EFO_0000182-2;2	MONDO_0045024;EFO_0010282;EFO_0001379	cell proliferation disorder;gastrointestinal disease;endocrine system disease
ENSG00000163932	PRKCD	0	0.000224964	EFO_0000182	hepatocellular carcinoma	EFO_0000182-2;2	MONDO_0045024;EFO_0010282;EFO_0001379	cell proliferation disorder;gastrointestinal disease;endocrine system disease
ENSG00000164136	IL15	0	0.000162235	EFO_0000182	hepatocellular carcinoma	EFO_0000182-2;2	MONDO_0045024;EFO_0010282;EFO_0001379	cell proliferation disorder;gastrointestinal disease;endocrine system disease
ENSG00000164342	TLR3	0	5.34419e-05	EFO_0000182	hepatocellular carcinoma	EFO_0000182-2;2	MONDO_0045024;EFO_0010282;EFO_0001379	cell proliferation disorder;gastrointestinal disease;endocrine system disease
ENSG00000164399	IL3	0	0.000126236	EFO_0000182	hepatocellular carcinoma	EFO_0000182-2;2	MONDO_0045024;EFO_0010282;EFO_0001379	cell proliferation disorder;gastrointestinal disease;endocrine system disease
ENSG00000164400	CSF2	0	0.000185852	EFO_0000182	hepatocellular carcinoma	EFO_0000182-2;2	MONDO_0045024;EFO_0010282;EFO_0001379	cell proliferation disorder;gastrointestinal disease;endocrine system disease
ENSG00000164485	IL22RA2	0	5.23901e-05	EFO_0000182	hepatocellular carcinoma	EFO_0000182-2;2	MONDO_0045024;EFO_0010282;EFO_0001379	cell proliferation disorder;gastrointestinal disease;endocrine system disease
ENSG00000164509	IL31RA	0	0.0012151	EFO_0000182	hepatocellular carcinoma	EFO_0000182-2;2	MONDO_0045024;EFO_0010282;EFO_0001379	cell proliferation disorder;gastrointestinal disease;endocrine system disease
ENSG00000165458	INPPL1	0	8.40923e-05	EFO_0000182	hepatocellular carcinoma	EFO_0000182-2;2	MONDO_0045024;EFO_0010282;EFO_0001379	cell proliferation disorder;gastrointestinal disease;endocrine system disease
ENSG00000166311	SMPD1	0	5.93472e-05	EFO_0000182	hepatocellular carcinoma	EFO_0000182-2;2	MONDO_0045024;EFO_0010282;EFO_0001379	cell proliferation disorder;gastrointestinal disease;endocrine system disease
ENSG00000166888	STAT6	0	0.000551682	EFO_0000182	hepatocellular carcinoma	EFO_0000182-2;2	MONDO_0045024;EFO_0010282;EFO_0001379	cell proliferation disorder;gastrointestinal disease;endocrine system disease
ENSG00000168610	STAT3	0	0.00108637	EFO_0000182	hepatocellular carcinoma	EFO_0000182-2;2	MONDO_0045024;EFO_0010282;EFO_0001379	cell proliferation disorder;gastrointestinal disease;endocrine system disease
ENSG00000168811	IL12A	0	0.000367214	EFO_0000182	hepatocellular carcinoma	EFO_0000182-2;2	MONDO_0045024;EFO_0010282;EFO_0001379	cell proliferation disorder;gastrointestinal disease;endocrine system disease
ENSG00000168918	INPP5D	0	0.000127288	EFO_0000182	hepatocellular carcinoma	EFO_0000182-2;2	MONDO_0045024;EFO_0010282;EFO_0001379	cell proliferation disorder;gastrointestinal disease;endocrine system disease
ENSG00000169047	IRS1	0	0.000143623	EFO_0000182	hepatocellular carcinoma	EFO_0000182-2;2	MONDO_0045024;EFO_0010282;EFO_0001379	cell proliferation disorder;gastrointestinal disease;endocrine system disease
ENSG00000169194	IL13	0	0.000231525	EFO_0000182	hepatocellular carcinoma	EFO_0000182-2;2	MONDO_0045024;EFO_0010282;EFO_0001379	cell proliferation disorder;gastrointestinal disease;endocrine system disease
ENSG00000170345	FOS	0	0.000202522	EFO_0000182	hepatocellular carcinoma	EFO_0000182-2;2	MONDO_0045024;EFO_0010282;EFO_0001379	cell proliferation disorder;gastrointestinal disease;endocrine system disease
ENSG00000171094	ALK	0	4.95677e-05	EFO_0000182	hepatocellular carcinoma	EFO_0000182-2;2	MONDO_0045024;EFO_0010282;EFO_0001379	cell proliferation disorder;gastrointestinal disease;endocrine system disease
ENSG00000171208	NETO2	0	0.00016571	EFO_0000182	hepatocellular carcinoma	EFO_0000182-2;2	MONDO_0045024;EFO_0010282;EFO_0001379	cell proliferation disorder;gastrointestinal disease;endocrine system disease
ENSG00000171552	BCL2L1	0	9.73893e-05	EFO_0000182	hepatocellular carcinoma	EFO_0000182-2;2	MONDO_0045024;EFO_0010282;EFO_0001379	cell proliferation disorder;gastrointestinal disease;endocrine system disease
ENSG00000172179	PRL	0	0.000140579	EFO_0000182	hepatocellular carcinoma	EFO_0000182-2;2	MONDO_0045024;EFO_0010282;EFO_0001379	cell proliferation disorder;gastrointestinal disease;endocrine system disease
ENSG00000172458	IL17D	0	4.90733e-05	EFO_0000182	hepatocellular carcinoma	EFO_0000182-2;2	MONDO_0045024;EFO_0010282;EFO_0001379	cell proliferation disorder;gastrointestinal disease;endocrine system disease
ENSG00000172936	MYD88	0	8.27559e-05	EFO_0000182	hepatocellular carcinoma	EFO_0000182-2;2	MONDO_0045024;EFO_0010282;EFO_0001379	cell proliferation disorder;gastrointestinal disease;endocrine system disease
ENSG00000173757	STAT5B	0	0.00054603	EFO_0000182	hepatocellular carcinoma	EFO_0000182-2;2	MONDO_0045024;EFO_0010282;EFO_0001379	cell proliferation disorder;gastrointestinal disease;endocrine system disease
ENSG00000174059	CD34	0	4.81027e-05	EFO_0000182	hepatocellular carcinoma	EFO_0000182-2;2	MONDO_0045024;EFO_0010282;EFO_0001379	cell proliferation disorder;gastrointestinal disease;endocrine system disease
ENSG00000174564	IL20RB	0	7.09405e-05	EFO_0000182	hepatocellular carcinoma	EFO_0000182-2;2	MONDO_0045024;EFO_0010282;EFO_0001379	cell proliferation disorder;gastrointestinal disease;endocrine system disease
ENSG00000174697	LEP	0	0.000155888	EFO_0000182	hepatocellular carcinoma	EFO_0000182-2;2	MONDO_0045024;EFO_0010282;EFO_0001379	cell proliferation disorder;gastrointestinal disease;endocrine system disease
ENSG00000175354	PTPN2	0	0.000327431	EFO_0000182	hepatocellular carcinoma	EFO_0000182-2;2	MONDO_0045024;EFO_0010282;EFO_0001379	cell proliferation disorder;gastrointestinal disease;endocrine system disease
ENSG00000175505	CLCF1	0	7.60244e-05	EFO_0000182	hepatocellular carcinoma	EFO_0000182-2;2	MONDO_0045024;EFO_0010282;EFO_0001379	cell proliferation disorder;gastrointestinal disease;endocrine system disease
ENSG00000179295	PTPN11	0	0.000337493	EFO_0000182	hepatocellular carcinoma	EFO_0000182-2;2	MONDO_0045024;EFO_0010282;EFO_0001379	cell proliferation disorder;gastrointestinal disease;endocrine system disease
ENSG00000180008	SOCS4	0	5.60586e-05	EFO_0000182	hepatocellular carcinoma	EFO_0000182-2;2	MONDO_0045024;EFO_0010282;EFO_0001379	cell proliferation disorder;gastrointestinal disease;endocrine system disease
ENSG00000180644	PRF1	0	0.000257922	EFO_0000182	hepatocellular carcinoma	EFO_0000182-2;2	MONDO_0045024;EFO_0010282;EFO_0001379	cell proliferation disorder;gastrointestinal disease;endocrine system disease
ENSG00000182107	TMEM30B	0	4.79921e-05	EFO_0000182	hepatocellular carcinoma	EFO_0000182-2;2	MONDO_0045024;EFO_0010282;EFO_0001379	cell proliferation disorder;gastrointestinal disease;endocrine system disease
ENSG00000182393	IFNL1	0	0.000303571	EFO_0000182	hepatocellular carcinoma	EFO_0000182-2;2	MONDO_0045024;EFO_0010282;EFO_0001379	cell proliferation disorder;gastrointestinal disease;endocrine system disease
ENSG00000183709	IFNL2	0	8.02464e-05	EFO_0000182	hepatocellular carcinoma	EFO_0000182-2;2	MONDO_0045024;EFO_0010282;EFO_0001379	cell proliferation disorder;gastrointestinal disease;endocrine system disease
ENSG00000185291	IL3RA	0	0.000114361	EFO_0000182	hepatocellular carcinoma	EFO_0000182-2;2	MONDO_0045024;EFO_0010282;EFO_0001379	cell proliferation disorder;gastrointestinal disease;endocrine system disease
ENSG00000185436	IFNLR1	0	0.000290873	EFO_0000182	hepatocellular carcinoma	EFO_0000182-2;2	MONDO_0045024;EFO_0010282;EFO_0001379	cell proliferation disorder;gastrointestinal disease;endocrine system disease
ENSG00000185950	IRS2	0	0.000128104	EFO_0000182	hepatocellular carcinoma	EFO_0000182-2;2	MONDO_0045024;EFO_0010282;EFO_0001379	cell proliferation disorder;gastrointestinal disease;endocrine system disease
ENSG00000187098	MITF	0	7.44285e-05	EFO_0000182	hepatocellular carcinoma	EFO_0000182-2;2	MONDO_0045024;EFO_0010282;EFO_0001379	cell proliferation disorder;gastrointestinal disease;endocrine system disease
ENSG00000187266	EPOR	0	0.000103384	EFO_0000182	hepatocellular carcinoma	EFO_0000182-2;2	MONDO_0045024;EFO_0010282;EFO_0001379	cell proliferation disorder;gastrointestinal disease;endocrine system disease
ENSG00000196396	PTPN1	0	0.000194221	EFO_0000182	hepatocellular carcinoma	EFO_0000182-2;2	MONDO_0045024;EFO_0010282;EFO_0001379	cell proliferation disorder;gastrointestinal disease;endocrine system disease
ENSG00000197110	IFNL3	0	6.44853e-05	EFO_0000182	hepatocellular carcinoma	EFO_0000182-2;2	MONDO_0045024;EFO_0010282;EFO_0001379	cell proliferation disorder;gastrointestinal disease;endocrine system disease
ENSG00000197272	IL27	0	0.000317716	EFO_0000182	hepatocellular carcinoma	EFO_0000182-2;2	MONDO_0045024;EFO_0010282;EFO_0001379	cell proliferation disorder;gastrointestinal disease;endocrine system disease
ENSG00000198223	CSF2RA	0	0.000101552	EFO_0000182	hepatocellular carcinoma	EFO_0000182-2;2	MONDO_0045024;EFO_0010282;EFO_0001379	cell proliferation disorder;gastrointestinal disease;endocrine system disease
ENSG00000198964	SGMS1	0	5.07039e-05	EFO_0000182	hepatocellular carcinoma	EFO_0000182-2;2	MONDO_0045024;EFO_0010282;EFO_0001379	cell proliferation disorder;gastrointestinal disease;endocrine system disease
ENSG00000204671	IL31	0	0.00116721	EFO_0000182	hepatocellular carcinoma	EFO_0000182-2;2	MONDO_0045024;EFO_0010282;EFO_0001379	cell proliferation disorder;gastrointestinal disease;endocrine system disease
ENSG00000213218	CSH2	0	6.28662e-05	EFO_0000182	hepatocellular carcinoma	EFO_0000182-2;2	MONDO_0045024;EFO_0010282;EFO_0001379	cell proliferation disorder;gastrointestinal disease;endocrine system disease
ENSG00000215182	MUC5AC	0	5.46627e-05	EFO_0000182	hepatocellular carcinoma	EFO_0000182-2;2	MONDO_0045024;EFO_0010282;EFO_0001379	cell proliferation disorder;gastrointestinal disease;endocrine system disease
ENSG00000232810	TNF	0	0.000345399	EFO_0000182	hepatocellular carcinoma	EFO_0000182-2;2	MONDO_0045024;EFO_0010282;EFO_0001379	cell proliferation disorder;gastrointestinal disease;endocrine system disease
ENSG00000242689	CNTF	0	0.00121177	EFO_0000182	hepatocellular carcinoma	EFO_0000182-2;2	MONDO_0045024;EFO_0010282;EFO_0001379	cell proliferation disorder;gastrointestinal disease;endocrine system disease
ENSG00000243646	IL10RB	0	0.00033783	EFO_0000182	hepatocellular carcinoma	EFO_0000182-2;2	MONDO_0045024;EFO_0010282;EFO_0001379	cell proliferation disorder;gastrointestinal disease;endocrine system disease
ENSG00000274211	SOCS7	0	5.26234e-05	EFO_0000182	hepatocellular carcinoma	EFO_0000182-2;2	MONDO_0045024;EFO_0010282;EFO_0001379	cell proliferation disorder;gastrointestinal disease;endocrine system disease
ENSG00000005238	FAM214B	0	5.65695e-05	EFO_0000183	Hodgkins lymphoma	EFO_0000183-1;1	EFO_0005803;MONDO_0045024;OTAR_0000018	hematologic disease;cell proliferation disorder;genetic, familial or congenital disease
ENSG00000008197	TFAP2D	0	7.52792e-05	EFO_0000183	Hodgkins lymphoma	EFO_0000183-1;1	EFO_0005803;MONDO_0045024;OTAR_0000018	hematologic disease;cell proliferation disorder;genetic, familial or congenital disease
ENSG00000011243	AKAP8L	0	7.91183e-05	EFO_0000183	Hodgkins lymphoma	EFO_0000183-1;1	EFO_0005803;MONDO_0045024;OTAR_0000018	hematologic disease;cell proliferation disorder;genetic, familial or congenital disease
ENSG00000037965	HOXC8	0	0.000344061	EFO_0000183	Hodgkins lymphoma	EFO_0000183-1;1	EFO_0005803;MONDO_0045024;OTAR_0000018	hematologic disease;cell proliferation disorder;genetic, familial or congenital disease
ENSG00000064218	DMRT3	0	0.000107529	EFO_0000183	Hodgkins lymphoma	EFO_0000183-1;1	EFO_0005803;MONDO_0045024;OTAR_0000018	hematologic disease;cell proliferation disorder;genetic, familial or congenital disease
ENSG00000066056	TIE1	0	0.000125203	EFO_0000183	Hodgkins lymphoma	EFO_0000183-1;1	EFO_0005803;MONDO_0045024;OTAR_0000018	hematologic disease;cell proliferation disorder;genetic, familial or congenital disease
ENSG00000066185	ZMYND12	0	6.79281e-05	EFO_0000183	Hodgkins lymphoma	EFO_0000183-1;1	EFO_0005803;MONDO_0045024;OTAR_0000018	hematologic disease;cell proliferation disorder;genetic, familial or congenital disease
ENSG00000069011	PITX1	0	9.94221e-05	EFO_0000183	Hodgkins lymphoma	EFO_0000183-1;1	EFO_0005803;MONDO_0045024;OTAR_0000018	hematologic disease;cell proliferation disorder;genetic, familial or congenital disease
ENSG00000069764	PLA2G10	0	0.000111462	EFO_0000183	Hodgkins lymphoma	EFO_0000183-1;1	EFO_0005803;MONDO_0045024;OTAR_0000018	hematologic disease;cell proliferation disorder;genetic, familial or congenital disease
ENSG00000090539	CHRD	0	9.05461e-05	EFO_0000183	Hodgkins lymphoma	EFO_0000183-1;1	EFO_0005803;MONDO_0045024;OTAR_0000018	hematologic disease;cell proliferation disorder;genetic, familial or congenital disease
ENSG00000094796	KRT31	0	0.000508005	EFO_0000183	Hodgkins lymphoma	EFO_0000183-1;1	EFO_0005803;MONDO_0045024;OTAR_0000018	hematologic disease;cell proliferation disorder;genetic, familial or congenital disease
ENSG00000099377	HSD3B7	0	5.18081e-05	EFO_0000183	Hodgkins lymphoma	EFO_0000183-1;1	EFO_0005803;MONDO_0045024;OTAR_0000018	hematologic disease;cell proliferation disorder;genetic, familial or congenital disease
ENSG00000100065	CARD10	0	0.000337697	EFO_0000183	Hodgkins lymphoma	EFO_0000183-1;1	EFO_0005803;MONDO_0045024;OTAR_0000018	hematologic disease;cell proliferation disorder;genetic, familial or congenital disease
ENSG00000100218	RSPH14	0	6.50316e-05	EFO_0000183	Hodgkins lymphoma	EFO_0000183-1;1	EFO_0005803;MONDO_0045024;OTAR_0000018	hematologic disease;cell proliferation disorder;genetic, familial or congenital disease
ENSG00000100422	CERK	0	5.94983e-05	EFO_0000183	Hodgkins lymphoma	EFO_0000183-1;1	EFO_0005803;MONDO_0045024;OTAR_0000018	hematologic disease;cell proliferation disorder;genetic, familial or congenital disease
ENSG00000103043	VAC14	0	0.000122343	EFO_0000183	Hodgkins lymphoma	EFO_0000183-1;1	EFO_0005803;MONDO_0045024;OTAR_0000018	hematologic disease;cell proliferation disorder;genetic, familial or congenital disease
ENSG00000104756	KCTD9	0	7.20062e-05	EFO_0000183	Hodgkins lymphoma	EFO_0000183-1;1	EFO_0005803;MONDO_0045024;OTAR_0000018	hematologic disease;cell proliferation disorder;genetic, familial or congenital disease
ENSG00000105392	CRX	0	0.00010774	EFO_0000183	Hodgkins lymphoma	EFO_0000183-1;1	EFO_0005803;MONDO_0045024;OTAR_0000018	hematologic disease;cell proliferation disorder;genetic, familial or congenital disease
ENSG00000110777	POU2AF1	0.738256	0.010216	EFO_0000183	Hodgkins lymphoma	EFO_0000183-1;1	EFO_0005803;MONDO_0045024;OTAR_0000018	hematologic disease;cell proliferation disorder;genetic, familial or congenital disease
ENSG00000111077	TNS2	0	0.00017183	EFO_0000183	Hodgkins lymphoma	EFO_0000183-1;1	EFO_0005803;MONDO_0045024;OTAR_0000018	hematologic disease;cell proliferation disorder;genetic, familial or congenital disease
ENSG00000112214	FHL5	0	6.99645e-05	EFO_0000183	Hodgkins lymphoma	EFO_0000183-1;1	EFO_0005803;MONDO_0045024;OTAR_0000018	hematologic disease;cell proliferation disorder;genetic, familial or congenital disease
ENSG00000112559	MDFI	0	0.000543343	EFO_0000183	Hodgkins lymphoma	EFO_0000183-1;1	EFO_0005803;MONDO_0045024;OTAR_0000018	hematologic disease;cell proliferation disorder;genetic, familial or congenital disease
ENSG00000114698	PLSCR4	0	7.30105e-05	EFO_0000183	Hodgkins lymphoma	EFO_0000183-1;1	EFO_0005803;MONDO_0045024;OTAR_0000018	hematologic disease;cell proliferation disorder;genetic, familial or congenital disease
ENSG00000114735	HEMK1	0	0.000245725	EFO_0000183	Hodgkins lymphoma	EFO_0000183-1;1	EFO_0005803;MONDO_0045024;OTAR_0000018	hematologic disease;cell proliferation disorder;genetic, familial or congenital disease
ENSG00000115661	STK16	0	0.000120775	EFO_0000183	Hodgkins lymphoma	EFO_0000183-1;1	EFO_0005803;MONDO_0045024;OTAR_0000018	hematologic disease;cell proliferation disorder;genetic, familial or congenital disease
ENSG00000116903	EXOC8	0	7.8604e-05	EFO_0000183	Hodgkins lymphoma	EFO_0000183-1;1	EFO_0005803;MONDO_0045024;OTAR_0000018	hematologic disease;cell proliferation disorder;genetic, familial or congenital disease
ENSG00000116922	C1orf109	0	0.000147005	EFO_0000183	Hodgkins lymphoma	EFO_0000183-1;1	EFO_0005803;MONDO_0045024;OTAR_0000018	hematologic disease;cell proliferation disorder;genetic, familial or congenital disease
ENSG00000120149	MSX2	0	0.000104373	EFO_0000183	Hodgkins lymphoma	EFO_0000183-1;1	EFO_0005803;MONDO_0045024;OTAR_0000018	hematologic disease;cell proliferation disorder;genetic, familial or congenital disease
ENSG00000125409	TEKT3	0	5.70721e-05	EFO_0000183	Hodgkins lymphoma	EFO_0000183-1;1	EFO_0005803;MONDO_0045024;OTAR_0000018	hematologic disease;cell proliferation disorder;genetic, familial or congenital disease
ENSG00000126003	PLAGL2	0	0.00029335	EFO_0000183	Hodgkins lymphoma	EFO_0000183-1;1	EFO_0005803;MONDO_0045024;OTAR_0000018	hematologic disease;cell proliferation disorder;genetic, familial or congenital disease
ENSG00000126603	GLIS2	0	7.00956e-05	EFO_0000183	Hodgkins lymphoma	EFO_0000183-1;1	EFO_0005803;MONDO_0045024;OTAR_0000018	hematologic disease;cell proliferation disorder;genetic, familial or congenital disease
ENSG00000128185	DGCR6L	0	0.00024133	EFO_0000183	Hodgkins lymphoma	EFO_0000183-1;1	EFO_0005803;MONDO_0045024;OTAR_0000018	hematologic disease;cell proliferation disorder;genetic, familial or congenital disease
ENSG00000131721	RHOXF2	0	0.000190358	EFO_0000183	Hodgkins lymphoma	EFO_0000183-1;1	EFO_0005803;MONDO_0045024;OTAR_0000018	hematologic disease;cell proliferation disorder;genetic, familial or congenital disease
ENSG00000131737	KRT34	0	0.000216738	EFO_0000183	Hodgkins lymphoma	EFO_0000183-1;1	EFO_0005803;MONDO_0045024;OTAR_0000018	hematologic disease;cell proliferation disorder;genetic, familial or congenital disease
ENSG00000131797	CLUHP3	0	5.63734e-05	EFO_0000183	Hodgkins lymphoma	EFO_0000183-1;1	EFO_0005803;MONDO_0045024;OTAR_0000018	hematologic disease;cell proliferation disorder;genetic, familial or congenital disease
ENSG00000133134	BEX2	0	6.64385e-05	EFO_0000183	Hodgkins lymphoma	EFO_0000183-1;1	EFO_0005803;MONDO_0045024;OTAR_0000018	hematologic disease;cell proliferation disorder;genetic, familial or congenital disease
ENSG00000133250	ZNF414	0	0.000291	EFO_0000183	Hodgkins lymphoma	EFO_0000183-1;1	EFO_0005803;MONDO_0045024;OTAR_0000018	hematologic disease;cell proliferation disorder;genetic, familial or congenital disease
ENSG00000133488	SEC14L4	0	5.77696e-05	EFO_0000183	Hodgkins lymphoma	EFO_0000183-1;1	EFO_0005803;MONDO_0045024;OTAR_0000018	hematologic disease;cell proliferation disorder;genetic, familial or congenital disease
ENSG00000137218	FRS3	0	0.000121616	EFO_0000183	Hodgkins lymphoma	EFO_0000183-1;1	EFO_0005803;MONDO_0045024;OTAR_0000018	hematologic disease;cell proliferation disorder;genetic, familial or congenital disease
ENSG00000137802	MAPKBP1	0	5.38906e-05	EFO_0000183	Hodgkins lymphoma	EFO_0000183-1;1	EFO_0005803;MONDO_0045024;OTAR_0000018	hematologic disease;cell proliferation disorder;genetic, familial or congenital disease
ENSG00000142698	C1orf94	0	0.000141866	EFO_0000183	Hodgkins lymphoma	EFO_0000183-1;1	EFO_0005803;MONDO_0045024;OTAR_0000018	hematologic disease;cell proliferation disorder;genetic, familial or congenital disease
ENSG00000144810	COL8A1	0	0.000147886	EFO_0000183	Hodgkins lymphoma	EFO_0000183-1;1	EFO_0005803;MONDO_0045024;OTAR_0000018	hematologic disease;cell proliferation disorder;genetic, familial or congenital disease
ENSG00000147144	CCDC120	0	0.000323857	EFO_0000183	Hodgkins lymphoma	EFO_0000183-1;1	EFO_0005803;MONDO_0045024;OTAR_0000018	hematologic disease;cell proliferation disorder;genetic, familial or congenital disease
ENSG00000147223	RIPPLY1	0	7.01402e-05	EFO_0000183	Hodgkins lymphoma	EFO_0000183-1;1	EFO_0005803;MONDO_0045024;OTAR_0000018	hematologic disease;cell proliferation disorder;genetic, familial or congenital disease
ENSG00000148584	A1CF	0	6.49561e-05	EFO_0000183	Hodgkins lymphoma	EFO_0000183-1;1	EFO_0005803;MONDO_0045024;OTAR_0000018	hematologic disease;cell proliferation disorder;genetic, familial or congenital disease
ENSG00000149922	TBX6	0	0.000264873	EFO_0000183	Hodgkins lymphoma	EFO_0000183-1;1	EFO_0005803;MONDO_0045024;OTAR_0000018	hematologic disease;cell proliferation disorder;genetic, familial or congenital disease
ENSG00000151650	VENTX	0	0.000103384	EFO_0000183	Hodgkins lymphoma	EFO_0000183-1;1	EFO_0005803;MONDO_0045024;OTAR_0000018	hematologic disease;cell proliferation disorder;genetic, familial or congenital disease
ENSG00000152475	ZNF837	0	5.23802e-05	EFO_0000183	Hodgkins lymphoma	EFO_0000183-1;1	EFO_0005803;MONDO_0045024;OTAR_0000018	hematologic disease;cell proliferation disorder;genetic, familial or congenital disease
ENSG00000152977	ZIC1	0	0.000130825	EFO_0000183	Hodgkins lymphoma	EFO_0000183-1;1	EFO_0005803;MONDO_0045024;OTAR_0000018	hematologic disease;cell proliferation disorder;genetic, familial or congenital disease
ENSG00000153060	TEKT5	0	5.27482e-05	EFO_0000183	Hodgkins lymphoma	EFO_0000183-1;1	EFO_0005803;MONDO_0045024;OTAR_0000018	hematologic disease;cell proliferation disorder;genetic, familial or congenital disease
ENSG00000155890	TRIM42	0	0.000111744	EFO_0000183	Hodgkins lymphoma	EFO_0000183-1;1	EFO_0005803;MONDO_0045024;OTAR_0000018	hematologic disease;cell proliferation disorder;genetic, familial or congenital disease
ENSG00000157110	RBPMS	0	0.000157877	EFO_0000183	Hodgkins lymphoma	EFO_0000183-1;1	EFO_0005803;MONDO_0045024;OTAR_0000018	hematologic disease;cell proliferation disorder;genetic, familial or congenital disease
ENSG00000158246	TENT5B	0	0.000288368	EFO_0000183	Hodgkins lymphoma	EFO_0000183-1;1	EFO_0005803;MONDO_0045024;OTAR_0000018	hematologic disease;cell proliferation disorder;genetic, familial or congenital disease
ENSG00000160753	RUSC1	0	7.78731e-05	EFO_0000183	Hodgkins lymphoma	EFO_0000183-1;1	EFO_0005803;MONDO_0045024;OTAR_0000018	hematologic disease;cell proliferation disorder;genetic, familial or congenital disease
ENSG00000160973	FOXH1	0	0.000257086	EFO_0000183	Hodgkins lymphoma	EFO_0000183-1;1	EFO_0005803;MONDO_0045024;OTAR_0000018	hematologic disease;cell proliferation disorder;genetic, familial or congenital disease
ENSG00000161992	PRR35	0	6.43304e-05	EFO_0000183	Hodgkins lymphoma	EFO_0000183-1;1	EFO_0005803;MONDO_0045024;OTAR_0000018	hematologic disease;cell proliferation disorder;genetic, familial or congenital disease
ENSG00000162517	PEF1	0	6.34337e-05	EFO_0000183	Hodgkins lymphoma	EFO_0000183-1;1	EFO_0005803;MONDO_0045024;OTAR_0000018	hematologic disease;cell proliferation disorder;genetic, familial or congenital disease
ENSG00000162526	TSSK3	0	8.59349e-05	EFO_0000183	Hodgkins lymphoma	EFO_0000183-1;1	EFO_0005803;MONDO_0045024;OTAR_0000018	hematologic disease;cell proliferation disorder;genetic, familial or congenital disease
ENSG00000163060	TEKT4	0	9.80714e-05	EFO_0000183	Hodgkins lymphoma	EFO_0000183-1;1	EFO_0005803;MONDO_0045024;OTAR_0000018	hematologic disease;cell proliferation disorder;genetic, familial or congenital disease
ENSG00000163156	SCNM1	0	0.000126368	EFO_0000183	Hodgkins lymphoma	EFO_0000183-1;1	EFO_0005803;MONDO_0045024;OTAR_0000018	hematologic disease;cell proliferation disorder;genetic, familial or congenital disease
ENSG00000164056	SPRY1	0	8.43694e-05	EFO_0000183	Hodgkins lymphoma	EFO_0000183-1;1	EFO_0005803;MONDO_0045024;OTAR_0000018	hematologic disease;cell proliferation disorder;genetic, familial or congenital disease
ENSG00000164385	LINC01600	0	9.491e-05	EFO_0000183	Hodgkins lymphoma	EFO_0000183-1;1	EFO_0005803;MONDO_0045024;OTAR_0000018	hematologic disease;cell proliferation disorder;genetic, familial or congenital disease
ENSG00000164438	TLX3	0	0.000319089	EFO_0000183	Hodgkins lymphoma	EFO_0000183-1;1	EFO_0005803;MONDO_0045024;OTAR_0000018	hematologic disease;cell proliferation disorder;genetic, familial or congenital disease
ENSG00000164591	MYOZ3	0	5.75239e-05	EFO_0000183	Hodgkins lymphoma	EFO_0000183-1;1	EFO_0005803;MONDO_0045024;OTAR_0000018	hematologic disease;cell proliferation disorder;genetic, familial or congenital disease
ENSG00000166831	RBPMS2	0	8.9814e-05	EFO_0000183	Hodgkins lymphoma	EFO_0000183-1;1	EFO_0005803;MONDO_0045024;OTAR_0000018	hematologic disease;cell proliferation disorder;genetic, familial or congenital disease
ENSG00000167302	TEPSIN	0	5.81264e-05	EFO_0000183	Hodgkins lymphoma	EFO_0000183-1;1	EFO_0005803;MONDO_0045024;OTAR_0000018	hematologic disease;cell proliferation disorder;genetic, familial or congenital disease
ENSG00000167604	AD000864.1	0	0.00011412	EFO_0000183	Hodgkins lymphoma	EFO_0000183-1;1	EFO_0005803;MONDO_0045024;OTAR_0000018	hematologic disease;cell proliferation disorder;genetic, familial or congenital disease
ENSG00000167987	VPS37C	0	0.000341656	EFO_0000183	Hodgkins lymphoma	EFO_0000183-1;1	EFO_0005803;MONDO_0045024;OTAR_0000018	hematologic disease;cell proliferation disorder;genetic, familial or congenital disease
ENSG00000168140	VASN	0	6.39911e-05	EFO_0000183	Hodgkins lymphoma	EFO_0000183-1;1	EFO_0005803;MONDO_0045024;OTAR_0000018	hematologic disease;cell proliferation disorder;genetic, familial or congenital disease
ENSG00000168763	CNNM3	0	6.49442e-05	EFO_0000183	Hodgkins lymphoma	EFO_0000183-1;1	EFO_0005803;MONDO_0045024;OTAR_0000018	hematologic disease;cell proliferation disorder;genetic, familial or congenital disease
ENSG00000169612	RAMAC	0	0.00026979	EFO_0000183	Hodgkins lymphoma	EFO_0000183-1;1	EFO_0005803;MONDO_0045024;OTAR_0000018	hematologic disease;cell proliferation disorder;genetic, familial or congenital disease
ENSG00000170689	HOXB9	0	7.57389e-05	EFO_0000183	Hodgkins lymphoma	EFO_0000183-1;1	EFO_0005803;MONDO_0045024;OTAR_0000018	hematologic disease;cell proliferation disorder;genetic, familial or congenital disease
ENSG00000171425	ZNF581	0	0.000298041	EFO_0000183	Hodgkins lymphoma	EFO_0000183-1;1	EFO_0005803;MONDO_0045024;OTAR_0000018	hematologic disease;cell proliferation disorder;genetic, familial or congenital disease
ENSG00000171953	ATPAF2	0	0.000101423	EFO_0000183	Hodgkins lymphoma	EFO_0000183-1;1	EFO_0005803;MONDO_0045024;OTAR_0000018	hematologic disease;cell proliferation disorder;genetic, familial or congenital disease
ENSG00000172073	TEX37	0	7.49052e-05	EFO_0000183	Hodgkins lymphoma	EFO_0000183-1;1	EFO_0005803;MONDO_0045024;OTAR_0000018	hematologic disease;cell proliferation disorder;genetic, familial or congenital disease
ENSG00000172638	EFEMP2	0	0.000118967	EFO_0000183	Hodgkins lymphoma	EFO_0000183-1;1	EFO_0005803;MONDO_0045024;OTAR_0000018	hematologic disease;cell proliferation disorder;genetic, familial or congenital disease
ENSG00000173406	DAB1	0	0.000179497	EFO_0000183	Hodgkins lymphoma	EFO_0000183-1;1	EFO_0005803;MONDO_0045024;OTAR_0000018	hematologic disease;cell proliferation disorder;genetic, familial or congenital disease
ENSG00000173480	ZNF417	0	0.000138843	EFO_0000183	Hodgkins lymphoma	EFO_0000183-1;1	EFO_0005803;MONDO_0045024;OTAR_0000018	hematologic disease;cell proliferation disorder;genetic, familial or congenital disease
ENSG00000175294	CATSPER1	0	0.000126124	EFO_0000183	Hodgkins lymphoma	EFO_0000183-1;1	EFO_0005803;MONDO_0045024;OTAR_0000018	hematologic disease;cell proliferation disorder;genetic, familial or congenital disease
ENSG00000175325	PROP1	0	0.000323706	EFO_0000183	Hodgkins lymphoma	EFO_0000183-1;1	EFO_0005803;MONDO_0045024;OTAR_0000018	hematologic disease;cell proliferation disorder;genetic, familial or congenital disease
ENSG00000175513	TSGA10IP	0	7.11061e-05	EFO_0000183	Hodgkins lymphoma	EFO_0000183-1;1	EFO_0005803;MONDO_0045024;OTAR_0000018	hematologic disease;cell proliferation disorder;genetic, familial or congenital disease
ENSG00000175946	KLHL38	0	0.000311605	EFO_0000183	Hodgkins lymphoma	EFO_0000183-1;1	EFO_0005803;MONDO_0045024;OTAR_0000018	hematologic disease;cell proliferation disorder;genetic, familial or congenital disease
ENSG00000176125	UFSP1	0	5.3765e-05	EFO_0000183	Hodgkins lymphoma	EFO_0000183-1;1	EFO_0005803;MONDO_0045024;OTAR_0000018	hematologic disease;cell proliferation disorder;genetic, familial or congenital disease
ENSG00000177468	OLIG3	0.519418	0.00711492	EFO_0000183	Hodgkins lymphoma	EFO_0000183-1;1	EFO_0005803;MONDO_0045024;OTAR_0000018	hematologic disease;cell proliferation disorder;genetic, familial or congenital disease
ENSG00000179222	MAGED1	0	0.000180675	EFO_0000183	Hodgkins lymphoma	EFO_0000183-1;1	EFO_0005803;MONDO_0045024;OTAR_0000018	hematologic disease;cell proliferation disorder;genetic, familial or congenital disease
ENSG00000179455	MKRN3	0	0.000135895	EFO_0000183	Hodgkins lymphoma	EFO_0000183-1;1	EFO_0005803;MONDO_0045024;OTAR_0000018	hematologic disease;cell proliferation disorder;genetic, familial or congenital disease
ENSG00000180806	HOXC9	0	0.000259961	EFO_0000183	Hodgkins lymphoma	EFO_0000183-1;1	EFO_0005803;MONDO_0045024;OTAR_0000018	hematologic disease;cell proliferation disorder;genetic, familial or congenital disease
ENSG00000180938	ZNF572	0	7.44788e-05	EFO_0000183	Hodgkins lymphoma	EFO_0000183-1;1	EFO_0005803;MONDO_0045024;OTAR_0000018	hematologic disease;cell proliferation disorder;genetic, familial or congenital disease
ENSG00000182173	TSEN54	0	5.94785e-05	EFO_0000183	Hodgkins lymphoma	EFO_0000183-1;1	EFO_0005803;MONDO_0045024;OTAR_0000018	hematologic disease;cell proliferation disorder;genetic, familial or congenital disease
ENSG00000182816	KRTAP13-2	0	0.000301724	EFO_0000183	Hodgkins lymphoma	EFO_0000183-1;1	EFO_0005803;MONDO_0045024;OTAR_0000018	hematologic disease;cell proliferation disorder;genetic, familial or congenital disease
ENSG00000183283	DAZAP2	0	0.000187591	EFO_0000183	Hodgkins lymphoma	EFO_0000183-1;1	EFO_0005803;MONDO_0045024;OTAR_0000018	hematologic disease;cell proliferation disorder;genetic, familial or congenital disease
ENSG00000183640	KRTAP8-1	0	0.000117407	EFO_0000183	Hodgkins lymphoma	EFO_0000183-1;1	EFO_0005803;MONDO_0045024;OTAR_0000018	hematologic disease;cell proliferation disorder;genetic, familial or congenital disease
ENSG00000184033	CTAG1B	0	5.70812e-05	EFO_0000183	Hodgkins lymphoma	EFO_0000183-1;1	EFO_0005803;MONDO_0045024;OTAR_0000018	hematologic disease;cell proliferation disorder;genetic, familial or congenital disease
ENSG00000184351	KRTAP19-1	0	5.75276e-05	EFO_0000183	Hodgkins lymphoma	EFO_0000183-1;1	EFO_0005803;MONDO_0045024;OTAR_0000018	hematologic disease;cell proliferation disorder;genetic, familial or congenital disease
ENSG00000184724	KRTAP6-1	0	0.000338693	EFO_0000183	Hodgkins lymphoma	EFO_0000183-1;1	EFO_0005803;MONDO_0045024;OTAR_0000018	hematologic disease;cell proliferation disorder;genetic, familial or congenital disease
ENSG00000186564	FOXD2	0	0.000271015	EFO_0000183	Hodgkins lymphoma	EFO_0000183-1;1	EFO_0005803;MONDO_0045024;OTAR_0000018	hematologic disease;cell proliferation disorder;genetic, familial or congenital disease
ENSG00000186628	FSD2	0	5.82181e-05	EFO_0000183	Hodgkins lymphoma	EFO_0000183-1;1	EFO_0005803;MONDO_0045024;OTAR_0000018	hematologic disease;cell proliferation disorder;genetic, familial or congenital disease
ENSG00000186925	KRTAP19-6	0	6.35294e-05	EFO_0000183	Hodgkins lymphoma	EFO_0000183-1;1	EFO_0005803;MONDO_0045024;OTAR_0000018	hematologic disease;cell proliferation disorder;genetic, familial or congenital disease
ENSG00000186930	KRTAP6-2	0	0.000492053	EFO_0000183	Hodgkins lymphoma	EFO_0000183-1;1	EFO_0005803;MONDO_0045024;OTAR_0000018	hematologic disease;cell proliferation disorder;genetic, familial or congenital disease
ENSG00000186970	KRTAP15-1	0	0.000322011	EFO_0000183	Hodgkins lymphoma	EFO_0000183-1;1	EFO_0005803;MONDO_0045024;OTAR_0000018	hematologic disease;cell proliferation disorder;genetic, familial or congenital disease
ENSG00000186977	KRTAP19-5	0	0.000576045	EFO_0000183	Hodgkins lymphoma	EFO_0000183-1;1	EFO_0005803;MONDO_0045024;OTAR_0000018	hematologic disease;cell proliferation disorder;genetic, familial or congenital disease
ENSG00000187766	KRTAP10-8	0	0.000551696	EFO_0000183	Hodgkins lymphoma	EFO_0000183-1;1	EFO_0005803;MONDO_0045024;OTAR_0000018	hematologic disease;cell proliferation disorder;genetic, familial or congenital disease
ENSG00000188011	RTP5	0	0.000107773	EFO_0000183	Hodgkins lymphoma	EFO_0000183-1;1	EFO_0005803;MONDO_0045024;OTAR_0000018	hematologic disease;cell proliferation disorder;genetic, familial or congenital disease
ENSG00000188313	PLSCR1	0	0.000111926	EFO_0000183	Hodgkins lymphoma	EFO_0000183-1;1	EFO_0005803;MONDO_0045024;OTAR_0000018	hematologic disease;cell proliferation disorder;genetic, familial or congenital disease
ENSG00000188581	KRTAP1-1	0	0.000395548	EFO_0000183	Hodgkins lymphoma	EFO_0000183-1;1	EFO_0005803;MONDO_0045024;OTAR_0000018	hematologic disease;cell proliferation disorder;genetic, familial or congenital disease
ENSG00000196155	PLEKHG4	0	5.38526e-05	EFO_0000183	Hodgkins lymphoma	EFO_0000183-1;1	EFO_0005803;MONDO_0045024;OTAR_0000018	hematologic disease;cell proliferation disorder;genetic, familial or congenital disease
ENSG00000196388	INCA1	0	0.000196923	EFO_0000183	Hodgkins lymphoma	EFO_0000183-1;1	EFO_0005803;MONDO_0045024;OTAR_0000018	hematologic disease;cell proliferation disorder;genetic, familial or congenital disease
ENSG00000196843	ARID5A	0	0.000425984	EFO_0000183	Hodgkins lymphoma	EFO_0000183-1;1	EFO_0005803;MONDO_0045024;OTAR_0000018	hematologic disease;cell proliferation disorder;genetic, familial or congenital disease
ENSG00000197191	CYSRT1	0	0.000739186	EFO_0000183	Hodgkins lymphoma	EFO_0000183-1;1	EFO_0005803;MONDO_0045024;OTAR_0000018	hematologic disease;cell proliferation disorder;genetic, familial or congenital disease
ENSG00000197683	KRTAP26-1	0	0.00010163	EFO_0000183	Hodgkins lymphoma	EFO_0000183-1;1	EFO_0005803;MONDO_0045024;OTAR_0000018	hematologic disease;cell proliferation disorder;genetic, familial or congenital disease
ENSG00000198466	ZNF587	0	7.90879e-05	EFO_0000183	Hodgkins lymphoma	EFO_0000183-1;1	EFO_0005803;MONDO_0045024;OTAR_0000018	hematologic disease;cell proliferation disorder;genetic, familial or congenital disease
ENSG00000203786	KPRP	0	0.000124704	EFO_0000183	Hodgkins lymphoma	EFO_0000183-1;1	EFO_0005803;MONDO_0045024;OTAR_0000018	hematologic disease;cell proliferation disorder;genetic, familial or congenital disease
ENSG00000204438	GPANK1	0	6.18829e-05	EFO_0000183	Hodgkins lymphoma	EFO_0000183-1;1	EFO_0005803;MONDO_0045024;OTAR_0000018	hematologic disease;cell proliferation disorder;genetic, familial or congenital disease
ENSG00000204889	KRT40	0	0.00026979	EFO_0000183	Hodgkins lymphoma	EFO_0000183-1;1	EFO_0005803;MONDO_0045024;OTAR_0000018	hematologic disease;cell proliferation disorder;genetic, familial or congenital disease
ENSG00000205352	PRR13	0	5.79908e-05	EFO_0000183	Hodgkins lymphoma	EFO_0000183-1;1	EFO_0005803;MONDO_0045024;OTAR_0000018	hematologic disease;cell proliferation disorder;genetic, familial or congenital disease
ENSG00000212901	KRTAP3-1	0	8.30779e-05	EFO_0000183	Hodgkins lymphoma	EFO_0000183-1;1	EFO_0005803;MONDO_0045024;OTAR_0000018	hematologic disease;cell proliferation disorder;genetic, familial or congenital disease
ENSG00000221837	KRTAP10-9	0	0.000159835	EFO_0000183	Hodgkins lymphoma	EFO_0000183-1;1	EFO_0005803;MONDO_0045024;OTAR_0000018	hematologic disease;cell proliferation disorder;genetic, familial or congenital disease
ENSG00000221864	KRTAP12-2	0	0.000125826	EFO_0000183	Hodgkins lymphoma	EFO_0000183-1;1	EFO_0005803;MONDO_0045024;OTAR_0000018	hematologic disease;cell proliferation disorder;genetic, familial or congenital disease
ENSG00000222047	C10orf55	0	6.60091e-05	EFO_0000183	Hodgkins lymphoma	EFO_0000183-1;1	EFO_0005803;MONDO_0045024;OTAR_0000018	hematologic disease;cell proliferation disorder;genetic, familial or congenital disease
ENSG00000227151	PRR20D	0	8.62973e-05	EFO_0000183	Hodgkins lymphoma	EFO_0000183-1;1	EFO_0005803;MONDO_0045024;OTAR_0000018	hematologic disease;cell proliferation disorder;genetic, familial or congenital disease
ENSG00000229809	ZNF688	0	6.85191e-05	EFO_0000183	Hodgkins lymphoma	EFO_0000183-1;1	EFO_0005803;MONDO_0045024;OTAR_0000018	hematologic disease;cell proliferation disorder;genetic, familial or congenital disease
ENSG00000233316	DSCR10	0	5.3834e-05	EFO_0000183	Hodgkins lymphoma	EFO_0000183-1;1	EFO_0005803;MONDO_0045024;OTAR_0000018	hematologic disease;cell proliferation disorder;genetic, familial or congenital disease
ENSG00000240432	KRTAP13-3	0	6.09405e-05	EFO_0000183	Hodgkins lymphoma	EFO_0000183-1;1	EFO_0005803;MONDO_0045024;OTAR_0000018	hematologic disease;cell proliferation disorder;genetic, familial or congenital disease
ENSG00000240583	AQP1	0	0.000115688	EFO_0000183	Hodgkins lymphoma	EFO_0000183-1;1	EFO_0005803;MONDO_0045024;OTAR_0000018	hematologic disease;cell proliferation disorder;genetic, familial or congenital disease
ENSG00000244025	KRTAP19-3	0	0.000239384	EFO_0000183	Hodgkins lymphoma	EFO_0000183-1;1	EFO_0005803;MONDO_0045024;OTAR_0000018	hematologic disease;cell proliferation disorder;genetic, familial or congenital disease
ENSG00000244362	KRTAP19-7	0	0.000310094	EFO_0000183	Hodgkins lymphoma	EFO_0000183-1;1	EFO_0005803;MONDO_0045024;OTAR_0000018	hematologic disease;cell proliferation disorder;genetic, familial or congenital disease
ENSG00000249709	ZNF564	0	6.73336e-05	EFO_0000183	Hodgkins lymphoma	EFO_0000183-1;1	EFO_0005803;MONDO_0045024;OTAR_0000018	hematologic disease;cell proliferation disorder;genetic, familial or congenital disease
ENSG00000256073	URB1-AS1	0	0.000243285	EFO_0000183	Hodgkins lymphoma	EFO_0000183-1;1	EFO_0005803;MONDO_0045024;OTAR_0000018	hematologic disease;cell proliferation disorder;genetic, familial or congenital disease
ENSG00000264343	NOTCH2NLA	0	0.000275677	EFO_0000183	Hodgkins lymphoma	EFO_0000183-1;1	EFO_0005803;MONDO_0045024;OTAR_0000018	hematologic disease;cell proliferation disorder;genetic, familial or congenital disease
ENSG00000268651	CTAG1A	0	5.70812e-05	EFO_0000183	Hodgkins lymphoma	EFO_0000183-1;1	EFO_0005803;MONDO_0045024;OTAR_0000018	hematologic disease;cell proliferation disorder;genetic, familial or congenital disease
ENSG00000272514	CFAP206	0	6.43269e-05	EFO_0000183	Hodgkins lymphoma	EFO_0000183-1;1	EFO_0005803;MONDO_0045024;OTAR_0000018	hematologic disease;cell proliferation disorder;genetic, familial or congenital disease
ENSG00000272804	KRTAP10-7	0	0.000147062	EFO_0000183	Hodgkins lymphoma	EFO_0000183-1;1	EFO_0005803;MONDO_0045024;OTAR_0000018	hematologic disease;cell proliferation disorder;genetic, familial or congenital disease
ENSG00000001036	FUCA2	0	0.00030635	EFO_0000195	metabolic syndrome	EFO_0000195-6	MONDO_0024297	nutritional or metabolic disease
ENSG00000005339	CREBBP	0	0.000642285	EFO_0000195	metabolic syndrome	EFO_0000195-1;2	MONDO_0024297	nutritional or metabolic disease
ENSG00000005421	PON1	0	0.000697187	EFO_0000195	metabolic syndrome	EFO_0000195-6	MONDO_0024297	nutritional or metabolic disease
ENSG00000005884	ITGA3	0	5.51521e-05	EFO_0000195	metabolic syndrome	EFO_0000195-6	MONDO_0024297	nutritional or metabolic disease
ENSG00000006118	TMEM132A	0	0.000262927	EFO_0000195	metabolic syndrome	EFO_0000195-6	MONDO_0024297	nutritional or metabolic disease
ENSG00000008838	MED24	0	0.000169234	EFO_0000195	metabolic syndrome	EFO_0000195-1;2	MONDO_0024297	nutritional or metabolic disease
ENSG00000010278	CD9	0	0.00018774	EFO_0000195	metabolic syndrome	EFO_0000195-6	MONDO_0024297	nutritional or metabolic disease
ENSG00000011465	DCN	0	7.19271e-05	EFO_0000195	metabolic syndrome	EFO_0000195-6	MONDO_0024297	nutritional or metabolic disease
ENSG00000012504	NR1H4	0	0.000258868	EFO_0000195	metabolic syndrome	EFO_0000195-1;2	MONDO_0024297	nutritional or metabolic disease
ENSG00000017427	IGF1	0	0.000146828	EFO_0000195	metabolic syndrome	EFO_0000195-6	MONDO_0024297	nutritional or metabolic disease
ENSG00000019991	HGF	0	0.000136743	EFO_0000195	metabolic syndrome	EFO_0000195-6	MONDO_0024297	nutritional or metabolic disease
ENSG00000025434	NR1H3	0	0.000307044	EFO_0000195	metabolic syndrome	EFO_0000195-1;2	MONDO_0024297	nutritional or metabolic disease
ENSG00000038427	VCAN	0	0.000296557	EFO_0000195	metabolic syndrome	EFO_0000195-6	MONDO_0024297	nutritional or metabolic disease
ENSG00000041982	TNC	0	0.00026088	EFO_0000195	metabolic syndrome	EFO_0000195-6	MONDO_0024297	nutritional or metabolic disease
ENSG00000042429	MED17	0	0.00017488	EFO_0000195	metabolic syndrome	EFO_0000195-1;2	MONDO_0024297	nutritional or metabolic disease
ENSG00000047457	CP	0	0.000257985	EFO_0000195	metabolic syndrome	EFO_0000195-6	MONDO_0024297	nutritional or metabolic disease
ENSG00000049323	LTBP1	0	0.00025718	EFO_0000195	metabolic syndrome	EFO_0000195-6	MONDO_0024297	nutritional or metabolic disease
ENSG00000049449	RCN1	0	0.000282285	EFO_0000195	metabolic syndrome	EFO_0000195-6	MONDO_0024297	nutritional or metabolic disease
ENSG00000050555	LAMC3	0	5.3546e-05	EFO_0000195	metabolic syndrome	EFO_0000195-6	MONDO_0024297	nutritional or metabolic disease
ENSG00000053747	LAMA3	0	6.38471e-05	EFO_0000195	metabolic syndrome	EFO_0000195-6	MONDO_0024297	nutritional or metabolic disease
ENSG00000054118	THRAP3	0	0.000199553	EFO_0000195	metabolic syndrome	EFO_0000195-1;2	MONDO_0024297	nutritional or metabolic disease
ENSG00000057593	F7	0	5.06989e-05	EFO_0000195	metabolic syndrome	EFO_0000195-6	MONDO_0024297	nutritional or metabolic disease
ENSG00000058085	LAMC2	0	6.24841e-05	EFO_0000195	metabolic syndrome	EFO_0000195-6	MONDO_0024297	nutritional or metabolic disease
ENSG00000060718	COL11A1	0	5.40138e-05	EFO_0000195	metabolic syndrome	EFO_0000195-6	MONDO_0024297	nutritional or metabolic disease
ENSG00000063322	MED29	0	0.000185374	EFO_0000195	metabolic syndrome	EFO_0000195-1;2	MONDO_0024297	nutritional or metabolic disease
ENSG00000063660	GPC1	0	0.000189519	EFO_0000195	metabolic syndrome	EFO_0000195-6	MONDO_0024297	nutritional or metabolic disease
ENSG00000065833	ME1	0	0.000166021	EFO_0000195	metabolic syndrome	EFO_0000195-1;2	MONDO_0024297	nutritional or metabolic disease
ENSG00000070404	FSTL3	0	0.000247169	EFO_0000195	metabolic syndrome	EFO_0000195-6	MONDO_0024297	nutritional or metabolic disease
ENSG00000071073	MGAT4A	0	0.000250171	EFO_0000195	metabolic syndrome	EFO_0000195-6	MONDO_0024297	nutritional or metabolic disease
ENSG00000072080	SPP2	0	0.000265181	EFO_0000195	metabolic syndrome	EFO_0000195-6	MONDO_0024297	nutritional or metabolic disease
ENSG00000072110	ACTN1	0	0.000158421	EFO_0000195	metabolic syndrome	EFO_0000195-6	MONDO_0024297	nutritional or metabolic disease
ENSG00000072310	SREBF1	0	0.000317198	EFO_0000195	metabolic syndrome	EFO_0000195-1;2	MONDO_0024297	nutritional or metabolic disease
ENSG00000073060	SCARB1	0	0.000453192	EFO_0000195	metabolic syndrome	EFO_0000195-6	MONDO_0024297	nutritional or metabolic disease
ENSG00000074855	ANO8	0	0.000244671	EFO_0000195	metabolic syndrome	EFO_0000195-6	MONDO_0024297	nutritional or metabolic disease
ENSG00000076716	GPC4	0	0.000163283	EFO_0000195	metabolic syndrome	EFO_0000195-6	MONDO_0024297	nutritional or metabolic disease
ENSG00000078898	BPIFB2	0	0.000245751	EFO_0000195	metabolic syndrome	EFO_0000195-6	MONDO_0024297	nutritional or metabolic disease
ENSG00000079459	FDFT1	0	8.35845e-05	EFO_0000195	metabolic syndrome	EFO_0000195-1;2	MONDO_0024297	nutritional or metabolic disease
ENSG00000081051	AFP	0	0.000278526	EFO_0000195	metabolic syndrome	EFO_0000195-6	MONDO_0024297	nutritional or metabolic disease
ENSG00000082014	SMARCD3	0	0.00030276	EFO_0000195	metabolic syndrome	EFO_0000195-1;2	MONDO_0024297	nutritional or metabolic disease
ENSG00000084234	APLP2	0	0.00025749	EFO_0000195	metabolic syndrome	EFO_0000195-6	MONDO_0024297	nutritional or metabolic disease
ENSG00000084674	APOB	0.871323	0.00993868	EFO_0000195	metabolic syndrome	EFO_0000195-6	MONDO_0024297	nutritional or metabolic disease
ENSG00000084676	NCOA1	0	0.000498163	EFO_0000195	metabolic syndrome	EFO_0000195-1;2	MONDO_0024297	nutritional or metabolic disease
ENSG00000087237	CETP	0.723163	0.0079177	EFO_0000195	metabolic syndrome	EFO_0000195-6	MONDO_0024297	nutritional or metabolic disease
ENSG00000087245	MMP2	0	9.25363e-05	EFO_0000195	metabolic syndrome	EFO_0000195-6	MONDO_0024297	nutritional or metabolic disease
ENSG00000089199	CHGB	0	0.000282003	EFO_0000195	metabolic syndrome	EFO_0000195-6	MONDO_0024297	nutritional or metabolic disease
ENSG00000091136	LAMB1	0	0.000319323	EFO_0000195	metabolic syndrome	EFO_0000195-6	MONDO_0024297	nutritional or metabolic disease
ENSG00000091409	ITGA6	0	5.45144e-05	EFO_0000195	metabolic syndrome	EFO_0000195-6	MONDO_0024297	nutritional or metabolic disease
ENSG00000091513	TF	0	0.000387132	EFO_0000195	metabolic syndrome	EFO_0000195-6	MONDO_0024297	nutritional or metabolic disease
ENSG00000091583	APOH	0	0.000586896	EFO_0000195	metabolic syndrome	EFO_0000195-6	MONDO_0024297	nutritional or metabolic disease
ENSG00000092969	TGFB2	0	7.22174e-05	EFO_0000195	metabolic syndrome	EFO_0000195-6	MONDO_0024297	nutritional or metabolic disease
ENSG00000099904	ZDHHC8	0	0.000132289	EFO_0000195	metabolic syndrome	EFO_0000195-1;2	MONDO_0024297	nutritional or metabolic disease
ENSG00000099917	MED15	0	0.000167402	EFO_0000195	metabolic syndrome	EFO_0000195-1;2	MONDO_0024297	nutritional or metabolic disease
ENSG00000099937	SERPIND1	0	0.000266716	EFO_0000195	metabolic syndrome	EFO_0000195-6	MONDO_0024297	nutritional or metabolic disease
ENSG00000100097	LGALS1	0	0.000277191	EFO_0000195	metabolic syndrome	EFO_0000195-6	MONDO_0024297	nutritional or metabolic disease
ENSG00000100311	PDGFB	0	0.000134951	EFO_0000195	metabolic syndrome	EFO_0000195-6	MONDO_0024297	nutritional or metabolic disease
ENSG00000100342	APOL1	0	0.00065817	EFO_0000195	metabolic syndrome	EFO_0000195-6	MONDO_0024297	nutritional or metabolic disease
ENSG00000100344	PNPLA3	0	0.000451502	EFO_0000195	metabolic syndrome	EFO_0000195-6	MONDO_0024297	nutritional or metabolic disease
ENSG00000100393	EP300	0	0.000541126	EFO_0000195	metabolic syndrome	EFO_0000195-1;2	MONDO_0024297	nutritional or metabolic disease
ENSG00000100568	VTI1B	0	0.000123724	EFO_0000195	metabolic syndrome	EFO_0000195-6	MONDO_0024297	nutritional or metabolic disease
ENSG00000100979	PLTP	0	0.000912486	EFO_0000195	metabolic syndrome	EFO_0000195-6	MONDO_0024297	nutritional or metabolic disease
ENSG00000101076	HNF4A	0	8.64916e-05	EFO_0000195	metabolic syndrome	EFO_0000195-1;2	MONDO_0024297	nutritional or metabolic disease
ENSG00000101255	TRIB3	0	8.62701e-05	EFO_0000195	metabolic syndrome	EFO_0000195-1;2	MONDO_0024297	nutritional or metabolic disease
ENSG00000101439	CST3	0	0.00029855	EFO_0000195	metabolic syndrome	EFO_0000195-6	MONDO_0024297	nutritional or metabolic disease
ENSG00000101680	LAMA1	0	7.16146e-05	EFO_0000195	metabolic syndrome	EFO_0000195-6	MONDO_0024297	nutritional or metabolic disease
ENSG00000101849	TBL1X	0	0.000319586	EFO_0000195	metabolic syndrome	EFO_0000195-1;2	MONDO_0024297	nutritional or metabolic disease
ENSG00000101938	CHRDL1	0	0.000251184	EFO_0000195	metabolic syndrome	EFO_0000195-6	MONDO_0024297	nutritional or metabolic disease
ENSG00000102265	TIMP1	0	0.000302633	EFO_0000195	metabolic syndrome	EFO_0000195-6	MONDO_0024297	nutritional or metabolic disease
ENSG00000102316	MAGED2	0	8.01487e-05	EFO_0000195	metabolic syndrome	EFO_0000195-6	MONDO_0024297	nutritional or metabolic disease
ENSG00000102580	DNAJC3	0	0.000315933	EFO_0000195	metabolic syndrome	EFO_0000195-6	MONDO_0024297	nutritional or metabolic disease
ENSG00000102854	MSLN	0	0.000295998	EFO_0000195	metabolic syndrome	EFO_0000195-6	MONDO_0024297	nutritional or metabolic disease
ENSG00000103227	LMF1	0	0.000376498	EFO_0000195	metabolic syndrome	EFO_0000195-6	MONDO_0024297	nutritional or metabolic disease
ENSG00000104112	SCG3	0	0.000247308	EFO_0000195	metabolic syndrome	EFO_0000195-6	MONDO_0024297	nutritional or metabolic disease
ENSG00000104805	NUCB1	0	0.00025989	EFO_0000195	metabolic syndrome	EFO_0000195-6	MONDO_0024297	nutritional or metabolic disease
ENSG00000104973	MED25	0	0.000165543	EFO_0000195	metabolic syndrome	EFO_0000195-1;2	MONDO_0024297	nutritional or metabolic disease
ENSG00000105085	MED26	0	0.000184546	EFO_0000195	metabolic syndrome	EFO_0000195-1;2	MONDO_0024297	nutritional or metabolic disease
ENSG00000105329	AC011462.1	0	0.000267526	EFO_0000195	metabolic syndrome	EFO_0000195-6	MONDO_0024297	nutritional or metabolic disease
ENSG00000105398	SULT2A1	0	5.52522e-05	EFO_0000195	metabolic syndrome	EFO_0000195-1;2	MONDO_0024297	nutritional or metabolic disease
ENSG00000105699	LSR	0	6.98456e-05	EFO_0000195	metabolic syndrome	EFO_0000195-6	MONDO_0024297	nutritional or metabolic disease
ENSG00000105855	ITGB8	0	6.83443e-05	EFO_0000195	metabolic syndrome	EFO_0000195-6	MONDO_0024297	nutritional or metabolic disease
ENSG00000106366	SERPINE1	0	0.000120234	EFO_0000195	metabolic syndrome	EFO_0000195-6	MONDO_0024297	nutritional or metabolic disease
ENSG00000106927	AMBP	0	9.69894e-05	EFO_0000195	metabolic syndrome	EFO_0000195-6	MONDO_0024297	nutritional or metabolic disease
ENSG00000107960	STN1	0	5.74117e-05	EFO_0000195	metabolic syndrome	EFO_0000195-1;2	MONDO_0024297	nutritional or metabolic disease
ENSG00000108510	MED13	0	0.000164169	EFO_0000195	metabolic syndrome	EFO_0000195-1;2	MONDO_0024297	nutritional or metabolic disease
ENSG00000108590	MED31	0	0.000195855	EFO_0000195	metabolic syndrome	EFO_0000195-1;2	MONDO_0024297	nutritional or metabolic disease
ENSG00000108821	COL1A1	0	6.00171e-05	EFO_0000195	metabolic syndrome	EFO_0000195-6	MONDO_0024297	nutritional or metabolic disease
ENSG00000108950	FAM20A	0	0.000245757	EFO_0000195	metabolic syndrome	EFO_0000195-6	MONDO_0024297	nutritional or metabolic disease
ENSG00000109501	WFS1	0	0.000256092	EFO_0000195	metabolic syndrome	EFO_0000195-6	MONDO_0024297	nutritional or metabolic disease
ENSG00000109819	PPARGC1A	0	0.000318219	EFO_0000195	metabolic syndrome	EFO_0000195-1;2	MONDO_0024297	nutritional or metabolic disease
ENSG00000110090	CPT1A	0	0.000162788	EFO_0000195	metabolic syndrome	EFO_0000195-1;2	MONDO_0024297	nutritional or metabolic disease
ENSG00000110243	APOA5	0.701444	0.00811412	EFO_0000195	metabolic syndrome	EFO_0000195-6	MONDO_0024297	nutritional or metabolic disease
ENSG00000110244	APOA4	0	0.000902902	EFO_0000195	metabolic syndrome	EFO_0000195-6	MONDO_0024297	nutritional or metabolic disease
ENSG00000110245	APOC3	0	0.000882158	EFO_0000195	metabolic syndrome	EFO_0000195-6	MONDO_0024297	nutritional or metabolic disease
ENSG00000110799	VWF	0	0.000134916	EFO_0000195	metabolic syndrome	EFO_0000195-6	MONDO_0024297	nutritional or metabolic disease
ENSG00000111424	VDR	0	5.17207e-05	EFO_0000195	metabolic syndrome	EFO_0000195-1;2	MONDO_0024297	nutritional or metabolic disease
ENSG00000112237	CCNC	0	0.000207463	EFO_0000195	metabolic syndrome	EFO_0000195-1;2	MONDO_0024297	nutritional or metabolic disease
ENSG00000112282	MED23	0	0.000157721	EFO_0000195	metabolic syndrome	EFO_0000195-1;2	MONDO_0024297	nutritional or metabolic disease
ENSG00000112584	FAM120B	0	0.00015191	EFO_0000195	metabolic syndrome	EFO_0000195-1;2	MONDO_0024297	nutritional or metabolic disease
ENSG00000112715	VEGFA	0	0.000186532	EFO_0000195	metabolic syndrome	EFO_0000195-6	MONDO_0024297	nutritional or metabolic disease
ENSG00000112769	LAMA4	0	5.2677e-05	EFO_0000195	metabolic syndrome	EFO_0000195-6	MONDO_0024297	nutritional or metabolic disease
ENSG00000112972	HMGCS1	0	9.53798e-05	EFO_0000195	metabolic syndrome	EFO_0000195-1;2	MONDO_0024297	nutritional or metabolic disease
ENSG00000113140	SPARC	0	0.000111556	EFO_0000195	metabolic syndrome	EFO_0000195-6	MONDO_0024297	nutritional or metabolic disease
ENSG00000113600	C9	0	5.61732e-05	EFO_0000195	metabolic syndrome	EFO_0000195-6	MONDO_0024297	nutritional or metabolic disease
ENSG00000113739	STC2	0	0.000261366	EFO_0000195	metabolic syndrome	EFO_0000195-6	MONDO_0024297	nutritional or metabolic disease
ENSG00000113905	HRG	0	6.90152e-05	EFO_0000195	metabolic syndrome	EFO_0000195-6	MONDO_0024297	nutritional or metabolic disease
ENSG00000115232	ITGA4	0	5.14671e-05	EFO_0000195	metabolic syndrome	EFO_0000195-6	MONDO_0024297	nutritional or metabolic disease
ENSG00000115363	EVA1A	0	0.000266863	EFO_0000195	metabolic syndrome	EFO_0000195-6	MONDO_0024297	nutritional or metabolic disease
ENSG00000115461	IGFBP5	0	0.000288297	EFO_0000195	metabolic syndrome	EFO_0000195-6	MONDO_0024297	nutritional or metabolic disease
ENSG00000115718	PROC	0	0.00027482	EFO_0000195	metabolic syndrome	EFO_0000195-6	MONDO_0024297	nutritional or metabolic disease
ENSG00000115884	SDC1	0	0.000406223	EFO_0000195	metabolic syndrome	EFO_0000195-6	MONDO_0024297	nutritional or metabolic disease
ENSG00000116005	PCYOX1	0	0.000407992	EFO_0000195	metabolic syndrome	EFO_0000195-6	MONDO_0024297	nutritional or metabolic disease
ENSG00000116260	QSOX1	0	0.00034592	EFO_0000195	metabolic syndrome	EFO_0000195-6	MONDO_0024297	nutritional or metabolic disease
ENSG00000117601	SERPINC1	0	0.00032964	EFO_0000195	metabolic syndrome	EFO_0000195-6	MONDO_0024297	nutritional or metabolic disease
ENSG00000118137	APOA1	0	0.00136254	EFO_0000195	metabolic syndrome	EFO_0000195-6	MONDO_0024297	nutritional or metabolic disease
ENSG00000118579	MED28	0	0.000174311	EFO_0000195	metabolic syndrome	EFO_0000195-1;2	MONDO_0024297	nutritional or metabolic disease
ENSG00000118785	SPP1	0	0.000283397	EFO_0000195	metabolic syndrome	EFO_0000195-6	MONDO_0024297	nutritional or metabolic disease
ENSG00000118972	FGF23	0	0.000286464	EFO_0000195	metabolic syndrome	EFO_0000195-6	MONDO_0024297	nutritional or metabolic disease
ENSG00000119699	TGFB3	0	0.000106337	EFO_0000195	metabolic syndrome	EFO_0000195-6	MONDO_0024297	nutritional or metabolic disease
ENSG00000120156	TEK	0	5.08271e-05	EFO_0000195	metabolic syndrome	EFO_0000195-6	MONDO_0024297	nutritional or metabolic disease
ENSG00000120885	CLU	0	0.000642779	EFO_0000195	metabolic syndrome	EFO_0000195-6	MONDO_0024297	nutritional or metabolic disease
ENSG00000121410	A1BG	0	7.06323e-05	EFO_0000195	metabolic syndrome	EFO_0000195-6	MONDO_0024297	nutritional or metabolic disease
ENSG00000122194	PLG	0	0.000139854	EFO_0000195	metabolic syndrome	EFO_0000195-6	MONDO_0024297	nutritional or metabolic disease
ENSG00000122862	SRGN	0	6.81132e-05	EFO_0000195	metabolic syndrome	EFO_0000195-6	MONDO_0024297	nutritional or metabolic disease
ENSG00000123066	MED13L	0	0.000157263	EFO_0000195	metabolic syndrome	EFO_0000195-1;2	MONDO_0024297	nutritional or metabolic disease
ENSG00000123200	ZC3H13	0	5.99084e-05	EFO_0000195	metabolic syndrome	EFO_0000195-1;2	MONDO_0024297	nutritional or metabolic disease
ENSG00000123384	LRP1	0	0.000224782	EFO_0000195	metabolic syndrome	EFO_0000195-6	MONDO_0024297	nutritional or metabolic disease
ENSG00000124145	SDC4	0	0.00019903	EFO_0000195	metabolic syndrome	EFO_0000195-6	MONDO_0024297	nutritional or metabolic disease
ENSG00000124151	NCOA3	0	0.000250882	EFO_0000195	metabolic syndrome	EFO_0000195-1;2	MONDO_0024297	nutritional or metabolic disease
ENSG00000124253	PCK1	0	0.00013698	EFO_0000195	metabolic syndrome	EFO_0000195-1;2	MONDO_0024297	nutritional or metabolic disease
ENSG00000124491	F13A1	0	7.29863e-05	EFO_0000195	metabolic syndrome	EFO_0000195-6	MONDO_0024297	nutritional or metabolic disease
ENSG00000124641	MED20	0	0.000167102	EFO_0000195	metabolic syndrome	EFO_0000195-1;2	MONDO_0024297	nutritional or metabolic disease
ENSG00000125363	AMELX	0	0.000247024	EFO_0000195	metabolic syndrome	EFO_0000195-6	MONDO_0024297	nutritional or metabolic disease
ENSG00000125378	BMP4	0	0.000306033	EFO_0000195	metabolic syndrome	EFO_0000195-6	MONDO_0024297	nutritional or metabolic disease
ENSG00000125686	MED1	0	0.000498864	EFO_0000195	metabolic syndrome	EFO_0000195-1;2	MONDO_0024297	nutritional or metabolic disease
ENSG00000126351	THRA	0	6.68756e-05	EFO_0000195	metabolic syndrome	EFO_0000195-1;2	MONDO_0024297	nutritional or metabolic disease
ENSG00000126777	KTN1	0	0.000280911	EFO_0000195	metabolic syndrome	EFO_0000195-6	MONDO_0024297	nutritional or metabolic disease
ENSG00000128564	VGF	0	0.00024537	EFO_0000195	metabolic syndrome	EFO_0000195-6	MONDO_0024297	nutritional or metabolic disease
ENSG00000128595	CALU	0	0.000284062	EFO_0000195	metabolic syndrome	EFO_0000195-6	MONDO_0024297	nutritional or metabolic disease
ENSG00000129009	ISLR	0	8.32577e-05	EFO_0000195	metabolic syndrome	EFO_0000195-6	MONDO_0024297	nutritional or metabolic disease
ENSG00000130173	ANGPTL8	0	7.56838e-05	EFO_0000195	metabolic syndrome	EFO_0000195-1;2	MONDO_0024297	nutritional or metabolic disease
ENSG00000130175	PRKCSH	0	0.000332544	EFO_0000195	metabolic syndrome	EFO_0000195-6	MONDO_0024297	nutritional or metabolic disease
ENSG00000130203	APOE	0	0.00123776	EFO_0000195	metabolic syndrome	EFO_0000195-6	MONDO_0024297	nutritional or metabolic disease
ENSG00000130208	APOC1	0	0.000839375	EFO_0000195	metabolic syndrome	EFO_0000195-6	MONDO_0024297	nutritional or metabolic disease
ENSG00000130287	NCAN	0	5.16566e-05	EFO_0000195	metabolic syndrome	EFO_0000195-6	MONDO_0024297	nutritional or metabolic disease
ENSG00000130385	BMP15	0	0.000251031	EFO_0000195	metabolic syndrome	EFO_0000195-6	MONDO_0024297	nutritional or metabolic disease
ENSG00000130402	ACTN4	0	0.000136669	EFO_0000195	metabolic syndrome	EFO_0000195-6	MONDO_0024297	nutritional or metabolic disease
ENSG00000130528	HRC	0	0.00024797	EFO_0000195	metabolic syndrome	EFO_0000195-6	MONDO_0024297	nutritional or metabolic disease
ENSG00000130589	HELZ2	0	0.000412331	EFO_0000195	metabolic syndrome	EFO_0000195-1;2	MONDO_0024297	nutritional or metabolic disease
ENSG00000130635	COL5A1	0	5.15693e-05	EFO_0000195	metabolic syndrome	EFO_0000195-6	MONDO_0024297	nutritional or metabolic disease
ENSG00000130702	LAMA5	0	6.31403e-05	EFO_0000195	metabolic syndrome	EFO_0000195-6	MONDO_0024297	nutritional or metabolic disease
ENSG00000130772	MED18	0	0.000157521	EFO_0000195	metabolic syndrome	EFO_0000195-1;2	MONDO_0024297	nutritional or metabolic disease
ENSG00000131408	NR1H2	0	0.000202538	EFO_0000195	metabolic syndrome	EFO_0000195-1;2	MONDO_0024297	nutritional or metabolic disease
ENSG00000131910	NR0B2	0	8.50463e-05	EFO_0000195	metabolic syndrome	EFO_0000195-1;2	MONDO_0024297	nutritional or metabolic disease
ENSG00000132031	MATN3	0	0.000255092	EFO_0000195	metabolic syndrome	EFO_0000195-6	MONDO_0024297	nutritional or metabolic disease
ENSG00000132170	PPARG	0	0.000402148	EFO_0000195	metabolic syndrome	EFO_0000195-1;2	MONDO_0024297	nutritional or metabolic disease
ENSG00000132464	ENAM	0	0.000248197	EFO_0000195	metabolic syndrome	EFO_0000195-6	MONDO_0024297	nutritional or metabolic disease
ENSG00000132470	ITGB4	0	6.53297e-05	EFO_0000195	metabolic syndrome	EFO_0000195-6	MONDO_0024297	nutritional or metabolic disease
ENSG00000132692	BCAN	0	5.65683e-05	EFO_0000195	metabolic syndrome	EFO_0000195-6	MONDO_0024297	nutritional or metabolic disease
ENSG00000132693	CRP	0	0.000188074	EFO_0000195	metabolic syndrome	EFO_0000195-6	MONDO_0024297	nutritional or metabolic disease
ENSG00000132855	ANGPTL3	0	8.0574e-05	EFO_0000195	metabolic syndrome	EFO_0000195-1;2	MONDO_0024297	nutritional or metabolic disease
ENSG00000132964	CDK8	0	0.000235464	EFO_0000195	metabolic syndrome	EFO_0000195-1;2	MONDO_0024297	nutritional or metabolic disease
ENSG00000133398	MED10	0	0.000173091	EFO_0000195	metabolic syndrome	EFO_0000195-1;2	MONDO_0024297	nutritional or metabolic disease
ENSG00000133895	MEN1	0	0.000300184	EFO_0000195	metabolic syndrome	EFO_0000195-6	MONDO_0024297	nutritional or metabolic disease
ENSG00000133997	MED6	0	0.00017161	EFO_0000195	metabolic syndrome	EFO_0000195-1;2	MONDO_0024297	nutritional or metabolic disease
ENSG00000134240	HMGCS2	0	5.95996e-05	EFO_0000195	metabolic syndrome	EFO_0000195-1;2	MONDO_0024297	nutritional or metabolic disease
ENSG00000134871	COL4A2	0	5.73494e-05	EFO_0000195	metabolic syndrome	EFO_0000195-6	MONDO_0024297	nutritional or metabolic disease
ENSG00000135052	GOLM1	0	0.000303035	EFO_0000195	metabolic syndrome	EFO_0000195-6	MONDO_0024297	nutritional or metabolic disease
ENSG00000135862	LAMC1	0	0.000309806	EFO_0000195	metabolic syndrome	EFO_0000195-6	MONDO_0024297	nutritional or metabolic disease
ENSG00000136146	MED4	0	0.000196623	EFO_0000195	metabolic syndrome	EFO_0000195-1;2	MONDO_0024297	nutritional or metabolic disease
ENSG00000136244	IL6	0	0.000412011	EFO_0000195	metabolic syndrome	EFO_0000195-6	MONDO_0024297	nutritional or metabolic disease
ENSG00000137574	TGS1	0	0.000310919	EFO_0000195	metabolic syndrome	EFO_0000195-1;2	MONDO_0024297	nutritional or metabolic disease
ENSG00000137801	THBS1	0	0.000120629	EFO_0000195	metabolic syndrome	EFO_0000195-6	MONDO_0024297	nutritional or metabolic disease
ENSG00000138430	OLA1	0	6.98145e-05	EFO_0000195	metabolic syndrome	EFO_0000195-6	MONDO_0024297	nutritional or metabolic disease
ENSG00000138722	MMRN1	0	6.69398e-05	EFO_0000195	metabolic syndrome	EFO_0000195-6	MONDO_0024297	nutritional or metabolic disease
ENSG00000138823	MTTP	0	6.82557e-05	EFO_0000195	metabolic syndrome	EFO_0000195-6	MONDO_0024297	nutritional or metabolic disease
ENSG00000140093	SERPINA10	0	0.000248167	EFO_0000195	metabolic syndrome	EFO_0000195-6	MONDO_0024297	nutritional or metabolic disease
ENSG00000140396	NCOA2	0	0.000454877	EFO_0000195	metabolic syndrome	EFO_0000195-1;2	MONDO_0024297	nutritional or metabolic disease
ENSG00000140545	MFGE8	0	0.00024819	EFO_0000195	metabolic syndrome	EFO_0000195-6	MONDO_0024297	nutritional or metabolic disease
ENSG00000140564	FURIN	0	0.000103948	EFO_0000195	metabolic syndrome	EFO_0000195-6	MONDO_0024297	nutritional or metabolic disease
ENSG00000140943	MBTPS1	0	0.000260778	EFO_0000195	metabolic syndrome	EFO_0000195-6	MONDO_0024297	nutritional or metabolic disease
ENSG00000141026	MED9	0	0.000172344	EFO_0000195	metabolic syndrome	EFO_0000195-1;2	MONDO_0024297	nutritional or metabolic disease
ENSG00000141027	NCOR1	0	0.000445067	EFO_0000195	metabolic syndrome	EFO_0000195-1;2	MONDO_0024297	nutritional or metabolic disease
ENSG00000141753	IGFBP4	0	0.000248496	EFO_0000195	metabolic syndrome	EFO_0000195-6	MONDO_0024297	nutritional or metabolic disease
ENSG00000142453	CARM1	0	0.000331863	EFO_0000195	metabolic syndrome	EFO_0000195-1;2	MONDO_0024297	nutritional or metabolic disease
ENSG00000142798	HSPG2	0	0.000213861	EFO_0000195	metabolic syndrome	EFO_0000195-6	MONDO_0024297	nutritional or metabolic disease
ENSG00000142871	CCN1	0	0.000252319	EFO_0000195	metabolic syndrome	EFO_0000195-6	MONDO_0024297	nutritional or metabolic disease
ENSG00000143171	RXRG	0	5.21363e-05	EFO_0000195	metabolic syndrome	EFO_0000195-1;2	MONDO_0024297	nutritional or metabolic disease
ENSG00000143437	ARNT	0	5.38294e-05	EFO_0000195	metabolic syndrome	EFO_0000195-1;2	MONDO_0024297	nutritional or metabolic disease
ENSG00000143653	SCCPDH	0	7.47641e-05	EFO_0000195	metabolic syndrome	EFO_0000195-6	MONDO_0024297	nutritional or metabolic disease
ENSG00000143768	LEFTY2	0	6.37358e-05	EFO_0000195	metabolic syndrome	EFO_0000195-6	MONDO_0024297	nutritional or metabolic disease
ENSG00000143870	PDIA6	0	0.000316098	EFO_0000195	metabolic syndrome	EFO_0000195-6	MONDO_0024297	nutritional or metabolic disease
ENSG00000144730	IL17RD	0	0.000171482	EFO_0000195	metabolic syndrome	EFO_0000195-6	MONDO_0024297	nutritional or metabolic disease
ENSG00000145192	AHSG	0	0.000347851	EFO_0000195	metabolic syndrome	EFO_0000195-6	MONDO_0024297	nutritional or metabolic disease
ENSG00000145321	GC	0	6.90478e-05	EFO_0000195	metabolic syndrome	EFO_0000195-6	MONDO_0024297	nutritional or metabolic disease
ENSG00000145882	PCYOX1L	0	5.8286e-05	EFO_0000195	metabolic syndrome	EFO_0000195-6	MONDO_0024297	nutritional or metabolic disease
ENSG00000146070	PLA2G7	0	0.000472328	EFO_0000195	metabolic syndrome	EFO_0000195-6	MONDO_0024297	nutritional or metabolic disease
ENSG00000146426	TIAM2	0	5.13094e-05	EFO_0000195	metabolic syndrome	EFO_0000195-1;2	MONDO_0024297	nutritional or metabolic disease
ENSG00000146674	IGFBP3	0	0.00026733	EFO_0000195	metabolic syndrome	EFO_0000195-6	MONDO_0024297	nutritional or metabolic disease
ENSG00000146678	IGFBP1	0	0.000256018	EFO_0000195	metabolic syndrome	EFO_0000195-6	MONDO_0024297	nutritional or metabolic disease
ENSG00000147257	GPC3	0	0.000382669	EFO_0000195	metabolic syndrome	EFO_0000195-6	MONDO_0024297	nutritional or metabolic disease
ENSG00000147650	LRP12	0	0.000100567	EFO_0000195	metabolic syndrome	EFO_0000195-6	MONDO_0024297	nutritional or metabolic disease
ENSG00000147852	VLDLR	0	0.000149872	EFO_0000195	metabolic syndrome	EFO_0000195-6	MONDO_0024297	nutritional or metabolic disease
ENSG00000147872	PLIN2	0	6.46496e-05	EFO_0000195	metabolic syndrome	EFO_0000195-1;2	MONDO_0024297	nutritional or metabolic disease
ENSG00000148297	MED22	0	0.000155679	EFO_0000195	metabolic syndrome	EFO_0000195-1;2	MONDO_0024297	nutritional or metabolic disease
ENSG00000148677	ANKRD1	0	5.62512e-05	EFO_0000195	metabolic syndrome	EFO_0000195-1;2	MONDO_0024297	nutritional or metabolic disease
ENSG00000149131	SERPING1	0	8.00361e-05	EFO_0000195	metabolic syndrome	EFO_0000195-6	MONDO_0024297	nutritional or metabolic disease
ENSG00000149781	FERMT3	0	9.07834e-05	EFO_0000195	metabolic syndrome	EFO_0000195-6	MONDO_0024297	nutritional or metabolic disease
ENSG00000150093	ITGB1	0	0.000201417	EFO_0000195	metabolic syndrome	EFO_0000195-6	MONDO_0024297	nutritional or metabolic disease
ENSG00000150630	VEGFC	0	7.45981e-05	EFO_0000195	metabolic syndrome	EFO_0000195-6	MONDO_0024297	nutritional or metabolic disease
ENSG00000150687	PRSS23	0	0.000263039	EFO_0000195	metabolic syndrome	EFO_0000195-6	MONDO_0024297	nutritional or metabolic disease
ENSG00000151655	ITIH2	0	0.000283232	EFO_0000195	metabolic syndrome	EFO_0000195-6	MONDO_0024297	nutritional or metabolic disease
ENSG00000151726	ACSL1	0	0.000141139	EFO_0000195	metabolic syndrome	EFO_0000195-1;2	MONDO_0024297	nutritional or metabolic disease
ENSG00000152291	TGOLN2	0	0.000678264	EFO_0000195	metabolic syndrome	EFO_0000195-6	MONDO_0024297	nutritional or metabolic disease
ENSG00000152583	SPARCL1	0	0.000257329	EFO_0000195	metabolic syndrome	EFO_0000195-6	MONDO_0024297	nutritional or metabolic disease
ENSG00000152592	DMP1	0	0.00024675	EFO_0000195	metabolic syndrome	EFO_0000195-6	MONDO_0024297	nutritional or metabolic disease
ENSG00000152595	MEPE	0	0.0002524	EFO_0000195	metabolic syndrome	EFO_0000195-6	MONDO_0024297	nutritional or metabolic disease
ENSG00000152944	MED21	0	0.000200709	EFO_0000195	metabolic syndrome	EFO_0000195-1;2	MONDO_0024297	nutritional or metabolic disease
ENSG00000153310	FAM49B	0	6.1513e-05	EFO_0000195	metabolic syndrome	EFO_0000195-6	MONDO_0024297	nutritional or metabolic disease
ENSG00000154305	MIA3	0	0.000283872	EFO_0000195	metabolic syndrome	EFO_0000195-6	MONDO_0024297	nutritional or metabolic disease
ENSG00000155008	APOOL	0	7.77417e-05	EFO_0000195	metabolic syndrome	EFO_0000195-6	MONDO_0024297	nutritional or metabolic disease
ENSG00000155111	CDK19	0	0.000160216	EFO_0000195	metabolic syndrome	EFO_0000195-1;2	MONDO_0024297	nutritional or metabolic disease
ENSG00000155868	MED7	0	0.000164194	EFO_0000195	metabolic syndrome	EFO_0000195-1;2	MONDO_0024297	nutritional or metabolic disease
ENSG00000156603	MED19	0	0.000201367	EFO_0000195	metabolic syndrome	EFO_0000195-1;2	MONDO_0024297	nutritional or metabolic disease
ENSG00000157184	CPT2	0	5.94013e-05	EFO_0000195	metabolic syndrome	EFO_0000195-1;2	MONDO_0024297	nutritional or metabolic disease
ENSG00000157193	LRP8	0	0.000126033	EFO_0000195	metabolic syndrome	EFO_0000195-6	MONDO_0024297	nutritional or metabolic disease
ENSG00000158773	USF1	0	0.000125477	EFO_0000195	metabolic syndrome	EFO_0000195-1;2	MONDO_0024297	nutritional or metabolic disease
ENSG00000158874	APOA2	0	0.00112961	EFO_0000195	metabolic syndrome	EFO_0000195-6	MONDO_0024297	nutritional or metabolic disease
ENSG00000159479	MED8	0	0.000167794	EFO_0000195	metabolic syndrome	EFO_0000195-1;2	MONDO_0024297	nutritional or metabolic disease
ENSG00000160179	ABCG1	0	0.000240502	EFO_0000195	metabolic syndrome	EFO_0000195-6	MONDO_0024297	nutritional or metabolic disease
ENSG00000160563	MED27	0	0.000160398	EFO_0000195	metabolic syndrome	EFO_0000195-1;2	MONDO_0024297	nutritional or metabolic disease
ENSG00000161638	ITGA5	0	6.12654e-05	EFO_0000195	metabolic syndrome	EFO_0000195-6	MONDO_0024297	nutritional or metabolic disease
ENSG00000161920	MED11	0	0.000157125	EFO_0000195	metabolic syndrome	EFO_0000195-1;2	MONDO_0024297	nutritional or metabolic disease
ENSG00000162512	SDC3	0	0.0001796	EFO_0000195	metabolic syndrome	EFO_0000195-6	MONDO_0024297	nutritional or metabolic disease
ENSG00000162576	MXRA8	0	0.000244412	EFO_0000195	metabolic syndrome	EFO_0000195-6	MONDO_0024297	nutritional or metabolic disease
ENSG00000163430	FSTL1	0	0.000289428	EFO_0000195	metabolic syndrome	EFO_0000195-6	MONDO_0024297	nutritional or metabolic disease
ENSG00000163453	IGFBP7	0	0.000248082	EFO_0000195	metabolic syndrome	EFO_0000195-6	MONDO_0024297	nutritional or metabolic disease
ENSG00000163586	FABP1	0	0.000438551	EFO_0000195	metabolic syndrome	EFO_0000195-1;2	MONDO_0024297	nutritional or metabolic disease
ENSG00000163631	ALB	0	0.000559032	EFO_0000195	metabolic syndrome	EFO_0000195-6	MONDO_0024297	nutritional or metabolic disease
ENSG00000163975	MELTF	0	0.00028802	EFO_0000195	metabolic syndrome	EFO_0000195-6	MONDO_0024297	nutritional or metabolic disease
ENSG00000164054	SHISA5	0	0.000244747	EFO_0000195	metabolic syndrome	EFO_0000195-6	MONDO_0024297	nutritional or metabolic disease
ENSG00000164081	TEX264	0	7.7303e-05	EFO_0000195	metabolic syndrome	EFO_0000195-6	MONDO_0024297	nutritional or metabolic disease
ENSG00000164171	ITGA2	0	7.37799e-05	EFO_0000195	metabolic syndrome	EFO_0000195-6	MONDO_0024297	nutritional or metabolic disease
ENSG00000164330	EBF1	0	0.000110168	EFO_0000195	metabolic syndrome	EFO_0000195-1;2	MONDO_0024297	nutritional or metabolic disease
ENSG00000164442	CITED2	0	0.000116469	EFO_0000195	metabolic syndrome	EFO_0000195-1;2	MONDO_0024297	nutritional or metabolic disease
ENSG00000164692	COL1A2	0	6.31557e-05	EFO_0000195	metabolic syndrome	EFO_0000195-6	MONDO_0024297	nutritional or metabolic disease
ENSG00000164758	MED30	0	0.000161345	EFO_0000195	metabolic syndrome	EFO_0000195-1;2	MONDO_0024297	nutritional or metabolic disease
ENSG00000165029	ABCA1	0.90122	0.00936581	EFO_0000195	metabolic syndrome	EFO_0000195-1;2	MONDO_0024297	nutritional or metabolic disease
ENSG00000165197	VEGFD	0	7.19449e-05	EFO_0000195	metabolic syndrome	EFO_0000195-6	MONDO_0024297	nutritional or metabolic disease
ENSG00000166035	LIPC	0.907115	0.00969907	EFO_0000195	metabolic syndrome	EFO_0000195-6	MONDO_0024297	nutritional or metabolic disease
ENSG00000166147	FBN1	0	0.000277183	EFO_0000195	metabolic syndrome	EFO_0000195-6	MONDO_0024297	nutritional or metabolic disease
ENSG00000166598	HSP90B1	0	0.000352928	EFO_0000195	metabolic syndrome	EFO_0000195-6	MONDO_0024297	nutritional or metabolic disease
ENSG00000166819	PLIN1	0	0.000108837	EFO_0000195	metabolic syndrome	EFO_0000195-1;2	MONDO_0024297	nutritional or metabolic disease
ENSG00000166821	PEX11A	0	5.03115e-05	EFO_0000195	metabolic syndrome	EFO_0000195-1;2	MONDO_0024297	nutritional or metabolic disease
ENSG00000167244	IGF2	0	9.64231e-05	EFO_0000195	metabolic syndrome	EFO_0000195-6	MONDO_0024297	nutritional or metabolic disease
ENSG00000167711	SERPINF2	0	6.02225e-05	EFO_0000195	metabolic syndrome	EFO_0000195-6	MONDO_0024297	nutritional or metabolic disease
ENSG00000167772	ANGPTL4	0	0.000191766	EFO_0000195	metabolic syndrome	EFO_0000195-1;2	MONDO_0024297	nutritional or metabolic disease
ENSG00000168542	COL3A1	0	5.00993e-05	EFO_0000195	metabolic syndrome	EFO_0000195-6	MONDO_0024297	nutritional or metabolic disease
ENSG00000168785	TSPAN5	0	6.47351e-05	EFO_0000195	metabolic syndrome	EFO_0000195-6	MONDO_0024297	nutritional or metabolic disease
ENSG00000169174	PCSK9	0	0.000292959	EFO_0000195	metabolic syndrome	EFO_0000195-6	MONDO_0024297	nutritional or metabolic disease
ENSG00000169439	SDC2	0	0.000430802	EFO_0000195	metabolic syndrome	EFO_0000195-6	MONDO_0024297	nutritional or metabolic disease
ENSG00000170323	FABP4	0	0.000183666	EFO_0000195	metabolic syndrome	EFO_0000195-1;2	MONDO_0024297	nutritional or metabolic disease
ENSG00000170485	NPAS2	0	6.23699e-05	EFO_0000195	metabolic syndrome	EFO_0000195-1;2	MONDO_0024297	nutritional or metabolic disease
ENSG00000170558	CDH2	0	0.000303524	EFO_0000195	metabolic syndrome	EFO_0000195-6	MONDO_0024297	nutritional or metabolic disease
ENSG00000170835	CEL	0	0.00046104	EFO_0000195	metabolic syndrome	EFO_0000195-6	MONDO_0024297	nutritional or metabolic disease
ENSG00000171557	FGG	0	0.000418118	EFO_0000195	metabolic syndrome	EFO_0000195-6	MONDO_0024297	nutritional or metabolic disease
ENSG00000171560	FGA	0	0.000415638	EFO_0000195	metabolic syndrome	EFO_0000195-6	MONDO_0024297	nutritional or metabolic disease
ENSG00000171564	FGB	0	0.000451423	EFO_0000195	metabolic syndrome	EFO_0000195-6	MONDO_0024297	nutritional or metabolic disease
ENSG00000171720	HDAC3	0	0.00042612	EFO_0000195	metabolic syndrome	EFO_0000195-1;2	MONDO_0024297	nutritional or metabolic disease
ENSG00000171951	SCG2	0	0.000251868	EFO_0000195	metabolic syndrome	EFO_0000195-6	MONDO_0024297	nutritional or metabolic disease
ENSG00000172037	LAMB2	0	0.00029185	EFO_0000195	metabolic syndrome	EFO_0000195-6	MONDO_0024297	nutritional or metabolic disease
ENSG00000172216	CEBPB	0	0.000142009	EFO_0000195	metabolic syndrome	EFO_0000195-1;2	MONDO_0024297	nutritional or metabolic disease
ENSG00000172432	GTPBP2	0	6.84011e-05	EFO_0000195	metabolic syndrome	EFO_0000195-6	MONDO_0024297	nutritional or metabolic disease
ENSG00000173511	VEGFB	0	6.26567e-05	EFO_0000195	metabolic syndrome	EFO_0000195-6	MONDO_0024297	nutritional or metabolic disease
ENSG00000173546	CSPG4	0	5.47425e-05	EFO_0000195	metabolic syndrome	EFO_0000195-6	MONDO_0024297	nutritional or metabolic disease
ENSG00000174697	LEP	0	0.000399293	EFO_0000195	metabolic syndrome	EFO_0000195-1;2	MONDO_0024297	nutritional or metabolic disease
ENSG00000175221	MED16	0	0.000161918	EFO_0000195	metabolic syndrome	EFO_0000195-1;2	MONDO_0024297	nutritional or metabolic disease
ENSG00000175336	APOF	0	0.000435366	EFO_0000195	metabolic syndrome	EFO_0000195-6	MONDO_0024297	nutritional or metabolic disease
ENSG00000175445	LPL	0.901096	0.00995261	EFO_0000195	metabolic syndrome	EFO_0000195-1;2	MONDO_0024297	nutritional or metabolic disease
ENSG00000175535	PNLIP	0	0.000499618	EFO_0000195	metabolic syndrome	EFO_0000195-6	MONDO_0024297	nutritional or metabolic disease
ENSG00000175899	A2M	0	0.000164007	EFO_0000195	metabolic syndrome	EFO_0000195-6	MONDO_0024297	nutritional or metabolic disease
ENSG00000177200	CHD9	0	0.000274584	EFO_0000195	metabolic syndrome	EFO_0000195-1;2	MONDO_0024297	nutritional or metabolic disease
ENSG00000177565	TBL1XR1	0	0.00035487	EFO_0000195	metabolic syndrome	EFO_0000195-1;2	MONDO_0024297	nutritional or metabolic disease
ENSG00000177666	PNPLA2	0	0.00072819	EFO_0000195	metabolic syndrome	EFO_0000195-6	MONDO_0024297	nutritional or metabolic disease
ENSG00000177706	FAM20C	0	0.00029129	EFO_0000195	metabolic syndrome	EFO_0000195-6	MONDO_0024297	nutritional or metabolic disease
ENSG00000178522	AMBN	0	0.000246971	EFO_0000195	metabolic syndrome	EFO_0000195-6	MONDO_0024297	nutritional or metabolic disease
ENSG00000179399	GPC5	0	0.000154416	EFO_0000195	metabolic syndrome	EFO_0000195-6	MONDO_0024297	nutritional or metabolic disease
ENSG00000179403	VWA1	0	0.000250078	EFO_0000195	metabolic syndrome	EFO_0000195-6	MONDO_0024297	nutritional or metabolic disease
ENSG00000180182	MED14	0	0.000179211	EFO_0000195	metabolic syndrome	EFO_0000195-1;2	MONDO_0024297	nutritional or metabolic disease
ENSG00000180530	NRIP1	0	0.000153158	EFO_0000195	metabolic syndrome	EFO_0000195-1;2	MONDO_0024297	nutritional or metabolic disease
ENSG00000181092	ADIPOQ	0	0.000221154	EFO_0000195	metabolic syndrome	EFO_0000195-1;2	MONDO_0024297	nutritional or metabolic disease
ENSG00000181856	SLC2A4	0	0.000125371	EFO_0000195	metabolic syndrome	EFO_0000195-1;2	MONDO_0024297	nutritional or metabolic disease
ENSG00000182326	C1S	0	0.000210898	EFO_0000195	metabolic syndrome	EFO_0000195-6	MONDO_0024297	nutritional or metabolic disease
ENSG00000182333	LIPF	0	0.000419547	EFO_0000195	metabolic syndrome	EFO_0000195-6	MONDO_0024297	nutritional or metabolic disease
ENSG00000182492	BGN	0	5.86834e-05	EFO_0000195	metabolic syndrome	EFO_0000195-6	MONDO_0024297	nutritional or metabolic disease
ENSG00000182578	CSF1R	0	5.32931e-05	EFO_0000195	metabolic syndrome	EFO_0000195-6	MONDO_0024297	nutritional or metabolic disease
ENSG00000183087	GAS6	0	0.000289571	EFO_0000195	metabolic syndrome	EFO_0000195-6	MONDO_0024297	nutritional or metabolic disease
ENSG00000183098	GPC6	0	0.000153561	EFO_0000195	metabolic syndrome	EFO_0000195-6	MONDO_0024297	nutritional or metabolic disease
ENSG00000184371	CSF1	0	0.000269707	EFO_0000195	metabolic syndrome	EFO_0000195-6	MONDO_0024297	nutritional or metabolic disease
ENSG00000184500	PROS1	0	6.62926e-05	EFO_0000195	metabolic syndrome	EFO_0000195-6	MONDO_0024297	nutritional or metabolic disease
ENSG00000184634	MED12	0	0.000174311	EFO_0000195	metabolic syndrome	EFO_0000195-1;2	MONDO_0024297	nutritional or metabolic disease
ENSG00000185010	F8	0	0.00011186	EFO_0000195	metabolic syndrome	EFO_0000195-6	MONDO_0024297	nutritional or metabolic disease
ENSG00000185269	NOTUM	0	0.000255995	EFO_0000195	metabolic syndrome	EFO_0000195-6	MONDO_0024297	nutritional or metabolic disease
ENSG00000185591	SP1	0	0.000274911	EFO_0000195	metabolic syndrome	EFO_0000195-1;2	MONDO_0024297	nutritional or metabolic disease
ENSG00000185624	P4HB	0	0.000364712	EFO_0000195	metabolic syndrome	EFO_0000195-6	MONDO_0024297	nutritional or metabolic disease
ENSG00000186350	RXRA	0	0.000530949	EFO_0000195	metabolic syndrome	EFO_0000195-1;2	MONDO_0024297	nutritional or metabolic disease
ENSG00000186951	PPARA	0	0.000392342	EFO_0000195	metabolic syndrome	EFO_0000195-1;2	MONDO_0024297	nutritional or metabolic disease
ENSG00000187689	AMTN	0	0.000248677	EFO_0000195	metabolic syndrome	EFO_0000195-6	MONDO_0024297	nutritional or metabolic disease
ENSG00000188153	COL4A5	0	5.19045e-05	EFO_0000195	metabolic syndrome	EFO_0000195-6	MONDO_0024297	nutritional or metabolic disease
ENSG00000188157	AGRN	0	0.000197406	EFO_0000195	metabolic syndrome	EFO_0000195-6	MONDO_0024297	nutritional or metabolic disease
ENSG00000196498	NCOR2	0	0.000376804	EFO_0000195	metabolic syndrome	EFO_0000195-1;2	MONDO_0024297	nutritional or metabolic disease
ENSG00000196865	NHLRC2	0	5.93012e-05	EFO_0000195	metabolic syndrome	EFO_0000195-6	MONDO_0024297	nutritional or metabolic disease
ENSG00000196878	LAMB3	0	5.28767e-05	EFO_0000195	metabolic syndrome	EFO_0000195-6	MONDO_0024297	nutritional or metabolic disease
ENSG00000197249	SERPINA1	0	0.000339768	EFO_0000195	metabolic syndrome	EFO_0000195-6	MONDO_0024297	nutritional or metabolic disease
ENSG00000197324	LRP10	0	0.000123026	EFO_0000195	metabolic syndrome	EFO_0000195-6	MONDO_0024297	nutritional or metabolic disease
ENSG00000197766	CFD	0	6.03993e-05	EFO_0000195	metabolic syndrome	EFO_0000195-6	MONDO_0024297	nutritional or metabolic disease
ENSG00000198113	TOR4A	0	5.48308e-05	EFO_0000195	metabolic syndrome	EFO_0000195-6	MONDO_0024297	nutritional or metabolic disease
ENSG00000198431	TXNRD1	0	7.58328e-05	EFO_0000195	metabolic syndrome	EFO_0000195-1;2	MONDO_0024297	nutritional or metabolic disease
ENSG00000198646	NCOA6	0	0.000319488	EFO_0000195	metabolic syndrome	EFO_0000195-1;2	MONDO_0024297	nutritional or metabolic disease
ENSG00000198670	LPA	0	0.000950213	EFO_0000195	metabolic syndrome	EFO_0000195-6	MONDO_0024297	nutritional or metabolic disease
ENSG00000198734	F5	0	0.000328469	EFO_0000195	metabolic syndrome	EFO_0000195-6	MONDO_0024297	nutritional or metabolic disease
ENSG00000198911	SREBF2	0	0.000256664	EFO_0000195	metabolic syndrome	EFO_0000195-1;2	MONDO_0024297	nutritional or metabolic disease
ENSG00000203837	PNLIPRP3	0	0.000403046	EFO_0000195	metabolic syndrome	EFO_0000195-6	MONDO_0024297	nutritional or metabolic disease
ENSG00000204444	APOM	0	0.000530978	EFO_0000195	metabolic syndrome	EFO_0000195-6	MONDO_0024297	nutritional or metabolic disease
ENSG00000205542	TMSB4X	0	8.49104e-05	EFO_0000195	metabolic syndrome	EFO_0000195-6	MONDO_0024297	nutritional or metabolic disease
ENSG00000213398	LCAT	0	0.00099615	EFO_0000195	metabolic syndrome	EFO_0000195-6	MONDO_0024297	nutritional or metabolic disease
ENSG00000213420	GPC2	0	0.000151345	EFO_0000195	metabolic syndrome	EFO_0000195-6	MONDO_0024297	nutritional or metabolic disease
ENSG00000213523	SRA1	0	0.000113751	EFO_0000195	metabolic syndrome	EFO_0000195-1;2	MONDO_0024297	nutritional or metabolic disease
ENSG00000221869	CEBPD	0	9.66139e-05	EFO_0000195	metabolic syndrome	EFO_0000195-1;2	MONDO_0024297	nutritional or metabolic disease
ENSG00000224916	APOC4-APOC2	0	0.000225688	EFO_0000195	metabolic syndrome	EFO_0000195-6	MONDO_0024297	nutritional or metabolic disease
ENSG00000234906	APOC2	0	0.00089272	EFO_0000195	metabolic syndrome	EFO_0000195-6	MONDO_0024297	nutritional or metabolic disease
ENSG00000244731	C4A	0	0.000288501	EFO_0000195	metabolic syndrome	EFO_0000195-6	MONDO_0024297	nutritional or metabolic disease
ENSG00000245848	CEBPA	0	0.000134309	EFO_0000195	metabolic syndrome	EFO_0000195-1;2	MONDO_0024297	nutritional or metabolic disease
ENSG00000259207	ITGB3	0	0.00015235	EFO_0000195	metabolic syndrome	EFO_0000195-6	MONDO_0024297	nutritional or metabolic disease
ENSG00000261701	HPR	0	0.000450115	EFO_0000195	metabolic syndrome	EFO_0000195-6	MONDO_0024297	nutritional or metabolic disease
ENSG00000267467	APOC4	0	0.000483693	EFO_0000195	metabolic syndrome	EFO_0000195-6	MONDO_0024297	nutritional or metabolic disease
ENSG00000007372	PAX6	0	0.00017807	EFO_0000220	acute lymphoblastic leukemia	EFO_0000220-3;5;3	MONDO_0045024;EFO_0005803;EFO_0000540;OTAR_0000006;OTAR_0000018	cell proliferation disorder;hematologic disease;immune system disease;musculoskeletal or connective tissue disease;genetic, familial or congenital disease
ENSG00000007968	E2F2	0	6.05707e-05	EFO_0000220	acute lymphoblastic leukemia	EFO_0000220-3;5;3	MONDO_0045024;EFO_0005803;EFO_0000540;OTAR_0000006;OTAR_0000018	cell proliferation disorder;hematologic disease;immune system disease;musculoskeletal or connective tissue disease;genetic, familial or congenital disease
ENSG00000013619	MAMLD1	0	6.31901e-05	EFO_0000220	acute lymphoblastic leukemia	EFO_0000220-3;5;3	MONDO_0045024;EFO_0005803;EFO_0000540;OTAR_0000006;OTAR_0000018	cell proliferation disorder;hematologic disease;immune system disease;musculoskeletal or connective tissue disease;genetic, familial or congenital disease
ENSG00000019549	SNAI2	0	7.22644e-05	EFO_0000220	acute lymphoblastic leukemia	EFO_0000220-3;5;3	MONDO_0045024;EFO_0005803;EFO_0000540;OTAR_0000006;OTAR_0000018	cell proliferation disorder;hematologic disease;immune system disease;musculoskeletal or connective tissue disease;genetic, familial or congenital disease
ENSG00000048052	HDAC9	0	8.56495e-05	EFO_0000220	acute lymphoblastic leukemia	EFO_0000220-3;5;3	MONDO_0045024;EFO_0005803;EFO_0000540;OTAR_0000006;OTAR_0000018	cell proliferation disorder;hematologic disease;immune system disease;musculoskeletal or connective tissue disease;genetic, familial or congenital disease
ENSG00000056998	GYG2	0	0.000644066	EFO_0000220	acute lymphoblastic leukemia	EFO_0000220-4;2	MONDO_0045024;EFO_0005803;EFO_0000540;OTAR_0000006;OTAR_0000018	cell proliferation disorder;hematologic disease;immune system disease;musculoskeletal or connective tissue disease;genetic, familial or congenital disease
ENSG00000061273	HDAC7	0	9.74644e-05	EFO_0000220	acute lymphoblastic leukemia	EFO_0000220-3;5;3	MONDO_0045024;EFO_0005803;EFO_0000540;OTAR_0000006;OTAR_0000018	cell proliferation disorder;hematologic disease;immune system disease;musculoskeletal or connective tissue disease;genetic, familial or congenital disease
ENSG00000065526	SPEN	0	0.000106105	EFO_0000220	acute lymphoblastic leukemia	EFO_0000220-3;5;3	MONDO_0045024;EFO_0005803;EFO_0000540;OTAR_0000006;OTAR_0000018	cell proliferation disorder;hematologic disease;immune system disease;musculoskeletal or connective tissue disease;genetic, familial or congenital disease
ENSG00000066336	SPI1	0	0.000901311	EFO_0000220	acute lymphoblastic leukemia	EFO_0000220-3;5;3	MONDO_0045024;EFO_0005803;EFO_0000540;OTAR_0000006;OTAR_0000018	cell proliferation disorder;hematologic disease;immune system disease;musculoskeletal or connective tissue disease;genetic, familial or congenital disease
ENSG00000067955	CBFB	0	0.000426457	EFO_0000220	acute lymphoblastic leukemia	EFO_0000220-3;5;3	MONDO_0045024;EFO_0005803;EFO_0000540;OTAR_0000006;OTAR_0000018	cell proliferation disorder;hematologic disease;immune system disease;musculoskeletal or connective tissue disease;genetic, familial or congenital disease
ENSG00000068024	HDAC4	0	0.000159237	EFO_0000220	acute lymphoblastic leukemia	EFO_0000220-3;5;3	MONDO_0045024;EFO_0005803;EFO_0000540;OTAR_0000006;OTAR_0000018	cell proliferation disorder;hematologic disease;immune system disease;musculoskeletal or connective tissue disease;genetic, familial or congenital disease
ENSG00000068976	PYGM	0	0.000412982	EFO_0000220	acute lymphoblastic leukemia	EFO_0000220-4;2	MONDO_0045024;EFO_0005803;EFO_0000540;OTAR_0000006;OTAR_0000018	cell proliferation disorder;hematologic disease;immune system disease;musculoskeletal or connective tissue disease;genetic, familial or congenital disease
ENSG00000074181	NOTCH3	0	9.14577e-05	EFO_0000220	acute lymphoblastic leukemia	EFO_0000220-3;5;3	MONDO_0045024;EFO_0005803;EFO_0000540;OTAR_0000006;OTAR_0000018	cell proliferation disorder;hematologic disease;immune system disease;musculoskeletal or connective tissue disease;genetic, familial or congenital disease
ENSG00000080503	SMARCA2	0	6.01861e-05	EFO_0000220	acute lymphoblastic leukemia	EFO_0000220-3;5;3	MONDO_0045024;EFO_0005803;EFO_0000540;OTAR_0000006;OTAR_0000018	cell proliferation disorder;hematologic disease;immune system disease;musculoskeletal or connective tissue disease;genetic, familial or congenital disease
ENSG00000085276	MECOM	0	5.56457e-05	EFO_0000220	acute lymphoblastic leukemia	EFO_0000220-3;5;3	MONDO_0045024;EFO_0005803;EFO_0000540;OTAR_0000006;OTAR_0000018	cell proliferation disorder;hematologic disease;immune system disease;musculoskeletal or connective tissue disease;genetic, familial or congenital disease
ENSG00000087095	NLK	0	6.73078e-05	EFO_0000220	acute lymphoblastic leukemia	EFO_0000220-3;5;3	MONDO_0045024;EFO_0005803;EFO_0000540;OTAR_0000006;OTAR_0000018	cell proliferation disorder;hematologic disease;immune system disease;musculoskeletal or connective tissue disease;genetic, familial or congenital disease
ENSG00000099956	SMARCB1	0	0.000181262	EFO_0000220	acute lymphoblastic leukemia	EFO_0000220-3;5;3	MONDO_0045024;EFO_0005803;EFO_0000540;OTAR_0000006;OTAR_0000018	cell proliferation disorder;hematologic disease;immune system disease;musculoskeletal or connective tissue disease;genetic, familial or congenital disease
ENSG00000099991	CABIN1	0	0.000168111	EFO_0000220	acute lymphoblastic leukemia	EFO_0000220-3;5;3	MONDO_0045024;EFO_0005803;EFO_0000540;OTAR_0000006;OTAR_0000018	cell proliferation disorder;hematologic disease;immune system disease;musculoskeletal or connective tissue disease;genetic, familial or congenital disease
ENSG00000100393	EP300	0	0.00100132	EFO_0000220	acute lymphoblastic leukemia	EFO_0000220-3;5;3	MONDO_0045024;EFO_0005803;EFO_0000540;OTAR_0000006;OTAR_0000018	cell proliferation disorder;hematologic disease;immune system disease;musculoskeletal or connective tissue disease;genetic, familial or congenital disease
ENSG00000100504	PYGL	0.812703	0.0101936	EFO_0000220	acute lymphoblastic leukemia	EFO_0000220-4;2	MONDO_0045024;EFO_0005803;EFO_0000540;OTAR_0000006;OTAR_0000018	cell proliferation disorder;hematologic disease;immune system disease;musculoskeletal or connective tissue disease;genetic, familial or congenital disease
ENSG00000100603	SNW1	0	0.000586988	EFO_0000220	acute lymphoblastic leukemia	EFO_0000220-3;5;3	MONDO_0045024;EFO_0005803;EFO_0000540;OTAR_0000006;OTAR_0000018	cell proliferation disorder;hematologic disease;immune system disease;musculoskeletal or connective tissue disease;genetic, familial or congenital disease
ENSG00000101115	SALL4	0	5.76159e-05	EFO_0000220	acute lymphoblastic leukemia	EFO_0000220-3;5;3	MONDO_0045024;EFO_0005803;EFO_0000540;OTAR_0000006;OTAR_0000018	cell proliferation disorder;hematologic disease;immune system disease;musculoskeletal or connective tissue disease;genetic, familial or congenital disease
ENSG00000101266	CSNK2A1	0	0.000459073	EFO_0000220	acute lymphoblastic leukemia	EFO_0000220-3;5;3	MONDO_0045024;EFO_0005803;EFO_0000540;OTAR_0000006;OTAR_0000018	cell proliferation disorder;hematologic disease;immune system disease;musculoskeletal or connective tissue disease;genetic, familial or congenital disease
ENSG00000101412	E2F1	0	0.000145805	EFO_0000220	acute lymphoblastic leukemia	EFO_0000220-3;5;3	MONDO_0045024;EFO_0005803;EFO_0000540;OTAR_0000006;OTAR_0000018	cell proliferation disorder;hematologic disease;immune system disease;musculoskeletal or connective tissue disease;genetic, familial or congenital disease
ENSG00000102753	KPNA3	0	6.14615e-05	EFO_0000220	acute lymphoblastic leukemia	EFO_0000220-3;5;3	MONDO_0045024;EFO_0005803;EFO_0000540;OTAR_0000006;OTAR_0000018	cell proliferation disorder;hematologic disease;immune system disease;musculoskeletal or connective tissue disease;genetic, familial or congenital disease
ENSG00000105053	VRK3	0	0.000383324	EFO_0000220	acute lymphoblastic leukemia	EFO_0000220-3;5;3	MONDO_0045024;EFO_0005803;EFO_0000540;OTAR_0000006;OTAR_0000018	cell proliferation disorder;hematologic disease;immune system disease;musculoskeletal or connective tissue disease;genetic, familial or congenital disease
ENSG00000107485	GATA3	0.823017	0.0107679	EFO_0000220	acute lymphoblastic leukemia	EFO_0000220-3;5;3	MONDO_0045024;EFO_0005803;EFO_0000540;OTAR_0000006;OTAR_0000018	cell proliferation disorder;hematologic disease;immune system disease;musculoskeletal or connective tissue disease;genetic, familial or congenital disease
ENSG00000108840	HDAC5	0	0.000181472	EFO_0000220	acute lymphoblastic leukemia	EFO_0000220-3;5;3	MONDO_0045024;EFO_0005803;EFO_0000540;OTAR_0000006;OTAR_0000018	cell proliferation disorder;hematologic disease;immune system disease;musculoskeletal or connective tissue disease;genetic, familial or congenital disease
ENSG00000111676	ATN1	0	9.56782e-05	EFO_0000220	acute lymphoblastic leukemia	EFO_0000220-3;5;3	MONDO_0045024;EFO_0005803;EFO_0000540;OTAR_0000006;OTAR_0000018	cell proliferation disorder;hematologic disease;immune system disease;musculoskeletal or connective tissue disease;genetic, familial or congenital disease
ENSG00000111713	GYS2	0	0.000667831	EFO_0000220	acute lymphoblastic leukemia	EFO_0000220-4;2	MONDO_0045024;EFO_0005803;EFO_0000540;OTAR_0000006;OTAR_0000018	cell proliferation disorder;hematologic disease;immune system disease;musculoskeletal or connective tissue disease;genetic, familial or congenital disease
ENSG00000112062	MAPK14	0	0.000544052	EFO_0000220	acute lymphoblastic leukemia	EFO_0000220-3;5;3	MONDO_0045024;EFO_0005803;EFO_0000540;OTAR_0000006;OTAR_0000018	cell proliferation disorder;hematologic disease;immune system disease;musculoskeletal or connective tissue disease;genetic, familial or congenital disease
ENSG00000112079	STK38	0	7.2332e-05	EFO_0000220	acute lymphoblastic leukemia	EFO_0000220-3;5;3	MONDO_0045024;EFO_0005803;EFO_0000540;OTAR_0000006;OTAR_0000018	cell proliferation disorder;hematologic disease;immune system disease;musculoskeletal or connective tissue disease;genetic, familial or congenital disease
ENSG00000112242	E2F3	0	0.000150215	EFO_0000220	acute lymphoblastic leukemia	EFO_0000220-3;5;3	MONDO_0045024;EFO_0005803;EFO_0000540;OTAR_0000006;OTAR_0000018	cell proliferation disorder;hematologic disease;immune system disease;musculoskeletal or connective tissue disease;genetic, familial or congenital disease
ENSG00000112333	NR2E1	0	5.61261e-05	EFO_0000220	acute lymphoblastic leukemia	EFO_0000220-3;5;3	MONDO_0045024;EFO_0005803;EFO_0000540;OTAR_0000006;OTAR_0000018	cell proliferation disorder;hematologic disease;immune system disease;musculoskeletal or connective tissue disease;genetic, familial or congenital disease
ENSG00000112425	EPM2A	0	0.000454052	EFO_0000220	acute lymphoblastic leukemia	EFO_0000220-4;2	MONDO_0045024;EFO_0005803;EFO_0000540;OTAR_0000006;OTAR_0000018	cell proliferation disorder;hematologic disease;immune system disease;musculoskeletal or connective tissue disease;genetic, familial or congenital disease
ENSG00000114030	KPNA1	0	7.11827e-05	EFO_0000220	acute lymphoblastic leukemia	EFO_0000220-3;5;3	MONDO_0045024;EFO_0005803;EFO_0000540;OTAR_0000006;OTAR_0000018	cell proliferation disorder;hematologic disease;immune system disease;musculoskeletal or connective tissue disease;genetic, familial or congenital disease
ENSG00000114166	KAT2B	0	0.000302992	EFO_0000220	acute lymphoblastic leukemia	EFO_0000220-3;5;3	MONDO_0045024;EFO_0005803;EFO_0000540;OTAR_0000006;OTAR_0000018	cell proliferation disorder;hematologic disease;immune system disease;musculoskeletal or connective tissue disease;genetic, familial or congenital disease
ENSG00000114315	HES1	0	9.46813e-05	EFO_0000220	acute lymphoblastic leukemia	EFO_0000220-3;5;3	MONDO_0045024;EFO_0005803;EFO_0000540;OTAR_0000006;OTAR_0000018	cell proliferation disorder;hematologic disease;immune system disease;musculoskeletal or connective tissue disease;genetic, familial or congenital disease
ENSG00000114480	GBE1	0	0.000319504	EFO_0000220	acute lymphoblastic leukemia	EFO_0000220-4;2	MONDO_0045024;EFO_0005803;EFO_0000540;OTAR_0000006;OTAR_0000018	cell proliferation disorder;hematologic disease;immune system disease;musculoskeletal or connective tissue disease;genetic, familial or congenital disease
ENSG00000115966	ATF2	0	0.000374697	EFO_0000220	acute lymphoblastic leukemia	EFO_0000220-3;5;3	MONDO_0045024;EFO_0005803;EFO_0000540;OTAR_0000006;OTAR_0000018	cell proliferation disorder;hematologic disease;immune system disease;musculoskeletal or connective tissue disease;genetic, familial or congenital disease
ENSG00000116478	HDAC1	0	0.00106494	EFO_0000220	acute lymphoblastic leukemia	EFO_0000220-3;5;3	MONDO_0045024;EFO_0005803;EFO_0000540;OTAR_0000006;OTAR_0000018	cell proliferation disorder;hematologic disease;immune system disease;musculoskeletal or connective tissue disease;genetic, familial or congenital disease
ENSG00000117713	ARID1A	0	6.07414e-05	EFO_0000220	acute lymphoblastic leukemia	EFO_0000220-3;5;3	MONDO_0045024;EFO_0005803;EFO_0000540;OTAR_0000006;OTAR_0000018	cell proliferation disorder;hematologic disease;immune system disease;musculoskeletal or connective tissue disease;genetic, familial or congenital disease
ENSG00000121774	KHDRBS1	0	8.17112e-05	EFO_0000220	acute lymphoblastic leukemia	EFO_0000220-3;5;3	MONDO_0045024;EFO_0005803;EFO_0000540;OTAR_0000006;OTAR_0000018	cell proliferation disorder;hematologic disease;immune system disease;musculoskeletal or connective tissue disease;genetic, familial or congenital disease
ENSG00000122691	TWIST1	0	8.44145e-05	EFO_0000220	acute lymphoblastic leukemia	EFO_0000220-3;5;3	MONDO_0045024;EFO_0005803;EFO_0000540;OTAR_0000006;OTAR_0000018	cell proliferation disorder;hematologic disease;immune system disease;musculoskeletal or connective tissue disease;genetic, familial or congenital disease
ENSG00000124216	SNAI1	0	0.000112558	EFO_0000220	acute lymphoblastic leukemia	EFO_0000220-3;5;3	MONDO_0045024;EFO_0005803;EFO_0000540;OTAR_0000006;OTAR_0000018	cell proliferation disorder;hematologic disease;immune system disease;musculoskeletal or connective tissue disease;genetic, familial or congenital disease
ENSG00000124766	SOX4	0	6.91685e-05	EFO_0000220	acute lymphoblastic leukemia	EFO_0000220-3;5;3	MONDO_0045024;EFO_0005803;EFO_0000540;OTAR_0000006;OTAR_0000018	cell proliferation disorder;hematologic disease;immune system disease;musculoskeletal or connective tissue disease;genetic, familial or congenital disease
ENSG00000124942	AHNAK	0	0.000409442	EFO_0000220	acute lymphoblastic leukemia	EFO_0000220-3;5;3	MONDO_0045024;EFO_0005803;EFO_0000540;OTAR_0000006;OTAR_0000018	cell proliferation disorder;hematologic disease;immune system disease;musculoskeletal or connective tissue disease;genetic, familial or congenital disease
ENSG00000125740	FOSB	0	7.95087e-05	EFO_0000220	acute lymphoblastic leukemia	EFO_0000220-3;5;3	MONDO_0045024;EFO_0005803;EFO_0000540;OTAR_0000006;OTAR_0000018	cell proliferation disorder;hematologic disease;immune system disease;musculoskeletal or connective tissue disease;genetic, familial or congenital disease
ENSG00000125952	MAX	0	0.00016171	EFO_0000220	acute lymphoblastic leukemia	EFO_0000220-3;5;3	MONDO_0045024;EFO_0005803;EFO_0000540;OTAR_0000006;OTAR_0000018	cell proliferation disorder;hematologic disease;immune system disease;musculoskeletal or connective tissue disease;genetic, familial or congenital disease
ENSG00000127616	SMARCA4	0	0.00022991	EFO_0000220	acute lymphoblastic leukemia	EFO_0000220-3;5;3	MONDO_0045024;EFO_0005803;EFO_0000540;OTAR_0000006;OTAR_0000018	cell proliferation disorder;hematologic disease;immune system disease;musculoskeletal or connective tissue disease;genetic, familial or congenital disease
ENSG00000130592	LSP1	0	0.000131892	EFO_0000220	acute lymphoblastic leukemia	EFO_0000220-3;5;3	MONDO_0045024;EFO_0005803;EFO_0000540;OTAR_0000006;OTAR_0000018	cell proliferation disorder;hematologic disease;immune system disease;musculoskeletal or connective tissue disease;genetic, familial or congenital disease
ENSG00000134250	NOTCH2	0	8.18794e-05	EFO_0000220	acute lymphoblastic leukemia	EFO_0000220-3;5;3	MONDO_0045024;EFO_0005803;EFO_0000540;OTAR_0000006;OTAR_0000018	cell proliferation disorder;hematologic disease;immune system disease;musculoskeletal or connective tissue disease;genetic, familial or congenital disease
ENSG00000135446	CDK4	0	0.000310907	EFO_0000220	acute lymphoblastic leukemia	EFO_0000220-3;5;3	MONDO_0045024;EFO_0005803;EFO_0000540;OTAR_0000006;OTAR_0000018	cell proliferation disorder;hematologic disease;immune system disease;musculoskeletal or connective tissue disease;genetic, familial or congenital disease
ENSG00000136603	SKIL	0	7.44789e-05	EFO_0000220	acute lymphoblastic leukemia	EFO_0000220-3;5;3	MONDO_0045024;EFO_0005803;EFO_0000540;OTAR_0000006;OTAR_0000018	cell proliferation disorder;hematologic disease;immune system disease;musculoskeletal or connective tissue disease;genetic, familial or congenital disease
ENSG00000136997	MYC	0	0.00129791	EFO_0000220	acute lymphoblastic leukemia	EFO_0000220-3;5;3	MONDO_0045024;EFO_0005803;EFO_0000540;OTAR_0000006;OTAR_0000018	cell proliferation disorder;hematologic disease;immune system disease;musculoskeletal or connective tissue disease;genetic, familial or congenital disease
ENSG00000139613	SMARCC2	0	8.83503e-05	EFO_0000220	acute lymphoblastic leukemia	EFO_0000220-3;5;3	MONDO_0045024;EFO_0005803;EFO_0000540;OTAR_0000006;OTAR_0000018	cell proliferation disorder;hematologic disease;immune system disease;musculoskeletal or connective tissue disease;genetic, familial or congenital disease
ENSG00000139687	RB1	0	0.000229199	EFO_0000220	acute lymphoblastic leukemia	EFO_0000220-3;5;3	MONDO_0045024;EFO_0005803;EFO_0000540;OTAR_0000006;OTAR_0000018	cell proliferation disorder;hematologic disease;immune system disease;musculoskeletal or connective tissue disease;genetic, familial or congenital disease
ENSG00000140464	PML	0	0.000309491	EFO_0000220	acute lymphoblastic leukemia	EFO_0000220-3;5;3	MONDO_0045024;EFO_0005803;EFO_0000540;OTAR_0000006;OTAR_0000018	cell proliferation disorder;hematologic disease;immune system disease;musculoskeletal or connective tissue disease;genetic, familial or congenital disease
ENSG00000148400	NOTCH1	0	0.000400818	EFO_0000220	acute lymphoblastic leukemia	EFO_0000220-3;5;3	MONDO_0045024;EFO_0005803;EFO_0000540;OTAR_0000006;OTAR_0000018	cell proliferation disorder;hematologic disease;immune system disease;musculoskeletal or connective tissue disease;genetic, familial or congenital disease
ENSG00000150347	ARID5B	0.80943	0.0100663	EFO_0000220	acute lymphoblastic leukemia	EFO_0000220-3;5;3	MONDO_0045024;EFO_0005803;EFO_0000540;OTAR_0000006;OTAR_0000018	cell proliferation disorder;hematologic disease;immune system disease;musculoskeletal or connective tissue disease;genetic, familial or congenital disease
ENSG00000154269	ENPP3	0	0.000316023	EFO_0000220	acute lymphoblastic leukemia	EFO_0000220-4;2	MONDO_0045024;EFO_0005803;EFO_0000540;OTAR_0000006;OTAR_0000018	cell proliferation disorder;hematologic disease;immune system disease;musculoskeletal or connective tissue disease;genetic, familial or congenital disease
ENSG00000155330	C16orf87	0	0.000428512	EFO_0000220	acute lymphoblastic leukemia	EFO_0000220-3;5;3	MONDO_0045024;EFO_0005803;EFO_0000540;OTAR_0000006;OTAR_0000018	cell proliferation disorder;hematologic disease;immune system disease;musculoskeletal or connective tissue disease;genetic, familial or congenital disease
ENSG00000159216	RUNX1	0	0.00080462	EFO_0000220	acute lymphoblastic leukemia	EFO_0000220-3;5;3	MONDO_0045024;EFO_0005803;EFO_0000540;OTAR_0000006;OTAR_0000018	cell proliferation disorder;hematologic disease;immune system disease;musculoskeletal or connective tissue disease;genetic, familial or congenital disease
ENSG00000159692	CTBP1	0	0.000223421	EFO_0000220	acute lymphoblastic leukemia	EFO_0000220-3;5;3	MONDO_0045024;EFO_0005803;EFO_0000540;OTAR_0000006;OTAR_0000018	cell proliferation disorder;hematologic disease;immune system disease;musculoskeletal or connective tissue disease;genetic, familial or congenital disease
ENSG00000161021	MAML1	0	9.36922e-05	EFO_0000220	acute lymphoblastic leukemia	EFO_0000220-3;5;3	MONDO_0045024;EFO_0005803;EFO_0000540;OTAR_0000006;OTAR_0000018	cell proliferation disorder;hematologic disease;immune system disease;musculoskeletal or connective tissue disease;genetic, familial or congenital disease
ENSG00000162688	AGL	0	0.000695854	EFO_0000220	acute lymphoblastic leukemia	EFO_0000220-4;2	MONDO_0045024;EFO_0005803;EFO_0000540;OTAR_0000006;OTAR_0000018	cell proliferation disorder;hematologic disease;immune system disease;musculoskeletal or connective tissue disease;genetic, familial or congenital disease
ENSG00000162889	MAPKAPK2	0	8.16078e-05	EFO_0000220	acute lymphoblastic leukemia	EFO_0000220-3;5;3	MONDO_0045024;EFO_0005803;EFO_0000540;OTAR_0000006;OTAR_0000018	cell proliferation disorder;hematologic disease;immune system disease;musculoskeletal or connective tissue disease;genetic, familial or congenital disease
ENSG00000163754	GYG1	0	0.000681332	EFO_0000220	acute lymphoblastic leukemia	EFO_0000220-4;2	MONDO_0045024;EFO_0005803;EFO_0000540;OTAR_0000006;OTAR_0000018	cell proliferation disorder;hematologic disease;immune system disease;musculoskeletal or connective tissue disease;genetic, familial or congenital disease
ENSG00000165434	PGM2L1	0	0.000204649	EFO_0000220	acute lymphoblastic leukemia	EFO_0000220-4;2	MONDO_0045024;EFO_0005803;EFO_0000540;OTAR_0000006;OTAR_0000018	cell proliferation disorder;hematologic disease;immune system disease;musculoskeletal or connective tissue disease;genetic, familial or congenital disease
ENSG00000168214	RBPJ	0	0.000149912	EFO_0000220	acute lymphoblastic leukemia	EFO_0000220-3;5;3	MONDO_0045024;EFO_0005803;EFO_0000540;OTAR_0000006;OTAR_0000018	cell proliferation disorder;hematologic disease;immune system disease;musculoskeletal or connective tissue disease;genetic, familial or congenital disease
ENSG00000168556	ING2	0	5.54346e-05	EFO_0000220	acute lymphoblastic leukemia	EFO_0000220-3;5;3	MONDO_0045024;EFO_0005803;EFO_0000540;OTAR_0000006;OTAR_0000018	cell proliferation disorder;hematologic disease;immune system disease;musculoskeletal or connective tissue disease;genetic, familial or congenital disease
ENSG00000169057	MECP2	0	8.01585e-05	EFO_0000220	acute lymphoblastic leukemia	EFO_0000220-3;5;3	MONDO_0045024;EFO_0005803;EFO_0000540;OTAR_0000006;OTAR_0000018	cell proliferation disorder;hematologic disease;immune system disease;musculoskeletal or connective tissue disease;genetic, familial or congenital disease
ENSG00000169299	PGM2	0	0.000251228	EFO_0000220	acute lymphoblastic leukemia	EFO_0000220-4;2	MONDO_0045024;EFO_0005803;EFO_0000540;OTAR_0000006;OTAR_0000018	cell proliferation disorder;hematologic disease;immune system disease;musculoskeletal or connective tissue disease;genetic, familial or congenital disease
ENSG00000169554	ZEB2	0	7.54471e-05	EFO_0000220	acute lymphoblastic leukemia	EFO_0000220-3;5;3	MONDO_0045024;EFO_0005803;EFO_0000540;OTAR_0000006;OTAR_0000018	cell proliferation disorder;hematologic disease;immune system disease;musculoskeletal or connective tissue disease;genetic, familial or congenital disease
ENSG00000169567	HINT1	0	5.24127e-05	EFO_0000220	acute lymphoblastic leukemia	EFO_0000220-3;5;3	MONDO_0045024;EFO_0005803;EFO_0000540;OTAR_0000006;OTAR_0000018	cell proliferation disorder;hematologic disease;immune system disease;musculoskeletal or connective tissue disease;genetic, familial or congenital disease
ENSG00000169764	UGP2	0	0.000302052	EFO_0000220	acute lymphoblastic leukemia	EFO_0000220-4;2	MONDO_0045024;EFO_0005803;EFO_0000540;OTAR_0000006;OTAR_0000018	cell proliferation disorder;hematologic disease;immune system disease;musculoskeletal or connective tissue disease;genetic, familial or congenital disease
ENSG00000173281	PPP1R3B	0	7.59457e-05	EFO_0000220	acute lymphoblastic leukemia	EFO_0000220-4;2	MONDO_0045024;EFO_0005803;EFO_0000540;OTAR_0000006;OTAR_0000018	cell proliferation disorder;hematologic disease;immune system disease;musculoskeletal or connective tissue disease;genetic, familial or congenital disease
ENSG00000177606	JUN	0	0.00143917	EFO_0000220	acute lymphoblastic leukemia	EFO_0000220-3;5;3	MONDO_0045024;EFO_0005803;EFO_0000540;OTAR_0000006;OTAR_0000018	cell proliferation disorder;hematologic disease;immune system disease;musculoskeletal or connective tissue disease;genetic, familial or congenital disease
ENSG00000182481	KPNA2	0	0.000281856	EFO_0000220	acute lymphoblastic leukemia	EFO_0000220-3;5;3	MONDO_0045024;EFO_0005803;EFO_0000540;OTAR_0000006;OTAR_0000018	cell proliferation disorder;hematologic disease;immune system disease;musculoskeletal or connective tissue disease;genetic, familial or congenital disease
ENSG00000184384	MAML2	0	6.7115e-05	EFO_0000220	acute lymphoblastic leukemia	EFO_0000220-3;5;3	MONDO_0045024;EFO_0005803;EFO_0000540;OTAR_0000006;OTAR_0000018	cell proliferation disorder;hematologic disease;immune system disease;musculoskeletal or connective tissue disease;genetic, familial or congenital disease
ENSG00000185386	MAPK11	0	0.000209879	EFO_0000220	acute lymphoblastic leukemia	EFO_0000220-3;5;3	MONDO_0045024;EFO_0005803;EFO_0000540;OTAR_0000006;OTAR_0000018	cell proliferation disorder;hematologic disease;immune system disease;musculoskeletal or connective tissue disease;genetic, familial or congenital disease
ENSG00000185630	PBX1	0	8.90111e-05	EFO_0000220	acute lymphoblastic leukemia	EFO_0000220-3;5;3	MONDO_0045024;EFO_0005803;EFO_0000540;OTAR_0000006;OTAR_0000018	cell proliferation disorder;hematologic disease;immune system disease;musculoskeletal or connective tissue disease;genetic, familial or congenital disease
ENSG00000187566	NHLRC1	0.67805	0.00842127	EFO_0000220	acute lymphoblastic leukemia	EFO_0000220-4;2	MONDO_0045024;EFO_0005803;EFO_0000540;OTAR_0000006;OTAR_0000018	cell proliferation disorder;hematologic disease;immune system disease;musculoskeletal or connective tissue disease;genetic, familial or congenital disease
ENSG00000196781	TLE1	0	0.000113262	EFO_0000220	acute lymphoblastic leukemia	EFO_0000220-3;5;3	MONDO_0045024;EFO_0005803;EFO_0000540;OTAR_0000006;OTAR_0000018	cell proliferation disorder;hematologic disease;immune system disease;musculoskeletal or connective tissue disease;genetic, familial or congenital disease
ENSG00000196782	MAML3	0	6.39124e-05	EFO_0000220	acute lymphoblastic leukemia	EFO_0000220-3;5;3	MONDO_0045024;EFO_0005803;EFO_0000540;OTAR_0000006;OTAR_0000018	cell proliferation disorder;hematologic disease;immune system disease;musculoskeletal or connective tissue disease;genetic, familial or congenital disease
ENSG00000197724	PHF2	0	0.000410692	EFO_0000220	acute lymphoblastic leukemia	EFO_0000220-3;5;3	MONDO_0045024;EFO_0005803;EFO_0000540;OTAR_0000006;OTAR_0000018	cell proliferation disorder;hematologic disease;immune system disease;musculoskeletal or connective tissue disease;genetic, familial or congenital disease
ENSG00000198176	TFDP1	0	0.000137902	EFO_0000220	acute lymphoblastic leukemia	EFO_0000220-3;5;3	MONDO_0045024;EFO_0005803;EFO_0000540;OTAR_0000006;OTAR_0000018	cell proliferation disorder;hematologic disease;immune system disease;musculoskeletal or connective tissue disease;genetic, familial or congenital disease
ENSG00000000938	FGR	0	0.000122124	EFO_0000249	Alzheimer's disease	EFO_0000249-4;3;2	EFO_0000618;MONDO_0002025	nervous system disease;psychiatric disorder
ENSG00000001036	FUCA2	0	0.000202035	EFO_0000249	Alzheimer's disease	EFO_0000249-2	EFO_0000618;MONDO_0002025	nervous system disease;psychiatric disorder
ENSG00000001626	CFTR	0	0.000316459	EFO_0000249	Alzheimer's disease	EFO_0000249-4;6	EFO_0000618;MONDO_0002025	nervous system disease;psychiatric disorder
ENSG00000002587	HS3ST1	0.545	0.00175742	EFO_0000249	Alzheimer's disease	EFO_0000249-2	EFO_0000618;MONDO_0002025	nervous system disease;psychiatric disorder
ENSG00000003056	M6PR	0	0.000139994	EFO_0000249	Alzheimer's disease	EFO_0000249-4;6	EFO_0000618;MONDO_0002025	nervous system disease;psychiatric disorder
ENSG00000004975	DVL2	0	0.000251983	EFO_0000249	Alzheimer's disease	EFO_0000249-4;6	EFO_0000618;MONDO_0002025	nervous system disease;psychiatric disorder
ENSG00000005421	PON1	0	0.000171542	EFO_0000249	Alzheimer's disease	EFO_0000249-2	EFO_0000618;MONDO_0002025	nervous system disease;psychiatric disorder
ENSG00000005844	ITGAL	0	0.000189202	EFO_0000249	Alzheimer's disease	EFO_0000249-9	EFO_0000618;MONDO_0002025	nervous system disease;psychiatric disorder
ENSG00000005893	LAMP2	0	5.89943e-05	EFO_0000249	Alzheimer's disease	EFO_0000249-9	EFO_0000618;MONDO_0002025	nervous system disease;psychiatric disorder
ENSG00000006062	MAP3K14	0	0.000705321	EFO_0000249	Alzheimer's disease	EFO_0000249-3;11	EFO_0000618;MONDO_0002025	nervous system disease;psychiatric disorder
ENSG00000006118	TMEM132A	0	0.00015675	EFO_0000249	Alzheimer's disease	EFO_0000249-2	EFO_0000618;MONDO_0002025	nervous system disease;psychiatric disorder
ENSG00000006125	AP2B1	0	0.000199322	EFO_0000249	Alzheimer's disease	EFO_0000249-4;6	EFO_0000618;MONDO_0002025	nervous system disease;psychiatric disorder
ENSG00000006451	RALA	0	7.02519e-05	EFO_0000249	Alzheimer's disease	EFO_0000249-4;3;2	EFO_0000618;MONDO_0002025	nervous system disease;psychiatric disorder
ENSG00000006534	ALDH3B1	0	0.000150418	EFO_0000249	Alzheimer's disease	EFO_0000249-9	EFO_0000618;MONDO_0002025	nervous system disease;psychiatric disorder
ENSG00000007062	PROM1	0	7.17165e-05	EFO_0000249	Alzheimer's disease	EFO_0000249-4;3;7	EFO_0000618;MONDO_0002025	nervous system disease;psychiatric disorder
ENSG00000007264	MATK	0	6.73312e-05	EFO_0000249	Alzheimer's disease	EFO_0000249-4;3;7	EFO_0000618;MONDO_0002025	nervous system disease;psychiatric disorder
ENSG00000007312	CD79B	0	8.1507e-05	EFO_0000249	Alzheimer's disease	EFO_0000249-4;3;2	EFO_0000618;MONDO_0002025	nervous system disease;psychiatric disorder
ENSG00000008018	PSMB1	0	0.000187782	EFO_0000249	Alzheimer's disease	EFO_0000249-3;11	EFO_0000618;MONDO_0002025	nervous system disease;psychiatric disorder
ENSG00000008394	MGST1	0	6.60261e-05	EFO_0000249	Alzheimer's disease	EFO_0000249-9	EFO_0000618;MONDO_0002025	nervous system disease;psychiatric disorder
ENSG00000008516	MMP25	0	9.64114e-05	EFO_0000249	Alzheimer's disease	EFO_0000249-9	EFO_0000618;MONDO_0002025	nervous system disease;psychiatric disorder
ENSG00000010610	CD4	0	0.000194874	EFO_0000249	Alzheimer's disease	EFO_0000249-4;6	EFO_0000618;MONDO_0002025	nervous system disease;psychiatric disorder
ENSG00000010671	BTK	0	0.00020937	EFO_0000249	Alzheimer's disease	EFO_0000249-4;3;2	EFO_0000618;MONDO_0002025	nervous system disease;psychiatric disorder
ENSG00000010810	FYN	0	0.000925968	EFO_0000249	Alzheimer's disease	EFO_0000249-4;3;2	EFO_0000618;MONDO_0002025	nervous system disease;psychiatric disorder
ENSG00000011405	PIK3C2A	0	0.000200963	EFO_0000249	Alzheimer's disease	EFO_0000249-4;6	EFO_0000618;MONDO_0002025	nervous system disease;psychiatric disorder
ENSG00000011422	PLAUR	0	0.000243648	EFO_0000249	Alzheimer's disease	EFO_0000249-9	EFO_0000618;MONDO_0002025	nervous system disease;psychiatric disorder
ENSG00000011465	DCN	0	0.000137455	EFO_0000249	Alzheimer's disease	EFO_0000249-2	EFO_0000618;MONDO_0002025	nervous system disease;psychiatric disorder
ENSG00000011600	TYROBP	0	0.000227215	EFO_0000249	Alzheimer's disease	EFO_0000249-4;3;2	EFO_0000618;MONDO_0002025	nervous system disease;psychiatric disorder
ENSG00000012048	BRCA1	0	0.000267098	EFO_0000249	Alzheimer's disease	EFO_0000249-3;6;3	EFO_0000618;MONDO_0002025	nervous system disease;psychiatric disorder
ENSG00000013275	PSMC4	0	0.000158962	EFO_0000249	Alzheimer's disease	EFO_0000249-3;11	EFO_0000618;MONDO_0002025	nervous system disease;psychiatric disorder
ENSG00000015285	WAS	0	0.000133419	EFO_0000249	Alzheimer's disease	EFO_0000249-4;3;2	EFO_0000618;MONDO_0002025	nervous system disease;psychiatric disorder
ENSG00000018280	SLC11A1	0	7.9926e-05	EFO_0000249	Alzheimer's disease	EFO_0000249-9	EFO_0000618;MONDO_0002025	nervous system disease;psychiatric disorder
ENSG00000019582	CD74	0	0.000100579	EFO_0000249	Alzheimer's disease	EFO_0000249-4;6	EFO_0000618;MONDO_0002025	nervous system disease;psychiatric disorder
ENSG00000020633	RUNX3	0	8.76584e-05	EFO_0000249	Alzheimer's disease	EFO_0000249-3;11	EFO_0000618;MONDO_0002025	nervous system disease;psychiatric disorder
ENSG00000020922	MRE11	0	0.000106516	EFO_0000249	Alzheimer's disease	EFO_0000249-3;6;3	EFO_0000618;MONDO_0002025	nervous system disease;psychiatric disorder
ENSG00000023445	BIRC3	0	0.000155682	EFO_0000249	Alzheimer's disease	EFO_0000249-3;11	EFO_0000618;MONDO_0002025	nervous system disease;psychiatric disorder
ENSG00000026103	FAS	0	9.14268e-05	EFO_0000249	Alzheimer's disease	EFO_0000249-4;3;7	EFO_0000618;MONDO_0002025	nervous system disease;psychiatric disorder
ENSG00000028137	TNFRSF1B	0	0.000210375	EFO_0000249	Alzheimer's disease	EFO_0000249-9	EFO_0000618;MONDO_0002025	nervous system disease;psychiatric disorder
ENSG00000037280	FLT4	0	7.00406e-05	EFO_0000249	Alzheimer's disease	EFO_0000249-4;3;2	EFO_0000618;MONDO_0002025	nervous system disease;psychiatric disorder
ENSG00000038427	VCAN	0	0.000211693	EFO_0000249	Alzheimer's disease	EFO_0000249-2	EFO_0000618;MONDO_0002025	nervous system disease;psychiatric disorder
ENSG00000039068	CDH1	0	0.000301188	EFO_0000249	Alzheimer's disease	EFO_0000249-4;3;2	EFO_0000618;MONDO_0002025	nervous system disease;psychiatric disorder
ENSG00000041357	PSMA4	0	0.000148149	EFO_0000249	Alzheimer's disease	EFO_0000249-3;11	EFO_0000618;MONDO_0002025	nervous system disease;psychiatric disorder
ENSG00000041982	TNC	0	0.000164354	EFO_0000249	Alzheimer's disease	EFO_0000249-2	EFO_0000618;MONDO_0002025	nervous system disease;psychiatric disorder
ENSG00000042753	AP2S1	0	0.000196979	EFO_0000249	Alzheimer's disease	EFO_0000249-4;6	EFO_0000618;MONDO_0002025	nervous system disease;psychiatric disorder
ENSG00000043462	LCP2	0	0.000148473	EFO_0000249	Alzheimer's disease	EFO_0000249-4;3;2	EFO_0000618;MONDO_0002025	nervous system disease;psychiatric disorder
ENSG00000044115	CTNNA1	0	0.000255068	EFO_0000249	Alzheimer's disease	EFO_0000249-4;3;2	EFO_0000618;MONDO_0002025	nervous system disease;psychiatric disorder
ENSG00000047457	CP	0	0.000155178	EFO_0000249	Alzheimer's disease	EFO_0000249-2	EFO_0000618;MONDO_0002025	nervous system disease;psychiatric disorder
ENSG00000047579	DTNBP1	0	7.2559e-05	EFO_0000249	Alzheimer's disease	EFO_0000249-4;6	EFO_0000618;MONDO_0002025	nervous system disease;psychiatric disorder
ENSG00000049130	KITLG	0	0.00010287	EFO_0000249	Alzheimer's disease	EFO_0000249-4;3;7	EFO_0000618;MONDO_0002025	nervous system disease;psychiatric disorder
ENSG00000049245	VAMP3	0	0.000230899	EFO_0000249	Alzheimer's disease	EFO_0000249-4;6	EFO_0000618;MONDO_0002025	nervous system disease;psychiatric disorder
ENSG00000049323	LTBP1	0	0.000204294	EFO_0000249	Alzheimer's disease	EFO_0000249-2	EFO_0000618;MONDO_0002025	nervous system disease;psychiatric disorder
ENSG00000049449	RCN1	0	0.000181503	EFO_0000249	Alzheimer's disease	EFO_0000249-2	EFO_0000618;MONDO_0002025	nervous system disease;psychiatric disorder
ENSG00000050748	MAPK9	0	0.000173447	EFO_0000249	Alzheimer's disease	EFO_0000249-4;3;7	EFO_0000618;MONDO_0002025	nervous system disease;psychiatric disorder
ENSG00000050820	BCAR1	0	0.000266237	EFO_0000249	Alzheimer's disease	EFO_0000249-4;3;2	EFO_0000618;MONDO_0002025	nervous system disease;psychiatric disorder
ENSG00000051382	PIK3CB	0	0.000325148	EFO_0000249	Alzheimer's disease	EFO_0000249-4;3;7	EFO_0000618;MONDO_0002025	nervous system disease;psychiatric disorder
ENSG00000051523	CYBA	0	0.000135941	EFO_0000249	Alzheimer's disease	EFO_0000249-9	EFO_0000618;MONDO_0002025	nervous system disease;psychiatric disorder
ENSG00000055163	CYFIP2	0	7.38264e-05	EFO_0000249	Alzheimer's disease	EFO_0000249-4;3;2	EFO_0000618;MONDO_0002025	nervous system disease;psychiatric disorder
ENSG00000059804	SLC2A3	0	0.000121628	EFO_0000249	Alzheimer's disease	EFO_0000249-9	EFO_0000618;MONDO_0002025	nervous system disease;psychiatric disorder
ENSG00000061676	NCKAP1	0	0.000332736	EFO_0000249	Alzheimer's disease	EFO_0000249-4;3;2	EFO_0000618;MONDO_0002025	nervous system disease;psychiatric disorder
ENSG00000062598	ELMO2	0	7.27307e-05	EFO_0000249	Alzheimer's disease	EFO_0000249-4;3;2	EFO_0000618;MONDO_0002025	nervous system disease;psychiatric disorder
ENSG00000063245	EPN1	0	0.000130554	EFO_0000249	Alzheimer's disease	EFO_0000249-4;6	EFO_0000618;MONDO_0002025	nervous system disease;psychiatric disorder
ENSG00000063660	GPC1	0	0.00028811	EFO_0000249	Alzheimer's disease	EFO_0000249-2	EFO_0000618;MONDO_0002025	nervous system disease;psychiatric disorder
ENSG00000064012	CASP8	0	0.00018329	EFO_0000249	Alzheimer's disease	EFO_0000249-4;3;7	EFO_0000618;MONDO_0002025	nervous system disease;psychiatric disorder
ENSG00000065361	ERBB3	0	0.000193593	EFO_0000249	Alzheimer's disease	EFO_0000249-4;3;7	EFO_0000618;MONDO_0002025	nervous system disease;psychiatric disorder
ENSG00000065609	SNAP91	0	0.00011887	EFO_0000249	Alzheimer's disease	EFO_0000249-4;6	EFO_0000618;MONDO_0002025	nervous system disease;psychiatric disorder
ENSG00000065675	PRKCQ	0	9.77516e-05	EFO_0000249	Alzheimer's disease	EFO_0000249-4;3;7	EFO_0000618;MONDO_0002025	nervous system disease;psychiatric disorder
ENSG00000066468	FGFR2	0	9.51777e-05	EFO_0000249	Alzheimer's disease	EFO_0000249-4;3;7	EFO_0000618;MONDO_0002025	nervous system disease;psychiatric disorder
ENSG00000067369	TP53BP1	0	0.000270027	EFO_0000249	Alzheimer's disease	EFO_0000249-3;6;3	EFO_0000618;MONDO_0002025	nervous system disease;psychiatric disorder
ENSG00000067560	RHOA	0	0.000443472	EFO_0000249	Alzheimer's disease	EFO_0000249-4;3;2	EFO_0000618;MONDO_0002025	nervous system disease;psychiatric disorder
ENSG00000067606	PRKCZ	0	0.000144481	EFO_0000249	Alzheimer's disease	EFO_0000249-4;3;7	EFO_0000618;MONDO_0002025	nervous system disease;psychiatric disorder
ENSG00000067715	SYT1	0	0.000177642	EFO_0000249	Alzheimer's disease	EFO_0000249-4;6	EFO_0000618;MONDO_0002025	nervous system disease;psychiatric disorder
ENSG00000067900	ROCK1	0	8.14129e-05	EFO_0000249	Alzheimer's disease	EFO_0000249-4;3;2	EFO_0000618;MONDO_0002025	nervous system disease;psychiatric disorder
ENSG00000068078	FGFR3	0	7.92344e-05	EFO_0000249	Alzheimer's disease	EFO_0000249-4;3;7	EFO_0000618;MONDO_0002025	nervous system disease;psychiatric disorder
ENSG00000068650	ATP11A	0	0.000121399	EFO_0000249	Alzheimer's disease	EFO_0000249-9	EFO_0000618;MONDO_0002025	nervous system disease;psychiatric disorder
ENSG00000068878	PSME4	0	0.000127642	EFO_0000249	Alzheimer's disease	EFO_0000249-3;11	EFO_0000618;MONDO_0002025	nervous system disease;psychiatric disorder
ENSG00000069424	KCNAB2	0	0.000233123	EFO_0000249	Alzheimer's disease	EFO_0000249-9	EFO_0000618;MONDO_0002025	nervous system disease;psychiatric disorder
ENSG00000069956	MAPK6	0	0.00032423	EFO_0000249	Alzheimer's disease	EFO_0000249-3;11	EFO_0000618;MONDO_0002025	nervous system disease;psychiatric disorder
ENSG00000070018	LRP6	0	8.54537e-05	EFO_0000249	Alzheimer's disease	EFO_0000249-4;6	EFO_0000618;MONDO_0002025	nervous system disease;psychiatric disorder
ENSG00000070193	FGF10	0	6.68582e-05	EFO_0000249	Alzheimer's disease	EFO_0000249-4;3;7	EFO_0000618;MONDO_0002025	nervous system disease;psychiatric disorder
ENSG00000070367	EXOC5	0	7.40252e-05	EFO_0000249	Alzheimer's disease	EFO_0000249-4;6	EFO_0000618;MONDO_0002025	nervous system disease;psychiatric disorder
ENSG00000070371	CLTCL1	0	0.000139169	EFO_0000249	Alzheimer's disease	EFO_0000249-4;6	EFO_0000618;MONDO_0002025	nervous system disease;psychiatric disorder
ENSG00000070404	FSTL3	0	0.000144195	EFO_0000249	Alzheimer's disease	EFO_0000249-2	EFO_0000618;MONDO_0002025	nervous system disease;psychiatric disorder
ENSG00000070831	CDC42	0	0.000481018	EFO_0000249	Alzheimer's disease	EFO_0000249-4;3;2	EFO_0000618;MONDO_0002025	nervous system disease;psychiatric disorder
ENSG00000071051	NCK2	0	0.000368301	EFO_0000249	Alzheimer's disease	EFO_0000249-4;3;2	EFO_0000618;MONDO_0002025	nervous system disease;psychiatric disorder
ENSG00000071054	MAP4K4	0	9.43944e-05	EFO_0000249	Alzheimer's disease	EFO_0000249-4;3;7	EFO_0000618;MONDO_0002025	nervous system disease;psychiatric disorder
ENSG00000071073	MGAT4A	0	0.000159794	EFO_0000249	Alzheimer's disease	EFO_0000249-2	EFO_0000618;MONDO_0002025	nervous system disease;psychiatric disorder
ENSG00000072080	SPP2	0	0.000169577	EFO_0000249	Alzheimer's disease	EFO_0000249-2	EFO_0000618;MONDO_0002025	nervous system disease;psychiatric disorder
ENSG00000072134	EPN2	0	0.000122599	EFO_0000249	Alzheimer's disease	EFO_0000249-4;6	EFO_0000618;MONDO_0002025	nervous system disease;psychiatric disorder
ENSG00000072274	TFRC	0	0.000218385	EFO_0000249	Alzheimer's disease	EFO_0000249-4;6	EFO_0000618;MONDO_0002025	nervous system disease;psychiatric disorder
ENSG00000072694	FCGR2B	0	0.00020251	EFO_0000249	Alzheimer's disease	EFO_0000249-4;3;7	EFO_0000618;MONDO_0002025	nervous system disease;psychiatric disorder
ENSG00000072786	STK10	0	9.62128e-05	EFO_0000249	Alzheimer's disease	EFO_0000249-9	EFO_0000618;MONDO_0002025	nervous system disease;psychiatric disorder
ENSG00000072958	AP1M1	0	0.000205805	EFO_0000249	Alzheimer's disease	EFO_0000249-9	EFO_0000618;MONDO_0002025	nervous system disease;psychiatric disorder
ENSG00000073921	PICALM	0	0.000404578	EFO_0000249	Alzheimer's disease	EFO_0000249-4;6	EFO_0000618;MONDO_0002025	nervous system disease;psychiatric disorder
ENSG00000074047	GLI2	0	8.41047e-05	EFO_0000249	Alzheimer's disease	EFO_0000249-3;11	EFO_0000618;MONDO_0002025	nervous system disease;psychiatric disorder
ENSG00000074416	MGLL	0	0.000147473	EFO_0000249	Alzheimer's disease	EFO_0000249-2	EFO_0000618;MONDO_0002025	nervous system disease;psychiatric disorder
ENSG00000074855	ANO8	0	0.000142155	EFO_0000249	Alzheimer's disease	EFO_0000249-2	EFO_0000618;MONDO_0002025	nervous system disease;psychiatric disorder
ENSG00000075218	GTSE1	0	0.000118016	EFO_0000249	Alzheimer's disease	EFO_0000249-3;11	EFO_0000618;MONDO_0002025	nervous system disease;psychiatric disorder
ENSG00000075651	PLD1	0	0.000162802	EFO_0000249	Alzheimer's disease	EFO_0000249-9	EFO_0000618;MONDO_0002025	nervous system disease;psychiatric disorder
ENSG00000076641	PAG1	0	5.82156e-05	EFO_0000249	Alzheimer's disease	EFO_0000249-4;3;2	EFO_0000618;MONDO_0002025	nervous system disease;psychiatric disorder
ENSG00000076716	GPC4	0	0.000219309	EFO_0000249	Alzheimer's disease	EFO_0000249-2	EFO_0000618;MONDO_0002025	nervous system disease;psychiatric disorder
ENSG00000076984	MAP2K7	0	0.000118974	EFO_0000249	Alzheimer's disease	EFO_0000249-4;3;7	EFO_0000618;MONDO_0002025	nervous system disease;psychiatric disorder
ENSG00000077150	NFKB2	0	0.000198328	EFO_0000249	Alzheimer's disease	EFO_0000249-3;11	EFO_0000618;MONDO_0002025	nervous system disease;psychiatric disorder
ENSG00000077782	FGFR1	0	0.000100497	EFO_0000249	Alzheimer's disease	EFO_0000249-4;3;7	EFO_0000618;MONDO_0002025	nervous system disease;psychiatric disorder
ENSG00000077800	FKBP6	0	6.27795e-05	EFO_0000249	Alzheimer's disease	EFO_0000249-3;6;3	EFO_0000618;MONDO_0002025	nervous system disease;psychiatric disorder
ENSG00000078053	AMPH	0	0.000134957	EFO_0000249	Alzheimer's disease	EFO_0000249-4;6	EFO_0000618;MONDO_0002025	nervous system disease;psychiatric disorder
ENSG00000078269	SYNJ2	0	0.000180672	EFO_0000249	Alzheimer's disease	EFO_0000249-4;6	EFO_0000618;MONDO_0002025	nervous system disease;psychiatric disorder
ENSG00000078898	BPIFB2	0	0.000143251	EFO_0000249	Alzheimer's disease	EFO_0000249-2	EFO_0000618;MONDO_0002025	nervous system disease;psychiatric disorder
ENSG00000078900	TP73	0	7.82215e-05	EFO_0000249	Alzheimer's disease	EFO_0000249-3;11	EFO_0000618;MONDO_0002025	nervous system disease;psychiatric disorder
ENSG00000079246	XRCC5	0	0.000139732	EFO_0000249	Alzheimer's disease	EFO_0000249-3;6;3	EFO_0000618;MONDO_0002025	nervous system disease;psychiatric disorder
ENSG00000079385	CEACAM1	0	0.000124598	EFO_0000249	Alzheimer's disease	EFO_0000249-9	EFO_0000618;MONDO_0002025	nervous system disease;psychiatric disorder
ENSG00000079435	LIPE	0	0.000150519	EFO_0000249	Alzheimer's disease	EFO_0000249-2	EFO_0000618;MONDO_0002025	nervous system disease;psychiatric disorder
ENSG00000079805	DNM2	0	0.000219428	EFO_0000249	Alzheimer's disease	EFO_0000249-4;6	EFO_0000618;MONDO_0002025	nervous system disease;psychiatric disorder
ENSG00000080345	RIF1	0	0.00016543	EFO_0000249	Alzheimer's disease	EFO_0000249-3;6;3	EFO_0000618;MONDO_0002025	nervous system disease;psychiatric disorder
ENSG00000081051	AFP	0	0.000173276	EFO_0000249	Alzheimer's disease	EFO_0000249-2	EFO_0000618;MONDO_0002025	nervous system disease;psychiatric disorder
ENSG00000081237	PTPRC	0	0.000171181	EFO_0000249	Alzheimer's disease	EFO_0000249-4;3;7	EFO_0000618;MONDO_0002025	nervous system disease;psychiatric disorder
ENSG00000081479	LRP2	0	0.000217706	EFO_0000249	Alzheimer's disease	EFO_0000249-4;6	EFO_0000618;MONDO_0002025	nervous system disease;psychiatric disorder
ENSG00000084234	APLP2	0	0.00015708	EFO_0000249	Alzheimer's disease	EFO_0000249-2	EFO_0000618;MONDO_0002025	nervous system disease;psychiatric disorder
ENSG00000084674	APOB	0.727664	0.00290066	EFO_0000249	Alzheimer's disease	EFO_0000249-4;6	EFO_0000618;MONDO_0002025	nervous system disease;psychiatric disorder
ENSG00000085063	CD59	0	0.000238312	EFO_0000249	Alzheimer's disease	EFO_0000249-9	EFO_0000618;MONDO_0002025	nervous system disease;psychiatric disorder
ENSG00000085365	SCAMP1	0	0.000112498	EFO_0000249	Alzheimer's disease	EFO_0000249-9	EFO_0000618;MONDO_0002025	nervous system disease;psychiatric disorder
ENSG00000085733	CTTN	0	0.00028716	EFO_0000249	Alzheimer's disease	EFO_0000249-4;6	EFO_0000618;MONDO_0002025	nervous system disease;psychiatric disorder
ENSG00000085741	WNT11	0	5.95807e-05	EFO_0000249	Alzheimer's disease	EFO_0000249-4;6	EFO_0000618;MONDO_0002025	nervous system disease;psychiatric disorder
ENSG00000085832	EPS15	0	0.000166122	EFO_0000249	Alzheimer's disease	EFO_0000249-4;6	EFO_0000618;MONDO_0002025	nervous system disease;psychiatric disorder
ENSG00000085840	ORC1	0	7.7236e-05	EFO_0000249	Alzheimer's disease	EFO_0000249-3;11	EFO_0000618;MONDO_0002025	nervous system disease;psychiatric disorder
ENSG00000086062	B4GALT1	0	8.66846e-05	EFO_0000249	Alzheimer's disease	EFO_0000249-9	EFO_0000618;MONDO_0002025	nervous system disease;psychiatric disorder
ENSG00000086548	CEACAM6	0	6.16087e-05	EFO_0000249	Alzheimer's disease	EFO_0000249-9	EFO_0000618;MONDO_0002025	nervous system disease;psychiatric disorder
ENSG00000087191	PSMC5	0	0.000193742	EFO_0000249	Alzheimer's disease	EFO_0000249-3;11	EFO_0000618;MONDO_0002025	nervous system disease;psychiatric disorder
ENSG00000087206	UIMC1	0	6.96254e-05	EFO_0000249	Alzheimer's disease	EFO_0000249-3;6;3	EFO_0000618;MONDO_0002025	nervous system disease;psychiatric disorder
ENSG00000087237	CETP	0	0.000294672	EFO_0000249	Alzheimer's disease	EFO_0000249-2	EFO_0000618;MONDO_0002025	nervous system disease;psychiatric disorder
ENSG00000087842	PIR	0	0.000132033	EFO_0000249	Alzheimer's disease	EFO_0000249-4;3;2	EFO_0000618;MONDO_0002025	nervous system disease;psychiatric disorder
ENSG00000088832	FKBP1A	0	6.33632e-05	EFO_0000249	Alzheimer's disease	EFO_0000249-4;3;2	EFO_0000618;MONDO_0002025	nervous system disease;psychiatric disorder
ENSG00000089006	SNX5	0	6.17204e-05	EFO_0000249	Alzheimer's disease	EFO_0000249-4;6	EFO_0000618;MONDO_0002025	nervous system disease;psychiatric disorder
ENSG00000089199	CHGB	0	0.000174102	EFO_0000249	Alzheimer's disease	EFO_0000249-2	EFO_0000618;MONDO_0002025	nervous system disease;psychiatric disorder
ENSG00000089818	NECAP1	0	0.000137355	EFO_0000249	Alzheimer's disease	EFO_0000249-4;6	EFO_0000618;MONDO_0002025	nervous system disease;psychiatric disorder
ENSG00000090989	EXOC1	0	8.24012e-05	EFO_0000249	Alzheimer's disease	EFO_0000249-4;6	EFO_0000618;MONDO_0002025	nervous system disease;psychiatric disorder
ENSG00000091136	LAMB1	0	0.000238191	EFO_0000249	Alzheimer's disease	EFO_0000249-2	EFO_0000618;MONDO_0002025	nervous system disease;psychiatric disorder
ENSG00000091317	CMTM6	0	0.000140531	EFO_0000249	Alzheimer's disease	EFO_0000249-9	EFO_0000618;MONDO_0002025	nervous system disease;psychiatric disorder
ENSG00000091513	TF	0	0.000301407	EFO_0000249	Alzheimer's disease	EFO_0000249-4;6	EFO_0000618;MONDO_0002025	nervous system disease;psychiatric disorder
ENSG00000091583	APOH	0	0.000174328	EFO_0000249	Alzheimer's disease	EFO_0000249-2	EFO_0000618;MONDO_0002025	nervous system disease;psychiatric disorder
ENSG00000092010	PSME1	0	0.000138646	EFO_0000249	Alzheimer's disease	EFO_0000249-3;11	EFO_0000618;MONDO_0002025	nervous system disease;psychiatric disorder
ENSG00000092201	SUPT16H	0	0.000116952	EFO_0000249	Alzheimer's disease	EFO_0000249-3;6;3	EFO_0000618;MONDO_0002025	nervous system disease;psychiatric disorder
ENSG00000092330	TINF2	0	9.59992e-05	EFO_0000249	Alzheimer's disease	EFO_0000249-3;6;3	EFO_0000618;MONDO_0002025	nervous system disease;psychiatric disorder
ENSG00000092531	SNAP23	0	0.000186752	EFO_0000249	Alzheimer's disease	EFO_0000249-9	EFO_0000618;MONDO_0002025	nervous system disease;psychiatric disorder
ENSG00000094804	CDC6	0	0.000125173	EFO_0000249	Alzheimer's disease	EFO_0000249-3;11	EFO_0000618;MONDO_0002025	nervous system disease;psychiatric disorder
ENSG00000094916	CBX5	0	0.000231632	EFO_0000249	Alzheimer's disease	EFO_0000249-3;6;3	EFO_0000618;MONDO_0002025	nervous system disease;psychiatric disorder
ENSG00000095261	PSMD5	0	0.000131333	EFO_0000249	Alzheimer's disease	EFO_0000249-3;11	EFO_0000618;MONDO_0002025	nervous system disease;psychiatric disorder
ENSG00000095585	BLNK	0	0.00013076	EFO_0000249	Alzheimer's disease	EFO_0000249-4;3;2	EFO_0000618;MONDO_0002025	nervous system disease;psychiatric disorder
ENSG00000096968	JAK2	0	0.000394086	EFO_0000249	Alzheimer's disease	EFO_0000249-4;3;7	EFO_0000618;MONDO_0002025	nervous system disease;psychiatric disorder
ENSG00000097007	ABL1	0	0.00040069	EFO_0000249	Alzheimer's disease	EFO_0000249-4;3;2	EFO_0000618;MONDO_0002025	nervous system disease;psychiatric disorder
ENSG00000099284	H2AFY2	0	6.92127e-05	EFO_0000249	Alzheimer's disease	EFO_0000249-3;6;3	EFO_0000618;MONDO_0002025	nervous system disease;psychiatric disorder
ENSG00000099341	PSMD8	0	0.000140317	EFO_0000249	Alzheimer's disease	EFO_0000249-3;11	EFO_0000618;MONDO_0002025	nervous system disease;psychiatric disorder
ENSG00000099937	SERPIND1	0	0.000159152	EFO_0000249	Alzheimer's disease	EFO_0000249-2	EFO_0000618;MONDO_0002025	nervous system disease;psychiatric disorder
ENSG00000099940	SNAP29	0	0.000110866	EFO_0000249	Alzheimer's disease	EFO_0000249-4;6	EFO_0000618;MONDO_0002025	nervous system disease;psychiatric disorder
ENSG00000099942	CRKL	0	0.000187931	EFO_0000249	Alzheimer's disease	EFO_0000249-4;3;7	EFO_0000618;MONDO_0002025	nervous system disease;psychiatric disorder
ENSG00000100083	GGA1	0	8.90195e-05	EFO_0000249	Alzheimer's disease	EFO_0000249-4;6	EFO_0000618;MONDO_0002025	nervous system disease;psychiatric disorder
ENSG00000100097	LGALS1	0	0.000177273	EFO_0000249	Alzheimer's disease	EFO_0000249-2	EFO_0000618;MONDO_0002025	nervous system disease;psychiatric disorder
ENSG00000100242	SUN2	0	7.62472e-05	EFO_0000249	Alzheimer's disease	EFO_0000249-3;6;3	EFO_0000618;MONDO_0002025	nervous system disease;psychiatric disorder
ENSG00000100266	PACSIN2	0	0.000124545	EFO_0000249	Alzheimer's disease	EFO_0000249-4;6	EFO_0000618;MONDO_0002025	nervous system disease;psychiatric disorder
ENSG00000100280	AP1B1	0	8.49186e-05	EFO_0000249	Alzheimer's disease	EFO_0000249-4;6	EFO_0000618;MONDO_0002025	nervous system disease;psychiatric disorder
ENSG00000100284	TOM1	0	0.000132845	EFO_0000249	Alzheimer's disease	EFO_0000249-9	EFO_0000618;MONDO_0002025	nervous system disease;psychiatric disorder
ENSG00000100342	APOL1	0	0.000240414	EFO_0000249	Alzheimer's disease	EFO_0000249-2	EFO_0000618;MONDO_0002025	nervous system disease;psychiatric disorder
ENSG00000100344	PNPLA3	0	0.000132277	EFO_0000249	Alzheimer's disease	EFO_0000249-2	EFO_0000618;MONDO_0002025	nervous system disease;psychiatric disorder
ENSG00000100345	MYH9	0	0.000248098	EFO_0000249	Alzheimer's disease	EFO_0000249-4;6	EFO_0000618;MONDO_0002025	nervous system disease;psychiatric disorder
ENSG00000100351	GRAP2	0	0.000138087	EFO_0000249	Alzheimer's disease	EFO_0000249-4;3;2	EFO_0000618;MONDO_0002025	nervous system disease;psychiatric disorder
ENSG00000100485	SOS2	0	0.000112735	EFO_0000249	Alzheimer's disease	EFO_0000249-4;3;2	EFO_0000618;MONDO_0002025	nervous system disease;psychiatric disorder
ENSG00000100519	PSMC6	0	0.000154388	EFO_0000249	Alzheimer's disease	EFO_0000249-3;11	EFO_0000618;MONDO_0002025	nervous system disease;psychiatric disorder
ENSG00000100554	ATP6V1D	0	0.000138607	EFO_0000249	Alzheimer's disease	EFO_0000249-9	EFO_0000618;MONDO_0002025	nervous system disease;psychiatric disorder
ENSG00000100567	PSMA3	0	0.00020787	EFO_0000249	Alzheimer's disease	EFO_0000249-3;11	EFO_0000618;MONDO_0002025	nervous system disease;psychiatric disorder
ENSG00000100599	RIN3	0	7.8656e-05	EFO_0000249	Alzheimer's disease	EFO_0000249-4;3;2	EFO_0000618;MONDO_0002025	nervous system disease;psychiatric disorder
ENSG00000100614	PPM1A	0	5.73114e-05	EFO_0000249	Alzheimer's disease	EFO_0000249-4;3;7	EFO_0000618;MONDO_0002025	nervous system disease;psychiatric disorder
ENSG00000100644	HIF1A	0	0.000176831	EFO_0000249	Alzheimer's disease	EFO_0000249-3;11	EFO_0000618;MONDO_0002025	nervous system disease;psychiatric disorder
ENSG00000100764	PSMC1	0	0.000171821	EFO_0000249	Alzheimer's disease	EFO_0000249-3;11	EFO_0000618;MONDO_0002025	nervous system disease;psychiatric disorder
ENSG00000100784	RPS6KA5	0	6.96514e-05	EFO_0000249	Alzheimer's disease	EFO_0000249-3;6;3	EFO_0000618;MONDO_0002025	nervous system disease;psychiatric disorder
ENSG00000100804	PSMB5	0	0.000143211	EFO_0000249	Alzheimer's disease	EFO_0000249-3;11	EFO_0000618;MONDO_0002025	nervous system disease;psychiatric disorder
ENSG00000100902	PSMA6	0	0.000167917	EFO_0000249	Alzheimer's disease	EFO_0000249-3;11	EFO_0000618;MONDO_0002025	nervous system disease;psychiatric disorder
ENSG00000100906	NFKBIA	0	0.000237963	EFO_0000249	Alzheimer's disease	EFO_0000249-3;11	EFO_0000618;MONDO_0002025	nervous system disease;psychiatric disorder
ENSG00000100911	PSME2	0	0.000133015	EFO_0000249	Alzheimer's disease	EFO_0000249-3;11	EFO_0000618;MONDO_0002025	nervous system disease;psychiatric disorder
ENSG00000100979	PLTP	0	0.000172003	EFO_0000249	Alzheimer's disease	EFO_0000249-2	EFO_0000618;MONDO_0002025	nervous system disease;psychiatric disorder
ENSG00000101152	DNAJC5	0	0.000217157	EFO_0000249	Alzheimer's disease	EFO_0000249-9	EFO_0000618;MONDO_0002025	nervous system disease;psychiatric disorder
ENSG00000101182	PSMA7	0	0.000192391	EFO_0000249	Alzheimer's disease	EFO_0000249-3;11	EFO_0000618;MONDO_0002025	nervous system disease;psychiatric disorder
ENSG00000101200	AVP	0	0.000288853	EFO_0000249	Alzheimer's disease	EFO_0000249-4;6	EFO_0000618;MONDO_0002025	nervous system disease;psychiatric disorder
ENSG00000101213	PTK6	0	0.000242453	EFO_0000249	Alzheimer's disease	EFO_0000249-4;3;7	EFO_0000618;MONDO_0002025	nervous system disease;psychiatric disorder
ENSG00000101336	HCK	0	0.000270553	EFO_0000249	Alzheimer's disease	EFO_0000249-4;3;2	EFO_0000618;MONDO_0002025	nervous system disease;psychiatric disorder
ENSG00000101439	CST3	0	0.000187179	EFO_0000249	Alzheimer's disease	EFO_0000249-2	EFO_0000618;MONDO_0002025	nervous system disease;psychiatric disorder
ENSG00000101670	LIPG	0.846399	0.00273488	EFO_0000249	Alzheimer's disease	EFO_0000249-2	EFO_0000618;MONDO_0002025	nervous system disease;psychiatric disorder
ENSG00000101843	PSMD10	0	0.000137126	EFO_0000249	Alzheimer's disease	EFO_0000249-3;11	EFO_0000618;MONDO_0002025	nervous system disease;psychiatric disorder
ENSG00000101856	PGRMC1	0	0.000139616	EFO_0000249	Alzheimer's disease	EFO_0000249-9	EFO_0000618;MONDO_0002025	nervous system disease;psychiatric disorder
ENSG00000101938	CHRDL1	0	0.00014939	EFO_0000249	Alzheimer's disease	EFO_0000249-2	EFO_0000618;MONDO_0002025	nervous system disease;psychiatric disorder
ENSG00000102010	BMX	0	8.96985e-05	EFO_0000249	Alzheimer's disease	EFO_0000249-4;3;2	EFO_0000618;MONDO_0002025	nervous system disease;psychiatric disorder
ENSG00000102158	MAGT1	0	6.55783e-05	EFO_0000249	Alzheimer's disease	EFO_0000249-9	EFO_0000618;MONDO_0002025	nervous system disease;psychiatric disorder
ENSG00000102189	EEA1	0	6.39759e-05	EFO_0000249	Alzheimer's disease	EFO_0000249-4;6	EFO_0000618;MONDO_0002025	nervous system disease;psychiatric disorder
ENSG00000102245	CD40LG	0	9.15896e-05	EFO_0000249	Alzheimer's disease	EFO_0000249-3;11	EFO_0000618;MONDO_0002025	nervous system disease;psychiatric disorder
ENSG00000102265	TIMP1	0	0.00027864	EFO_0000249	Alzheimer's disease	EFO_0000249-2	EFO_0000618;MONDO_0002025	nervous system disease;psychiatric disorder
ENSG00000102524	TNFSF13B	0	0.000180432	EFO_0000249	Alzheimer's disease	EFO_0000249-3;11	EFO_0000618;MONDO_0002025	nervous system disease;psychiatric disorder
ENSG00000102580	DNAJC3	0	0.000215247	EFO_0000249	Alzheimer's disease	EFO_0000249-2	EFO_0000618;MONDO_0002025	nervous system disease;psychiatric disorder
ENSG00000102606	ARHGEF7	0	9.39509e-05	EFO_0000249	Alzheimer's disease	EFO_0000249-4;3;2	EFO_0000618;MONDO_0002025	nervous system disease;psychiatric disorder
ENSG00000102678	FGF9	0	6.09614e-05	EFO_0000249	Alzheimer's disease	EFO_0000249-4;3;7	EFO_0000618;MONDO_0002025	nervous system disease;psychiatric disorder
ENSG00000102755	FLT1	0	0.000100958	EFO_0000249	Alzheimer's disease	EFO_0000249-4;3;7	EFO_0000618;MONDO_0002025	nervous system disease;psychiatric disorder
ENSG00000102854	MSLN	0	0.000181873	EFO_0000249	Alzheimer's disease	EFO_0000249-2	EFO_0000618;MONDO_0002025	nervous system disease;psychiatric disorder
ENSG00000102882	MAPK3	0	0.000499075	EFO_0000249	Alzheimer's disease	EFO_0000249-4;3;7	EFO_0000618;MONDO_0002025	nervous system disease;psychiatric disorder
ENSG00000102977	ACD	0	7.124e-05	EFO_0000249	Alzheimer's disease	EFO_0000249-3;6;3	EFO_0000618;MONDO_0002025	nervous system disease;psychiatric disorder
ENSG00000102981	PARD6A	0	8.92408e-05	EFO_0000249	Alzheimer's disease	EFO_0000249-4;3;2	EFO_0000618;MONDO_0002025	nervous system disease;psychiatric disorder
ENSG00000103035	PSMD7	0	0.000147416	EFO_0000249	Alzheimer's disease	EFO_0000249-3;11	EFO_0000618;MONDO_0002025	nervous system disease;psychiatric disorder
ENSG00000103126	AXIN1	0	0.000147231	EFO_0000249	Alzheimer's disease	EFO_0000249-3;11	EFO_0000618;MONDO_0002025	nervous system disease;psychiatric disorder
ENSG00000103275	UBE2I	0	0.000341471	EFO_0000249	Alzheimer's disease	EFO_0000249-3;6;3	EFO_0000618;MONDO_0002025	nervous system disease;psychiatric disorder
ENSG00000103365	GGA2	0	6.9535e-05	EFO_0000249	Alzheimer's disease	EFO_0000249-4;6	EFO_0000618;MONDO_0002025	nervous system disease;psychiatric disorder
ENSG00000103415	HMOX2	0	0.000156957	EFO_0000249	Alzheimer's disease	EFO_0000249-9	EFO_0000618;MONDO_0002025	nervous system disease;psychiatric disorder
ENSG00000104043	ATP8B4	0	0.000114238	EFO_0000249	Alzheimer's disease	EFO_0000249-9	EFO_0000618;MONDO_0002025	nervous system disease;psychiatric disorder
ENSG00000104112	SCG3	0	0.000144002	EFO_0000249	Alzheimer's disease	EFO_0000249-2	EFO_0000618;MONDO_0002025	nervous system disease;psychiatric disorder
ENSG00000104320	NBN	0	0.000100969	EFO_0000249	Alzheimer's disease	EFO_0000249-3;6;3	EFO_0000618;MONDO_0002025	nervous system disease;psychiatric disorder
ENSG00000104805	NUCB1	0	0.000215717	EFO_0000249	Alzheimer's disease	EFO_0000249-2	EFO_0000618;MONDO_0002025	nervous system disease;psychiatric disorder
ENSG00000104825	NFKBIB	0	8.54168e-05	EFO_0000249	Alzheimer's disease	EFO_0000249-3;11	EFO_0000618;MONDO_0002025	nervous system disease;psychiatric disorder
ENSG00000104856	RELB	0	0.000157819	EFO_0000249	Alzheimer's disease	EFO_0000249-3;11	EFO_0000618;MONDO_0002025	nervous system disease;psychiatric disorder
ENSG00000105173	CCNE1	0	7.78238e-05	EFO_0000249	Alzheimer's disease	EFO_0000249-3;11	EFO_0000618;MONDO_0002025	nervous system disease;psychiatric disorder
ENSG00000105221	AKT2	0	0.000148388	EFO_0000249	Alzheimer's disease	EFO_0000249-4;3;7	EFO_0000618;MONDO_0002025	nervous system disease;psychiatric disorder
ENSG00000105229	PIAS4	0	0.000121932	EFO_0000249	Alzheimer's disease	EFO_0000249-3;6;3	EFO_0000618;MONDO_0002025	nervous system disease;psychiatric disorder
ENSG00000105383	CD33	0.734956	0.0024431	EFO_0000249	Alzheimer's disease	EFO_0000249-9	EFO_0000618;MONDO_0002025	nervous system disease;psychiatric disorder
ENSG00000105393	BABAM1	0	5.97231e-05	EFO_0000249	Alzheimer's disease	EFO_0000249-3;6;3	EFO_0000618;MONDO_0002025	nervous system disease;psychiatric disorder
ENSG00000105514	RAB3D	0	7.9537e-05	EFO_0000249	Alzheimer's disease	EFO_0000249-4;6	EFO_0000618;MONDO_0002025	nervous system disease;psychiatric disorder
ENSG00000105647	PIK3R2	0	0.000344117	EFO_0000249	Alzheimer's disease	EFO_0000249-4;3;7	EFO_0000618;MONDO_0002025	nervous system disease;psychiatric disorder
ENSG00000105699	LSR	0	6.02121e-05	EFO_0000249	Alzheimer's disease	EFO_0000249-4;6	EFO_0000618;MONDO_0002025	nervous system disease;psychiatric disorder
ENSG00000105851	PIK3CG	0	0.000110803	EFO_0000249	Alzheimer's disease	EFO_0000249-4;3;7	EFO_0000618;MONDO_0002025	nervous system disease;psychiatric disorder
ENSG00000105976	MET	0	0.000253979	EFO_0000249	Alzheimer's disease	EFO_0000249-4;3;2	EFO_0000618;MONDO_0002025	nervous system disease;psychiatric disorder
ENSG00000106299	WASL	0	0.000200506	EFO_0000249	Alzheimer's disease	EFO_0000249-4;6	EFO_0000618;MONDO_0002025	nervous system disease;psychiatric disorder
ENSG00000106367	AP1S1	0	9.05886e-05	EFO_0000249	Alzheimer's disease	EFO_0000249-4;6	EFO_0000618;MONDO_0002025	nervous system disease;psychiatric disorder
ENSG00000106571	GLI3	0	8.57998e-05	EFO_0000249	Alzheimer's disease	EFO_0000249-3;11	EFO_0000618;MONDO_0002025	nervous system disease;psychiatric disorder
ENSG00000106588	PSMA2	0	0.000150567	EFO_0000249	Alzheimer's disease	EFO_0000249-3;11	EFO_0000618;MONDO_0002025	nervous system disease;psychiatric disorder
ENSG00000106683	LIMK1	0	8.75859e-05	EFO_0000249	Alzheimer's disease	EFO_0000249-4;3;2	EFO_0000618;MONDO_0002025	nervous system disease;psychiatric disorder
ENSG00000106799	TGFBR1	0	7.11919e-05	EFO_0000249	Alzheimer's disease	EFO_0000249-4;3;2	EFO_0000618;MONDO_0002025	nervous system disease;psychiatric disorder
ENSG00000106976	DNM1	0	0.000191925	EFO_0000249	Alzheimer's disease	EFO_0000249-4;6	EFO_0000618;MONDO_0002025	nervous system disease;psychiatric disorder
ENSG00000107263	RAPGEF1	0	7.45398e-05	EFO_0000249	Alzheimer's disease	EFO_0000249-4;3;7	EFO_0000618;MONDO_0002025	nervous system disease;psychiatric disorder
ENSG00000107295	SH3GL2	0	0.000224574	EFO_0000249	Alzheimer's disease	EFO_0000249-4;6	EFO_0000618;MONDO_0002025	nervous system disease;psychiatric disorder
ENSG00000107338	SHB	0	6.07857e-05	EFO_0000249	Alzheimer's disease	EFO_0000249-4;3;2	EFO_0000618;MONDO_0002025	nervous system disease;psychiatric disorder
ENSG00000107404	DVL1	0	0.00010959	EFO_0000249	Alzheimer's disease	EFO_0000249-3;11	EFO_0000618;MONDO_0002025	nervous system disease;psychiatric disorder
ENSG00000107643	MAPK8	0	0.000292612	EFO_0000249	Alzheimer's disease	EFO_0000249-4;3;7	EFO_0000618;MONDO_0002025	nervous system disease;psychiatric disorder
ENSG00000107758	PPP3CB	0	7.65852e-05	EFO_0000249	Alzheimer's disease	EFO_0000249-4;6	EFO_0000618;MONDO_0002025	nervous system disease;psychiatric disorder
ENSG00000107854	TNKS2	0	6.84886e-05	EFO_0000249	Alzheimer's disease	EFO_0000249-3;11	EFO_0000618;MONDO_0002025	nervous system disease;psychiatric disorder
ENSG00000107882	SUFU	0	0.000529204	EFO_0000249	Alzheimer's disease	EFO_0000249-3;11	EFO_0000618;MONDO_0002025	nervous system disease;psychiatric disorder
ENSG00000108219	TSPAN14	0	0.000122815	EFO_0000249	Alzheimer's disease	EFO_0000249-9	EFO_0000618;MONDO_0002025	nervous system disease;psychiatric disorder
ENSG00000108344	PSMD3	0	0.000147182	EFO_0000249	Alzheimer's disease	EFO_0000249-3;11	EFO_0000618;MONDO_0002025	nervous system disease;psychiatric disorder
ENSG00000108405	P2RX1	0	0.00011122	EFO_0000249	Alzheimer's disease	EFO_0000249-9	EFO_0000618;MONDO_0002025	nervous system disease;psychiatric disorder
ENSG00000108443	RPS6KB1	0	0.000102656	EFO_0000249	Alzheimer's disease	EFO_0000249-4;3;7	EFO_0000618;MONDO_0002025	nervous system disease;psychiatric disorder
ENSG00000108468	CBX1	0	0.000188024	EFO_0000249	Alzheimer's disease	EFO_0000249-3;6;3	EFO_0000618;MONDO_0002025	nervous system disease;psychiatric disorder
ENSG00000108671	PSMD11	0	0.000179193	EFO_0000249	Alzheimer's disease	EFO_0000249-3;11	EFO_0000618;MONDO_0002025	nervous system disease;psychiatric disorder
ENSG00000108774	RAB5C	0	0.000272706	EFO_0000249	Alzheimer's disease	EFO_0000249-4;6	EFO_0000618;MONDO_0002025	nervous system disease;psychiatric disorder
ENSG00000108950	FAM20A	0	0.000145643	EFO_0000249	Alzheimer's disease	EFO_0000249-2	EFO_0000618;MONDO_0002025	nervous system disease;psychiatric disorder
ENSG00000108984	MAP2K6	0	0.000112492	EFO_0000249	Alzheimer's disease	EFO_0000249-4;3;7	EFO_0000618;MONDO_0002025	nervous system disease;psychiatric disorder
ENSG00000109270	LAMTOR3	0	0.000152145	EFO_0000249	Alzheimer's disease	EFO_0000249-9	EFO_0000618;MONDO_0002025	nervous system disease;psychiatric disorder
ENSG00000109458	GAB1	0	0.000314045	EFO_0000249	Alzheimer's disease	EFO_0000249-4;3;7	EFO_0000618;MONDO_0002025	nervous system disease;psychiatric disorder
ENSG00000109501	WFS1	0	0.000153291	EFO_0000249	Alzheimer's disease	EFO_0000249-2	EFO_0000618;MONDO_0002025	nervous system disease;psychiatric disorder
ENSG00000109684	CLNK	0	0.000459235	EFO_0000249	Alzheimer's disease	EFO_0000249-4;3;7	EFO_0000618;MONDO_0002025	nervous system disease;psychiatric disorder
ENSG00000109743	BST1	0	0.000142125	EFO_0000249	Alzheimer's disease	EFO_0000249-9	EFO_0000618;MONDO_0002025	nervous system disease;psychiatric disorder
ENSG00000110077	MS4A6A	0	0.000160501	EFO_0000249	Alzheimer's disease	EFO_0000249-4;3;2	EFO_0000618;MONDO_0002025	nervous system disease;psychiatric disorder
ENSG00000110200	ANAPC15	0	0.000189776	EFO_0000249	Alzheimer's disease	EFO_0000249-3;11	EFO_0000618;MONDO_0002025	nervous system disease;psychiatric disorder
ENSG00000110243	APOA5	0	0.000286529	EFO_0000249	Alzheimer's disease	EFO_0000249-2	EFO_0000618;MONDO_0002025	nervous system disease;psychiatric disorder
ENSG00000110244	APOA4	0	0.00020118	EFO_0000249	Alzheimer's disease	EFO_0000249-2	EFO_0000618;MONDO_0002025	nervous system disease;psychiatric disorder
ENSG00000110245	APOC3	0	0.000194765	EFO_0000249	Alzheimer's disease	EFO_0000249-2	EFO_0000618;MONDO_0002025	nervous system disease;psychiatric disorder
ENSG00000110330	BIRC2	0	0.000131365	EFO_0000249	Alzheimer's disease	EFO_0000249-3;11	EFO_0000618;MONDO_0002025	nervous system disease;psychiatric disorder
ENSG00000110395	CBL	0	0.000441316	EFO_0000249	Alzheimer's disease	EFO_0000249-4;6	EFO_0000618;MONDO_0002025	nervous system disease;psychiatric disorder
ENSG00000110801	PSMD9	0	0.000150103	EFO_0000249	Alzheimer's disease	EFO_0000249-3;11	EFO_0000618;MONDO_0002025	nervous system disease;psychiatric disorder
ENSG00000110917	MLEC	0	0.000106691	EFO_0000249	Alzheimer's disease	EFO_0000249-9	EFO_0000618;MONDO_0002025	nervous system disease;psychiatric disorder
ENSG00000111087	GLI1	0	9.9917e-05	EFO_0000249	Alzheimer's disease	EFO_0000249-3;11	EFO_0000618;MONDO_0002025	nervous system disease;psychiatric disorder
ENSG00000111229	ARPC3	0	0.000193851	EFO_0000249	Alzheimer's disease	EFO_0000249-4;6	EFO_0000618;MONDO_0002025	nervous system disease;psychiatric disorder
ENSG00000111261	MANSC1	0	5.98574e-05	EFO_0000249	Alzheimer's disease	EFO_0000249-4;3;7	EFO_0000618;MONDO_0002025	nervous system disease;psychiatric disorder
ENSG00000111276	CDKN1B	0	0.000127774	EFO_0000249	Alzheimer's disease	EFO_0000249-3;11	EFO_0000618;MONDO_0002025	nervous system disease;psychiatric disorder
ENSG00000111321	LTBR	0	6.42477e-05	EFO_0000249	Alzheimer's disease	EFO_0000249-3;11	EFO_0000618;MONDO_0002025	nervous system disease;psychiatric disorder
ENSG00000111540	RAB5B	0	0.000166407	EFO_0000249	Alzheimer's disease	EFO_0000249-4;6	EFO_0000618;MONDO_0002025	nervous system disease;psychiatric disorder
ENSG00000111875	ASF1A	0	6.67142e-05	EFO_0000249	Alzheimer's disease	EFO_0000249-3;6;3	EFO_0000618;MONDO_0002025	nervous system disease;psychiatric disorder
ENSG00000111962	UST	0	0.000122876	EFO_0000249	Alzheimer's disease	EFO_0000249-2	EFO_0000618;MONDO_0002025	nervous system disease;psychiatric disorder
ENSG00000112130	RNF8	0	6.96159e-05	EFO_0000249	Alzheimer's disease	EFO_0000249-3;6;3	EFO_0000618;MONDO_0002025	nervous system disease;psychiatric disorder
ENSG00000112290	WASF1	0	8.00038e-05	EFO_0000249	Alzheimer's disease	EFO_0000249-4;3;2	EFO_0000618;MONDO_0002025	nervous system disease;psychiatric disorder
ENSG00000112299	VNN1	0	7.64018e-05	EFO_0000249	Alzheimer's disease	EFO_0000249-9	EFO_0000618;MONDO_0002025	nervous system disease;psychiatric disorder
ENSG00000112309	B3GAT2	0	6.10262e-05	EFO_0000249	Alzheimer's disease	EFO_0000249-2	EFO_0000618;MONDO_0002025	nervous system disease;psychiatric disorder
ENSG00000112312	GMNN	0	7.14947e-05	EFO_0000249	Alzheimer's disease	EFO_0000249-3;11	EFO_0000618;MONDO_0002025	nervous system disease;psychiatric disorder
ENSG00000112697	TMEM30A	0	0.000132363	EFO_0000249	Alzheimer's disease	EFO_0000249-9	EFO_0000618;MONDO_0002025	nervous system disease;psychiatric disorder
ENSG00000113070	HBEGF	0.635339	0.00211641	EFO_0000249	Alzheimer's disease	EFO_0000249-4;3;7	EFO_0000618;MONDO_0002025	nervous system disease;psychiatric disorder
ENSG00000113263	ITK	0	8.03513e-05	EFO_0000249	Alzheimer's disease	EFO_0000249-4;3;2	EFO_0000618;MONDO_0002025	nervous system disease;psychiatric disorder
ENSG00000113368	LMNB1	0	0.000103277	EFO_0000249	Alzheimer's disease	EFO_0000249-3;6;3	EFO_0000618;MONDO_0002025	nervous system disease;psychiatric disorder
ENSG00000113522	RAD50	0	0.000118973	EFO_0000249	Alzheimer's disease	EFO_0000249-3;6;3	EFO_0000618;MONDO_0002025	nervous system disease;psychiatric disorder
ENSG00000113578	FGF1	0	8.63786e-05	EFO_0000249	Alzheimer's disease	EFO_0000249-4;3;7	EFO_0000618;MONDO_0002025	nervous system disease;psychiatric disorder
ENSG00000113648	H2AFY	0	5.87081e-05	EFO_0000249	Alzheimer's disease	EFO_0000249-3;6;3	EFO_0000618;MONDO_0002025	nervous system disease;psychiatric disorder
ENSG00000113712	CSNK1A1	0	0.000130756	EFO_0000249	Alzheimer's disease	EFO_0000249-3;11	EFO_0000618;MONDO_0002025	nervous system disease;psychiatric disorder
ENSG00000113721	PDGFRB	0	0.000208164	EFO_0000249	Alzheimer's disease	EFO_0000249-4;3;7	EFO_0000618;MONDO_0002025	nervous system disease;psychiatric disorder
ENSG00000113739	STC2	0	0.000152672	EFO_0000249	Alzheimer's disease	EFO_0000249-2	EFO_0000618;MONDO_0002025	nervous system disease;psychiatric disorder
ENSG00000113758	DBN1	0	0.000211755	EFO_0000249	Alzheimer's disease	EFO_0000249-4;6	EFO_0000618;MONDO_0002025	nervous system disease;psychiatric disorder
ENSG00000113916	BCL6	0	0.00017087	EFO_0000249	Alzheimer's disease	EFO_0000249-4;3;7	EFO_0000618;MONDO_0002025	nervous system disease;psychiatric disorder
ENSG00000114013	CD86	0	0.000103927	EFO_0000249	Alzheimer's disease	EFO_0000249-4;3;7	EFO_0000618;MONDO_0002025	nervous system disease;psychiatric disorder
ENSG00000114251	WNT5A	0	0.000181404	EFO_0000249	Alzheimer's disease	EFO_0000249-4;6	EFO_0000618;MONDO_0002025	nervous system disease;psychiatric disorder
ENSG00000114646	CSPG5	0	6.3157e-05	EFO_0000249	Alzheimer's disease	EFO_0000249-2	EFO_0000618;MONDO_0002025	nervous system disease;psychiatric disorder
ENSG00000115085	ZAP70	0	0.000171416	EFO_0000249	Alzheimer's disease	EFO_0000249-4;3;2	EFO_0000618;MONDO_0002025	nervous system disease;psychiatric disorder
ENSG00000115091	ACTR3	0	0.000185314	EFO_0000249	Alzheimer's disease	EFO_0000249-4;6	EFO_0000618;MONDO_0002025	nervous system disease;psychiatric disorder
ENSG00000115145	STAM2	0	0.000163181	EFO_0000249	Alzheimer's disease	EFO_0000249-4;6	EFO_0000618;MONDO_0002025	nervous system disease;psychiatric disorder
ENSG00000115233	PSMD14	0	0.000156614	EFO_0000249	Alzheimer's disease	EFO_0000249-3;11	EFO_0000618;MONDO_0002025	nervous system disease;psychiatric disorder
ENSG00000115325	DOK1	0	9.4855e-05	EFO_0000249	Alzheimer's disease	EFO_0000249-4;3;2	EFO_0000618;MONDO_0002025	nervous system disease;psychiatric disorder
ENSG00000115353	TACR1	0	0.000221688	EFO_0000249	Alzheimer's disease	EFO_0000249-4;6	EFO_0000618;MONDO_0002025	nervous system disease;psychiatric disorder
ENSG00000115363	EVA1A	0	0.000146838	EFO_0000249	Alzheimer's disease	EFO_0000249-2	EFO_0000618;MONDO_0002025	nervous system disease;psychiatric disorder
ENSG00000115461	IGFBP5	0	0.000208504	EFO_0000249	Alzheimer's disease	EFO_0000249-2	EFO_0000618;MONDO_0002025	nervous system disease;psychiatric disorder
ENSG00000115718	PROC	0	0.00017709	EFO_0000249	Alzheimer's disease	EFO_0000249-2	EFO_0000618;MONDO_0002025	nervous system disease;psychiatric disorder
ENSG00000115884	SDC1	0	0.000290167	EFO_0000249	Alzheimer's disease	EFO_0000249-2	EFO_0000618;MONDO_0002025	nervous system disease;psychiatric disorder
ENSG00000115904	SOS1	0	0.00052559	EFO_0000249	Alzheimer's disease	EFO_0000249-4;3;7	EFO_0000618;MONDO_0002025	nervous system disease;psychiatric disorder
ENSG00000115977	AAK1	0	0.000124509	EFO_0000249	Alzheimer's disease	EFO_0000249-4;6	EFO_0000618;MONDO_0002025	nervous system disease;psychiatric disorder
ENSG00000116005	PCYOX1	0	9.29328e-05	EFO_0000249	Alzheimer's disease	EFO_0000249-2	EFO_0000618;MONDO_0002025	nervous system disease;psychiatric disorder
ENSG00000116016	EPAS1	0	9.03402e-05	EFO_0000249	Alzheimer's disease	EFO_0000249-3;11	EFO_0000618;MONDO_0002025	nervous system disease;psychiatric disorder
ENSG00000116030	SUMO1	0	0.000253977	EFO_0000249	Alzheimer's disease	EFO_0000249-3;6;3	EFO_0000618;MONDO_0002025	nervous system disease;psychiatric disorder
ENSG00000116117	PARD3B	0	0.000402733	EFO_0000249	Alzheimer's disease	EFO_0000249-4;3;2	EFO_0000618;MONDO_0002025	nervous system disease;psychiatric disorder
ENSG00000116218	NPHS2	0	7.94298e-05	EFO_0000249	Alzheimer's disease	EFO_0000249-4;3;2	EFO_0000618;MONDO_0002025	nervous system disease;psychiatric disorder
ENSG00000116260	QSOX1	0	0.000257245	EFO_0000249	Alzheimer's disease	EFO_0000249-2	EFO_0000618;MONDO_0002025	nervous system disease;psychiatric disorder
ENSG00000116473	RAP1A	0	0.000244459	EFO_0000249	Alzheimer's disease	EFO_0000249-9	EFO_0000618;MONDO_0002025	nervous system disease;psychiatric disorder
ENSG00000116586	LAMTOR2	0	0.000145449	EFO_0000249	Alzheimer's disease	EFO_0000249-9	EFO_0000618;MONDO_0002025	nervous system disease;psychiatric disorder
ENSG00000116675	DNAJC6	0	0.000149942	EFO_0000249	Alzheimer's disease	EFO_0000249-4;6	EFO_0000618;MONDO_0002025	nervous system disease;psychiatric disorder
ENSG00000116824	CD2	0	9.10029e-05	EFO_0000249	Alzheimer's disease	EFO_0000249-4;3;7	EFO_0000618;MONDO_0002025	nervous system disease;psychiatric disorder
ENSG00000116903	EXOC8	0	8.61362e-05	EFO_0000249	Alzheimer's disease	EFO_0000249-4;6	EFO_0000618;MONDO_0002025	nervous system disease;psychiatric disorder
ENSG00000117020	AKT3	0	9.79337e-05	EFO_0000249	Alzheimer's disease	EFO_0000249-4;3;7	EFO_0000618;MONDO_0002025	nervous system disease;psychiatric disorder
ENSG00000117090	SLAMF1	0	8.92684e-05	EFO_0000249	Alzheimer's disease	EFO_0000249-4;3;2	EFO_0000618;MONDO_0002025	nervous system disease;psychiatric disorder
ENSG00000117153	KLHL12	0	7.43801e-05	EFO_0000249	Alzheimer's disease	EFO_0000249-3;11	EFO_0000618;MONDO_0002025	nervous system disease;psychiatric disorder
ENSG00000117461	PIK3R3	0	0.000303157	EFO_0000249	Alzheimer's disease	EFO_0000249-4;3;7	EFO_0000618;MONDO_0002025	nervous system disease;psychiatric disorder
ENSG00000117533	VAMP4	0	0.000185062	EFO_0000249	Alzheimer's disease	EFO_0000249-4;6	EFO_0000618;MONDO_0002025	nervous system disease;psychiatric disorder
ENSG00000117560	FASLG	0	0.000106993	EFO_0000249	Alzheimer's disease	EFO_0000249-4;3;7	EFO_0000618;MONDO_0002025	nervous system disease;psychiatric disorder
ENSG00000117601	SERPINC1	0	0.000194559	EFO_0000249	Alzheimer's disease	EFO_0000249-2	EFO_0000618;MONDO_0002025	nervous system disease;psychiatric disorder
ENSG00000117971	CHRNB4	0	0.000124299	EFO_0000249	Alzheimer's disease	EFO_0000249-9	EFO_0000618;MONDO_0002025	nervous system disease;psychiatric disorder
ENSG00000118137	APOA1	0	0.000658647	EFO_0000249	Alzheimer's disease	EFO_0000249-2	EFO_0000618;MONDO_0002025	nervous system disease;psychiatric disorder
ENSG00000118473	SGIP1	0	0.000118944	EFO_0000249	Alzheimer's disease	EFO_0000249-4;6	EFO_0000618;MONDO_0002025	nervous system disease;psychiatric disorder
ENSG00000118640	VAMP8	0	0.000314015	EFO_0000249	Alzheimer's disease	EFO_0000249-9	EFO_0000618;MONDO_0002025	nervous system disease;psychiatric disorder
ENSG00000118785	SPP1	0	0.000235591	EFO_0000249	Alzheimer's disease	EFO_0000249-2	EFO_0000618;MONDO_0002025	nervous system disease;psychiatric disorder
ENSG00000118804	STBD1	0	9.44156e-05	EFO_0000249	Alzheimer's disease	EFO_0000249-9	EFO_0000618;MONDO_0002025	nervous system disease;psychiatric disorder
ENSG00000118972	FGF23	0	0.000205034	EFO_0000249	Alzheimer's disease	EFO_0000249-2	EFO_0000618;MONDO_0002025	nervous system disease;psychiatric disorder
ENSG00000119396	RAB14	0	0.00015449	EFO_0000249	Alzheimer's disease	EFO_0000249-9	EFO_0000618;MONDO_0002025	nervous system disease;psychiatric disorder
ENSG00000120156	TEK	0	0.000122641	EFO_0000249	Alzheimer's disease	EFO_0000249-4;3;7	EFO_0000618;MONDO_0002025	nervous system disease;psychiatric disorder
ENSG00000120306	CYSTM1	0	8.52607e-05	EFO_0000249	Alzheimer's disease	EFO_0000249-9	EFO_0000618;MONDO_0002025	nervous system disease;psychiatric disorder
ENSG00000120659	TNFSF11	0	8.3811e-05	EFO_0000249	Alzheimer's disease	EFO_0000249-3;11	EFO_0000618;MONDO_0002025	nervous system disease;psychiatric disorder
ENSG00000120899	PTK2B	0	9.43315e-05	EFO_0000249	Alzheimer's disease	EFO_0000249-4;3;7	EFO_0000618;MONDO_0002025	nervous system disease;psychiatric disorder
ENSG00000120910	PPP3CC	0	6.81458e-05	EFO_0000249	Alzheimer's disease	EFO_0000249-4;6	EFO_0000618;MONDO_0002025	nervous system disease;psychiatric disorder
ENSG00000121594	CD80	0	0.00010582	EFO_0000249	Alzheimer's disease	EFO_0000249-4;3;7	EFO_0000618;MONDO_0002025	nervous system disease;psychiatric disorder
ENSG00000121879	PIK3CA	0	0.000546196	EFO_0000249	Alzheimer's disease	EFO_0000249-4;3;7	EFO_0000618;MONDO_0002025	nervous system disease;psychiatric disorder
ENSG00000122025	FLT3	0	7.96565e-05	EFO_0000249	Alzheimer's disease	EFO_0000249-4;3;7	EFO_0000618;MONDO_0002025	nervous system disease;psychiatric disorder
ENSG00000122126	OCRL	0	0.000267169	EFO_0000249	Alzheimer's disease	EFO_0000249-4;6	EFO_0000618;MONDO_0002025	nervous system disease;psychiatric disorder
ENSG00000122705	CLTA	0	0.000211928	EFO_0000249	Alzheimer's disease	EFO_0000249-4;6	EFO_0000618;MONDO_0002025	nervous system disease;psychiatric disorder
ENSG00000122779	TRIM24	0	9.49514e-05	EFO_0000249	Alzheimer's disease	EFO_0000249-3;6;3	EFO_0000618;MONDO_0002025	nervous system disease;psychiatric disorder
ENSG00000122861	PLAU	0	0.000147268	EFO_0000249	Alzheimer's disease	EFO_0000249-9	EFO_0000618;MONDO_0002025	nervous system disease;psychiatric disorder
ENSG00000122986	HVCN1	0	9.64797e-05	EFO_0000249	Alzheimer's disease	EFO_0000249-9	EFO_0000618;MONDO_0002025	nervous system disease;psychiatric disorder
ENSG00000123143	PKN1	0	8.86404e-05	EFO_0000249	Alzheimer's disease	EFO_0000249-3;6;3	EFO_0000618;MONDO_0002025	nervous system disease;psychiatric disorder
ENSG00000123728	RAP2C	0	8.52725e-05	EFO_0000249	Alzheimer's disease	EFO_0000249-9	EFO_0000618;MONDO_0002025	nervous system disease;psychiatric disorder
ENSG00000124145	SDC4	0	0.00026848	EFO_0000249	Alzheimer's disease	EFO_0000249-2	EFO_0000618;MONDO_0002025	nervous system disease;psychiatric disorder
ENSG00000124181	PLCG1	0	0.000404601	EFO_0000249	Alzheimer's disease	EFO_0000249-4;3;7	EFO_0000618;MONDO_0002025	nervous system disease;psychiatric disorder
ENSG00000124333	VAMP7	0	0.000175234	EFO_0000249	Alzheimer's disease	EFO_0000249-4;6	EFO_0000618;MONDO_0002025	nervous system disease;psychiatric disorder
ENSG00000124406	ATP8A1	0	0.000121913	EFO_0000249	Alzheimer's disease	EFO_0000249-9	EFO_0000618;MONDO_0002025	nervous system disease;psychiatric disorder
ENSG00000124469	CEACAM8	0	0.000146411	EFO_0000249	Alzheimer's disease	EFO_0000249-9	EFO_0000618;MONDO_0002025	nervous system disease;psychiatric disorder
ENSG00000124507	PACSIN1	0	0.000134584	EFO_0000249	Alzheimer's disease	EFO_0000249-4;6	EFO_0000618;MONDO_0002025	nervous system disease;psychiatric disorder
ENSG00000124570	SERPINB6	0	8.3678e-05	EFO_0000249	Alzheimer's disease	EFO_0000249-9	EFO_0000618;MONDO_0002025	nervous system disease;psychiatric disorder
ENSG00000124610	HIST1H1A	0	0.00228164	EFO_0000249	Alzheimer's disease	EFO_0000249-3;6;3	EFO_0000618;MONDO_0002025	nervous system disease;psychiatric disorder
ENSG00000124762	CDKN1A	0	0.000205413	EFO_0000249	Alzheimer's disease	EFO_0000249-3;11	EFO_0000618;MONDO_0002025	nervous system disease;psychiatric disorder
ENSG00000124882	EREG	0	8.2987e-05	EFO_0000249	Alzheimer's disease	EFO_0000249-4;3;7	EFO_0000618;MONDO_0002025	nervous system disease;psychiatric disorder
ENSG00000125084	WNT1	0	7.88364e-05	EFO_0000249	Alzheimer's disease	EFO_0000249-4;6	EFO_0000618;MONDO_0002025	nervous system disease;psychiatric disorder
ENSG00000125363	AMELX	0	0.000277737	EFO_0000249	Alzheimer's disease	EFO_0000249-2	EFO_0000618;MONDO_0002025	nervous system disease;psychiatric disorder
ENSG00000125378	BMP4	0	0.000210319	EFO_0000249	Alzheimer's disease	EFO_0000249-2	EFO_0000618;MONDO_0002025	nervous system disease;psychiatric disorder
ENSG00000125733	TRIP10	0	0.00015069	EFO_0000249	Alzheimer's disease	EFO_0000249-4;6	EFO_0000618;MONDO_0002025	nervous system disease;psychiatric disorder
ENSG00000125810	CD93	0	0.000126778	EFO_0000249	Alzheimer's disease	EFO_0000249-9	EFO_0000618;MONDO_0002025	nervous system disease;psychiatric disorder
ENSG00000125818	PSMF1	0	0.0001443	EFO_0000249	Alzheimer's disease	EFO_0000249-3;11	EFO_0000618;MONDO_0002025	nervous system disease;psychiatric disorder
ENSG00000125845	BMP2	0	5.86117e-05	EFO_0000249	Alzheimer's disease	EFO_0000249-4;6	EFO_0000618;MONDO_0002025	nervous system disease;psychiatric disorder
ENSG00000126067	PSMB2	0	0.000146523	EFO_0000249	Alzheimer's disease	EFO_0000249-3;11	EFO_0000618;MONDO_0002025	nervous system disease;psychiatric disorder
ENSG00000126458	RRAS	0	0.000142189	EFO_0000249	Alzheimer's disease	EFO_0000249-4;3;2	EFO_0000618;MONDO_0002025	nervous system disease;psychiatric disorder
ENSG00000126777	KTN1	0	0.000192551	EFO_0000249	Alzheimer's disease	EFO_0000249-2	EFO_0000618;MONDO_0002025	nervous system disease;psychiatric disorder
ENSG00000126895	AVPR2	0	0.000166363	EFO_0000249	Alzheimer's disease	EFO_0000249-4;6	EFO_0000618;MONDO_0002025	nervous system disease;psychiatric disorder
ENSG00000126934	MAP2K2	0	0.000148229	EFO_0000249	Alzheimer's disease	EFO_0000249-4;3;7	EFO_0000618;MONDO_0002025	nervous system disease;psychiatric disorder
ENSG00000127329	PTPRB	0	0.00015219	EFO_0000249	Alzheimer's disease	EFO_0000249-9	EFO_0000618;MONDO_0002025	nervous system disease;psychiatric disorder
ENSG00000127527	EPS15L1	0	0.000137014	EFO_0000249	Alzheimer's disease	EFO_0000249-4;6	EFO_0000618;MONDO_0002025	nervous system disease;psychiatric disorder
ENSG00000127922	SEM1	0	0.00014971	EFO_0000249	Alzheimer's disease	EFO_0000249-3;11	EFO_0000618;MONDO_0002025	nervous system disease;psychiatric disorder
ENSG00000127946	HIP1	0	0.000130467	EFO_0000249	Alzheimer's disease	EFO_0000249-4;6	EFO_0000618;MONDO_0002025	nervous system disease;psychiatric disorder
ENSG00000127947	PTPN12	0	0.000106133	EFO_0000249	Alzheimer's disease	EFO_0000249-4;3;7	EFO_0000618;MONDO_0002025	nervous system disease;psychiatric disorder
ENSG00000128052	KDR	0	0.00021038	EFO_0000249	Alzheimer's disease	EFO_0000249-4;3;2	EFO_0000618;MONDO_0002025	nervous system disease;psychiatric disorder
ENSG00000128340	RAC2	0	0.000200467	EFO_0000249	Alzheimer's disease	EFO_0000249-4;3;2	EFO_0000618;MONDO_0002025	nervous system disease;psychiatric disorder
ENSG00000128513	POT1	0	0.000177189	EFO_0000249	Alzheimer's disease	EFO_0000249-3;6;3	EFO_0000618;MONDO_0002025	nervous system disease;psychiatric disorder
ENSG00000128564	VGF	0	0.000144681	EFO_0000249	Alzheimer's disease	EFO_0000249-2	EFO_0000618;MONDO_0002025	nervous system disease;psychiatric disorder
ENSG00000128595	CALU	0	0.000175541	EFO_0000249	Alzheimer's disease	EFO_0000249-2	EFO_0000618;MONDO_0002025	nervous system disease;psychiatric disorder
ENSG00000128602	SMO	0	6.46044e-05	EFO_0000249	Alzheimer's disease	EFO_0000249-4;3;2	EFO_0000618;MONDO_0002025	nervous system disease;psychiatric disorder
ENSG00000128683	GAD1	0	7.12672e-05	EFO_0000249	Alzheimer's disease	EFO_0000249-4;3;2	EFO_0000618;MONDO_0002025	nervous system disease;psychiatric disorder
ENSG00000128833	MYO5C	0	7.89506e-05	EFO_0000249	Alzheimer's disease	EFO_0000249-4;6	EFO_0000618;MONDO_0002025	nervous system disease;psychiatric disorder
ENSG00000129084	PSMA1	0	0.000256107	EFO_0000249	Alzheimer's disease	EFO_0000249-3;11	EFO_0000618;MONDO_0002025	nervous system disease;psychiatric disorder
ENSG00000129219	PLD2	0	6.8203e-05	EFO_0000249	Alzheimer's disease	EFO_0000249-4;3;7	EFO_0000618;MONDO_0002025	nervous system disease;psychiatric disorder
ENSG00000129226	CD68	0	0.000137051	EFO_0000249	Alzheimer's disease	EFO_0000249-9	EFO_0000618;MONDO_0002025	nervous system disease;psychiatric disorder
ENSG00000129353	SLC44A2	0	9.42312e-05	EFO_0000249	Alzheimer's disease	EFO_0000249-9	EFO_0000618;MONDO_0002025	nervous system disease;psychiatric disorder
ENSG00000129354	AP1M2	0	6.66238e-05	EFO_0000249	Alzheimer's disease	EFO_0000249-4;6	EFO_0000618;MONDO_0002025	nervous system disease;psychiatric disorder
ENSG00000129521	EGLN3	0	0.000731949	EFO_0000249	Alzheimer's disease	EFO_0000249-3;11	EFO_0000618;MONDO_0002025	nervous system disease;psychiatric disorder
ENSG00000129675	ARHGEF6	0	6.96077e-05	EFO_0000249	Alzheimer's disease	EFO_0000249-4;3;2	EFO_0000618;MONDO_0002025	nervous system disease;psychiatric disorder
ENSG00000129946	SHC2	0	7.86651e-05	EFO_0000249	Alzheimer's disease	EFO_0000249-4;3;7	EFO_0000618;MONDO_0002025	nervous system disease;psychiatric disorder
ENSG00000130150	MOSPD2	0	0.000104979	EFO_0000249	Alzheimer's disease	EFO_0000249-9	EFO_0000618;MONDO_0002025	nervous system disease;psychiatric disorder
ENSG00000130164	LDLR	0	0.000390971	EFO_0000249	Alzheimer's disease	EFO_0000249-4;6	EFO_0000618;MONDO_0002025	nervous system disease;psychiatric disorder
ENSG00000130175	PRKCSH	0	0.000182844	EFO_0000249	Alzheimer's disease	EFO_0000249-2	EFO_0000618;MONDO_0002025	nervous system disease;psychiatric disorder
ENSG00000130203	APOE	0.726654	0.00289082	EFO_0000249	Alzheimer's disease	EFO_0000249-2	EFO_0000618;MONDO_0002025	nervous system disease;psychiatric disorder
ENSG00000130208	APOC1	0.523505	0.0018012	EFO_0000249	Alzheimer's disease	EFO_0000249-2	EFO_0000618;MONDO_0002025	nervous system disease;psychiatric disorder
ENSG00000130287	NCAN	0	7.69616e-05	EFO_0000249	Alzheimer's disease	EFO_0000249-2	EFO_0000618;MONDO_0002025	nervous system disease;psychiatric disorder
ENSG00000130340	SNX9	0	0.000153247	EFO_0000249	Alzheimer's disease	EFO_0000249-4;6	EFO_0000618;MONDO_0002025	nervous system disease;psychiatric disorder
ENSG00000130385	BMP15	0	0.000150206	EFO_0000249	Alzheimer's disease	EFO_0000249-2	EFO_0000618;MONDO_0002025	nervous system disease;psychiatric disorder
ENSG00000130427	EPO	0	8.02246e-05	EFO_0000249	Alzheimer's disease	EFO_0000249-4;3;7	EFO_0000618;MONDO_0002025	nervous system disease;psychiatric disorder
ENSG00000130429	ARPC1B	0	6.65028e-05	EFO_0000249	Alzheimer's disease	EFO_0000249-4;6	EFO_0000618;MONDO_0002025	nervous system disease;psychiatric disorder
ENSG00000130475	FCHO1	0	0.000107777	EFO_0000249	Alzheimer's disease	EFO_0000249-4;6	EFO_0000618;MONDO_0002025	nervous system disease;psychiatric disorder
ENSG00000130528	HRC	0	0.000146036	EFO_0000249	Alzheimer's disease	EFO_0000249-2	EFO_0000618;MONDO_0002025	nervous system disease;psychiatric disorder
ENSG00000130787	HIP1R	0	0.000171724	EFO_0000249	Alzheimer's disease	EFO_0000249-4;6	EFO_0000618;MONDO_0002025	nervous system disease;psychiatric disorder
ENSG00000130827	PLXNA3	0	7.01515e-05	EFO_0000249	Alzheimer's disease	EFO_0000249-4;3;2	EFO_0000618;MONDO_0002025	nervous system disease;psychiatric disorder
ENSG00000131042	LILRB2	0	0.000121753	EFO_0000249	Alzheimer's disease	EFO_0000249-9	EFO_0000618;MONDO_0002025	nervous system disease;psychiatric disorder
ENSG00000131323	TRAF3	0	0.0006348	EFO_0000249	Alzheimer's disease	EFO_0000249-3;11	EFO_0000618;MONDO_0002025	nervous system disease;psychiatric disorder
ENSG00000131467	PSME3	0	0.000171512	EFO_0000249	Alzheimer's disease	EFO_0000249-3;11	EFO_0000618;MONDO_0002025	nervous system disease;psychiatric disorder
ENSG00000131504	DIAPH1	0	8.71592e-05	EFO_0000249	Alzheimer's disease	EFO_0000249-4;3;2	EFO_0000618;MONDO_0002025	nervous system disease;psychiatric disorder
ENSG00000131558	EXOC4	0	0.000104844	EFO_0000249	Alzheimer's disease	EFO_0000249-4;6	EFO_0000618;MONDO_0002025	nervous system disease;psychiatric disorder
ENSG00000132031	MATN3	0	0.000159612	EFO_0000249	Alzheimer's disease	EFO_0000249-2	EFO_0000618;MONDO_0002025	nervous system disease;psychiatric disorder
ENSG00000132464	ENAM	0	0.000278977	EFO_0000249	Alzheimer's disease	EFO_0000249-2	EFO_0000618;MONDO_0002025	nervous system disease;psychiatric disorder
ENSG00000132475	H3F3B	0	0.000109499	EFO_0000249	Alzheimer's disease	EFO_0000249-3;6;3	EFO_0000618;MONDO_0002025	nervous system disease;psychiatric disorder
ENSG00000132604	TERF2	0	7.12873e-05	EFO_0000249	Alzheimer's disease	EFO_0000249-3;6;3	EFO_0000618;MONDO_0002025	nervous system disease;psychiatric disorder
ENSG00000132639	SNAP25	0	0.000207961	EFO_0000249	Alzheimer's disease	EFO_0000249-9	EFO_0000618;MONDO_0002025	nervous system disease;psychiatric disorder
ENSG00000132670	PTPRA	0	6.01036e-05	EFO_0000249	Alzheimer's disease	EFO_0000249-4;3;2	EFO_0000618;MONDO_0002025	nervous system disease;psychiatric disorder
ENSG00000132692	BCAN	0	0.000121491	EFO_0000249	Alzheimer's disease	EFO_0000249-2	EFO_0000618;MONDO_0002025	nervous system disease;psychiatric disorder
ENSG00000132718	SYT11	0	0.000121556	EFO_0000249	Alzheimer's disease	EFO_0000249-4;6	EFO_0000618;MONDO_0002025	nervous system disease;psychiatric disorder
ENSG00000132842	AP3B1	0	0.000124878	EFO_0000249	Alzheimer's disease	EFO_0000249-4;6	EFO_0000618;MONDO_0002025	nervous system disease;psychiatric disorder
ENSG00000132970	WASF3	0	5.81054e-05	EFO_0000249	Alzheimer's disease	EFO_0000249-4;3;2	EFO_0000618;MONDO_0002025	nervous system disease;psychiatric disorder
ENSG00000133056	PIK3C2B	0	6.23891e-05	EFO_0000249	Alzheimer's disease	EFO_0000249-4;3;7	EFO_0000618;MONDO_0002025	nervous system disease;psychiatric disorder
ENSG00000133101	CCNA1	0	0.000118607	EFO_0000249	Alzheimer's disease	EFO_0000249-3;11	EFO_0000618;MONDO_0002025	nervous system disease;psychiatric disorder
ENSG00000133124	IRS4	0	9.01728e-05	EFO_0000249	Alzheimer's disease	EFO_0000249-4;3;7	EFO_0000618;MONDO_0002025	nervous system disease;psychiatric disorder
ENSG00000133703	KRAS	0	0.000332319	EFO_0000249	Alzheimer's disease	EFO_0000249-4;3;7	EFO_0000618;MONDO_0002025	nervous system disease;psychiatric disorder
ENSG00000133895	MEN1	0	0.00021572	EFO_0000249	Alzheimer's disease	EFO_0000249-2	EFO_0000618;MONDO_0002025	nervous system disease;psychiatric disorder
ENSG00000133961	NUMB	0	8.08361e-05	EFO_0000249	Alzheimer's disease	EFO_0000249-3;11	EFO_0000618;MONDO_0002025	nervous system disease;psychiatric disorder
ENSG00000134215	VAV3	0	0.000142601	EFO_0000249	Alzheimer's disease	EFO_0000249-4;3;2	EFO_0000618;MONDO_0002025	nervous system disease;psychiatric disorder
ENSG00000134243	SORT1	0	0.000337889	EFO_0000249	Alzheimer's disease	EFO_0000249-4;6	EFO_0000618;MONDO_0002025	nervous system disease;psychiatric disorder
ENSG00000134259	NGF	0	0.000207011	EFO_0000249	Alzheimer's disease	EFO_0000249-4;3;7	EFO_0000618;MONDO_0002025	nervous system disease;psychiatric disorder
ENSG00000134318	ROCK2	0	6.66155e-05	EFO_0000249	Alzheimer's disease	EFO_0000249-4;3;2	EFO_0000618;MONDO_0002025	nervous system disease;psychiatric disorder
ENSG00000134539	KLRD1	0	0.000201455	EFO_0000249	Alzheimer's disease	EFO_0000249-4;3;2	EFO_0000618;MONDO_0002025	nervous system disease;psychiatric disorder
ENSG00000134853	PDGFRA	0	0.000145778	EFO_0000249	Alzheimer's disease	EFO_0000249-4;3;7	EFO_0000618;MONDO_0002025	nervous system disease;psychiatric disorder
ENSG00000134982	APC	0	0.000200026	EFO_0000249	Alzheimer's disease	EFO_0000249-3;11	EFO_0000618;MONDO_0002025	nervous system disease;psychiatric disorder
ENSG00000135052	GOLM1	0	0.000199732	EFO_0000249	Alzheimer's disease	EFO_0000249-2	EFO_0000618;MONDO_0002025	nervous system disease;psychiatric disorder
ENSG00000135218	CD36	0	0.00016955	EFO_0000249	Alzheimer's disease	EFO_0000249-9	EFO_0000618;MONDO_0002025	nervous system disease;psychiatric disorder
ENSG00000135404	CD63	0	6.07115e-05	EFO_0000249	Alzheimer's disease	EFO_0000249-9	EFO_0000618;MONDO_0002025	nervous system disease;psychiatric disorder
ENSG00000135597	REPS1	0	0.000121988	EFO_0000249	Alzheimer's disease	EFO_0000249-4;6	EFO_0000618;MONDO_0002025	nervous system disease;psychiatric disorder
ENSG00000135605	TEC	0	8.67486e-05	EFO_0000249	Alzheimer's disease	EFO_0000249-4;3;2	EFO_0000618;MONDO_0002025	nervous system disease;psychiatric disorder
ENSG00000135862	LAMC1	0	0.000205497	EFO_0000249	Alzheimer's disease	EFO_0000249-2	EFO_0000618;MONDO_0002025	nervous system disease;psychiatric disorder
ENSG00000135926	TMBIM1	0	9.77855e-05	EFO_0000249	Alzheimer's disease	EFO_0000249-9	EFO_0000618;MONDO_0002025	nervous system disease;psychiatric disorder
ENSG00000135960	EDAR	0.765242	0.00245108	EFO_0000249	Alzheimer's disease	EFO_0000249-3;11	EFO_0000618;MONDO_0002025	nervous system disease;psychiatric disorder
ENSG00000136026	CKAP4	0	0.000321353	EFO_0000249	Alzheimer's disease	EFO_0000249-9	EFO_0000618;MONDO_0002025	nervous system disease;psychiatric disorder
ENSG00000136238	RAC1	0	0.000473637	EFO_0000249	Alzheimer's disease	EFO_0000249-4;3;2	EFO_0000618;MONDO_0002025	nervous system disease;psychiatric disorder
ENSG00000136573	BLK	0	0.000127525	EFO_0000249	Alzheimer's disease	EFO_0000249-4;3;2	EFO_0000618;MONDO_0002025	nervous system disease;psychiatric disorder
ENSG00000136717	BIN1	0.825447	0.00295613	EFO_0000249	Alzheimer's disease	EFO_0000249-4;6	EFO_0000618;MONDO_0002025	nervous system disease;psychiatric disorder
ENSG00000136720	HS6ST1	0	0.000138576	EFO_0000249	Alzheimer's disease	EFO_0000249-2	EFO_0000618;MONDO_0002025	nervous system disease;psychiatric disorder
ENSG00000136738	STAM	0	0.00015798	EFO_0000249	Alzheimer's disease	EFO_0000249-4;6	EFO_0000618;MONDO_0002025	nervous system disease;psychiatric disorder
ENSG00000136754	ABI1	0	0.00024029	EFO_0000249	Alzheimer's disease	EFO_0000249-4;3;2	EFO_0000618;MONDO_0002025	nervous system disease;psychiatric disorder
ENSG00000136856	SLC2A8	0	0.000117868	EFO_0000249	Alzheimer's disease	EFO_0000249-4;6	EFO_0000618;MONDO_0002025	nervous system disease;psychiatric disorder
ENSG00000136930	PSMB7	0	0.000130065	EFO_0000249	Alzheimer's disease	EFO_0000249-3;11	EFO_0000618;MONDO_0002025	nervous system disease;psychiatric disorder
ENSG00000137261	KIAA0319	0	0.000117618	EFO_0000249	Alzheimer's disease	EFO_0000249-4;6	EFO_0000618;MONDO_0002025	nervous system disease;psychiatric disorder
ENSG00000137309	HMGA1	0	0.000113802	EFO_0000249	Alzheimer's disease	EFO_0000249-3;6;3	EFO_0000618;MONDO_0002025	nervous system disease;psychiatric disorder
ENSG00000137337	MDC1	0	0.000202441	EFO_0000249	Alzheimer's disease	EFO_0000249-3;6;3	EFO_0000618;MONDO_0002025	nervous system disease;psychiatric disorder
ENSG00000137486	ARRB1	0	0.000347263	EFO_0000249	Alzheimer's disease	EFO_0000249-4;6	EFO_0000618;MONDO_0002025	nervous system disease;psychiatric disorder
ENSG00000137845	ADAM10	0.652982	0.00242621	EFO_0000249	Alzheimer's disease	EFO_0000249-9	EFO_0000618;MONDO_0002025	nervous system disease;psychiatric disorder
ENSG00000137942	FNBP1L	0	0.00011967	EFO_0000249	Alzheimer's disease	EFO_0000249-4;6	EFO_0000618;MONDO_0002025	nervous system disease;psychiatric disorder
ENSG00000138071	ACTR2	0	0.00026854	EFO_0000249	Alzheimer's disease	EFO_0000249-4;6	EFO_0000618;MONDO_0002025	nervous system disease;psychiatric disorder
ENSG00000138246	DNAJC13	0	0.000145697	EFO_0000249	Alzheimer's disease	EFO_0000249-9	EFO_0000618;MONDO_0002025	nervous system disease;psychiatric disorder
ENSG00000138376	BARD1	0	0.000101176	EFO_0000249	Alzheimer's disease	EFO_0000249-3;6;3	EFO_0000618;MONDO_0002025	nervous system disease;psychiatric disorder
ENSG00000138385	SSB	0	7.42779e-05	EFO_0000249	Alzheimer's disease	EFO_0000249-3;6;3	EFO_0000618;MONDO_0002025	nervous system disease;psychiatric disorder
ENSG00000138443	ABI2	0	0.000108261	EFO_0000249	Alzheimer's disease	EFO_0000249-4;3;2	EFO_0000618;MONDO_0002025	nervous system disease;psychiatric disorder
ENSG00000138448	ITGAV	0	0.000214897	EFO_0000249	Alzheimer's disease	EFO_0000249-9	EFO_0000618;MONDO_0002025	nervous system disease;psychiatric disorder
ENSG00000138604	GLCE	0	0.000154561	EFO_0000249	Alzheimer's disease	EFO_0000249-2	EFO_0000618;MONDO_0002025	nervous system disease;psychiatric disorder
ENSG00000138685	FGF2	0	0.000240997	EFO_0000249	Alzheimer's disease	EFO_0000249-4;3;7	EFO_0000618;MONDO_0002025	nervous system disease;psychiatric disorder
ENSG00000138760	SCARB2	0	0.000193262	EFO_0000249	Alzheimer's disease	EFO_0000249-4;6	EFO_0000618;MONDO_0002025	nervous system disease;psychiatric disorder
ENSG00000138798	EGF	0	0.000558929	EFO_0000249	Alzheimer's disease	EFO_0000249-4;3;7	EFO_0000618;MONDO_0002025	nervous system disease;psychiatric disorder
ENSG00000138814	PPP3CA	0	7.83431e-05	EFO_0000249	Alzheimer's disease	EFO_0000249-4;6	EFO_0000618;MONDO_0002025	nervous system disease;psychiatric disorder
ENSG00000139278	GLIPR1	0	5.98391e-05	EFO_0000249	Alzheimer's disease	EFO_0000249-9	EFO_0000618;MONDO_0002025	nervous system disease;psychiatric disorder
ENSG00000139370	SLC15A4	0	9.82989e-05	EFO_0000249	Alzheimer's disease	EFO_0000249-9	EFO_0000618;MONDO_0002025	nervous system disease;psychiatric disorder
ENSG00000139572	GPR84	0	0.000165846	EFO_0000249	Alzheimer's disease	EFO_0000249-9	EFO_0000618;MONDO_0002025	nervous system disease;psychiatric disorder
ENSG00000140022	STON2	0	0.000131871	EFO_0000249	Alzheimer's disease	EFO_0000249-4;6	EFO_0000618;MONDO_0002025	nervous system disease;psychiatric disorder
ENSG00000140093	SERPINA10	0	0.000146505	EFO_0000249	Alzheimer's disease	EFO_0000249-2	EFO_0000618;MONDO_0002025	nervous system disease;psychiatric disorder
ENSG00000140284	SLC27A2	0	0.000206757	EFO_0000249	Alzheimer's disease	EFO_0000249-9	EFO_0000618;MONDO_0002025	nervous system disease;psychiatric disorder
ENSG00000140443	IGF1R	0	0.00012663	EFO_0000249	Alzheimer's disease	EFO_0000249-4;3;7	EFO_0000618;MONDO_0002025	nervous system disease;psychiatric disorder
ENSG00000140545	MFGE8	0	0.000147544	EFO_0000249	Alzheimer's disease	EFO_0000249-2	EFO_0000618;MONDO_0002025	nervous system disease;psychiatric disorder
ENSG00000140600	SH3GL3	0	0.00014315	EFO_0000249	Alzheimer's disease	EFO_0000249-4;6	EFO_0000618;MONDO_0002025	nervous system disease;psychiatric disorder
ENSG00000140678	ITGAX	0	0.000145898	EFO_0000249	Alzheimer's disease	EFO_0000249-9	EFO_0000618;MONDO_0002025	nervous system disease;psychiatric disorder
ENSG00000140943	MBTPS1	0	0.000156077	EFO_0000249	Alzheimer's disease	EFO_0000249-2	EFO_0000618;MONDO_0002025	nervous system disease;psychiatric disorder
ENSG00000140992	PDPK1	0	0.000172085	EFO_0000249	Alzheimer's disease	EFO_0000249-4;3;7	EFO_0000618;MONDO_0002025	nervous system disease;psychiatric disorder
ENSG00000141367	CLTC	0	0.000285329	EFO_0000249	Alzheimer's disease	EFO_0000249-4;6	EFO_0000618;MONDO_0002025	nervous system disease;psychiatric disorder
ENSG00000141480	ARRB2	0	0.000375729	EFO_0000249	Alzheimer's disease	EFO_0000249-4;6	EFO_0000618;MONDO_0002025	nervous system disease;psychiatric disorder
ENSG00000141524	TMC6	0	0.000136182	EFO_0000249	Alzheimer's disease	EFO_0000249-9	EFO_0000618;MONDO_0002025	nervous system disease;psychiatric disorder
ENSG00000141736	ERBB2	0	0.000467288	EFO_0000249	Alzheimer's disease	EFO_0000249-4;3;7	EFO_0000618;MONDO_0002025	nervous system disease;psychiatric disorder
ENSG00000141753	IGFBP4	0	0.000147441	EFO_0000249	Alzheimer's disease	EFO_0000249-2	EFO_0000618;MONDO_0002025	nervous system disease;psychiatric disorder
ENSG00000141905	NFIC	0.733119	0.00245362	EFO_0000249	Alzheimer's disease	EFO_0000249-3;6;3	EFO_0000618;MONDO_0002025	nervous system disease;psychiatric disorder
ENSG00000141968	VAV1	0	0.000229819	EFO_0000249	Alzheimer's disease	EFO_0000249-4;3;2	EFO_0000618;MONDO_0002025	nervous system disease;psychiatric disorder
ENSG00000141985	SH3GL1	0	0.000148538	EFO_0000249	Alzheimer's disease	EFO_0000249-4;6	EFO_0000618;MONDO_0002025	nervous system disease;psychiatric disorder
ENSG00000142185	TRPM2	0	0.000115083	EFO_0000249	Alzheimer's disease	EFO_0000249-9	EFO_0000618;MONDO_0002025	nervous system disease;psychiatric disorder
ENSG00000142208	AKT1	0	0.000548222	EFO_0000249	Alzheimer's disease	EFO_0000249-4;3;7	EFO_0000618;MONDO_0002025	nervous system disease;psychiatric disorder
ENSG00000142507	PSMB6	0	0.000134672	EFO_0000249	Alzheimer's disease	EFO_0000249-3;11	EFO_0000618;MONDO_0002025	nervous system disease;psychiatric disorder
ENSG00000142583	SLC2A5	0	0.00010497	EFO_0000249	Alzheimer's disease	EFO_0000249-9	EFO_0000618;MONDO_0002025	nervous system disease;psychiatric disorder
ENSG00000142798	HSPG2	0	0.000315397	EFO_0000249	Alzheimer's disease	EFO_0000249-2	EFO_0000618;MONDO_0002025	nervous system disease;psychiatric disorder
ENSG00000142871	CCN1	0	0.000152596	EFO_0000249	Alzheimer's disease	EFO_0000249-2	EFO_0000618;MONDO_0002025	nervous system disease;psychiatric disorder
ENSG00000143106	PSMA5	0	0.000150702	EFO_0000249	Alzheimer's disease	EFO_0000249-3;11	EFO_0000618;MONDO_0002025	nervous system disease;psychiatric disorder
ENSG00000143119	CD53	0	0.000164573	EFO_0000249	Alzheimer's disease	EFO_0000249-9	EFO_0000618;MONDO_0002025	nervous system disease;psychiatric disorder
ENSG00000143226	FCGR2A	0	0.000209689	EFO_0000249	Alzheimer's disease	EFO_0000249-4;3;2	EFO_0000618;MONDO_0002025	nervous system disease;psychiatric disorder
ENSG00000143321	HDGF	0	7.3153e-05	EFO_0000249	Alzheimer's disease	EFO_0000249-3;6;3	EFO_0000618;MONDO_0002025	nervous system disease;psychiatric disorder
ENSG00000143322	ABL2	0	0.000497746	EFO_0000249	Alzheimer's disease	EFO_0000249-4;3;2	EFO_0000618;MONDO_0002025	nervous system disease;psychiatric disorder
ENSG00000143379	SETDB1	0	8.84012e-05	EFO_0000249	Alzheimer's disease	EFO_0000249-3;6;3	EFO_0000618;MONDO_0002025	nervous system disease;psychiatric disorder
ENSG00000143553	SNAPIN	0	0.000107692	EFO_0000249	Alzheimer's disease	EFO_0000249-4;6	EFO_0000618;MONDO_0002025	nervous system disease;psychiatric disorder
ENSG00000143753	DEGS1	0	0.00013247	EFO_0000249	Alzheimer's disease	EFO_0000249-9	EFO_0000618;MONDO_0002025	nervous system disease;psychiatric disorder
ENSG00000143799	PARP1	0	0.000183243	EFO_0000249	Alzheimer's disease	EFO_0000249-3;6;3	EFO_0000618;MONDO_0002025	nervous system disease;psychiatric disorder
ENSG00000143858	SYT2	0	0.000143739	EFO_0000249	Alzheimer's disease	EFO_0000249-4;6	EFO_0000618;MONDO_0002025	nervous system disease;psychiatric disorder
ENSG00000143862	ARL8A	0	0.000123543	EFO_0000249	Alzheimer's disease	EFO_0000249-9	EFO_0000618;MONDO_0002025	nervous system disease;psychiatric disorder
ENSG00000143870	PDIA6	0	0.000198711	EFO_0000249	Alzheimer's disease	EFO_0000249-2	EFO_0000618;MONDO_0002025	nervous system disease;psychiatric disorder
ENSG00000144566	RAB5A	0	0.000335168	EFO_0000249	Alzheimer's disease	EFO_0000249-4;6	EFO_0000618;MONDO_0002025	nervous system disease;psychiatric disorder
ENSG00000144724	PTPRG	0.87615	0.00282171	EFO_0000249	Alzheimer's disease	EFO_0000249-4;3;7	EFO_0000618;MONDO_0002025	nervous system disease;psychiatric disorder
ENSG00000144891	AGTR1	0	0.000345869	EFO_0000249	Alzheimer's disease	EFO_0000249-4;6	EFO_0000618;MONDO_0002025	nervous system disease;psychiatric disorder
ENSG00000145192	AHSG	0	0.000241929	EFO_0000249	Alzheimer's disease	EFO_0000249-2	EFO_0000618;MONDO_0002025	nervous system disease;psychiatric disorder
ENSG00000145386	CCNA2	0	0.00030183	EFO_0000249	Alzheimer's disease	EFO_0000249-3;11	EFO_0000618;MONDO_0002025	nervous system disease;psychiatric disorder
ENSG00000145675	PIK3R1	0	0.000904285	EFO_0000249	Alzheimer's disease	EFO_0000249-4;3;7	EFO_0000618;MONDO_0002025	nervous system disease;psychiatric disorder
ENSG00000145715	RASA1	0	0.000185262	EFO_0000249	Alzheimer's disease	EFO_0000249-4;3;2	EFO_0000618;MONDO_0002025	nervous system disease;psychiatric disorder
ENSG00000146070	PLA2G7	0	0.000123476	EFO_0000249	Alzheimer's disease	EFO_0000249-2	EFO_0000618;MONDO_0002025	nervous system disease;psychiatric disorder
ENSG00000146232	NFKBIE	0	6.31162e-05	EFO_0000249	Alzheimer's disease	EFO_0000249-3;11	EFO_0000618;MONDO_0002025	nervous system disease;psychiatric disorder
ENSG00000146648	EGFR	0	0.000970699	EFO_0000249	Alzheimer's disease	EFO_0000249-4;6	EFO_0000618;MONDO_0002025	nervous system disease;psychiatric disorder
ENSG00000146674	IGFBP3	0	0.000169689	EFO_0000249	Alzheimer's disease	EFO_0000249-2	EFO_0000618;MONDO_0002025	nervous system disease;psychiatric disorder
ENSG00000146678	IGFBP1	0	0.000157195	EFO_0000249	Alzheimer's disease	EFO_0000249-2	EFO_0000618;MONDO_0002025	nervous system disease;psychiatric disorder
ENSG00000147010	SH3KBP1	0	0.000243992	EFO_0000249	Alzheimer's disease	EFO_0000249-4;6	EFO_0000618;MONDO_0002025	nervous system disease;psychiatric disorder
ENSG00000147234	FRMPD3	0	7.77593e-05	EFO_0000249	Alzheimer's disease	EFO_0000249-9	EFO_0000618;MONDO_0002025	nervous system disease;psychiatric disorder
ENSG00000147257	GPC3	0	0.000425045	EFO_0000249	Alzheimer's disease	EFO_0000249-2	EFO_0000618;MONDO_0002025	nervous system disease;psychiatric disorder
ENSG00000147443	DOK2	0	9.15393e-05	EFO_0000249	Alzheimer's disease	EFO_0000249-4;3;7	EFO_0000618;MONDO_0002025	nervous system disease;psychiatric disorder
ENSG00000147601	TERF1	0	0.000183381	EFO_0000249	Alzheimer's disease	EFO_0000249-3;6;3	EFO_0000618;MONDO_0002025	nervous system disease;psychiatric disorder
ENSG00000147650	LRP12	0	6.09718e-05	EFO_0000249	Alzheimer's disease	EFO_0000249-2	EFO_0000618;MONDO_0002025	nervous system disease;psychiatric disorder
ENSG00000147852	VLDLR	0	9.96894e-05	EFO_0000249	Alzheimer's disease	EFO_0000249-4;6	EFO_0000618;MONDO_0002025	nervous system disease;psychiatric disorder
ENSG00000148053	NTRK2	0	8.548e-05	EFO_0000249	Alzheimer's disease	EFO_0000249-4;3;2	EFO_0000618;MONDO_0002025	nervous system disease;psychiatric disorder
ENSG00000148082	SHC3	0	0.000107375	EFO_0000249	Alzheimer's disease	EFO_0000249-4;3;7	EFO_0000618;MONDO_0002025	nervous system disease;psychiatric disorder
ENSG00000148175	STOM	0	0.000259028	EFO_0000249	Alzheimer's disease	EFO_0000249-9	EFO_0000618;MONDO_0002025	nervous system disease;psychiatric disorder
ENSG00000148429	USP6NL	0.672472	0.00212387	EFO_0000249	Alzheimer's disease	EFO_0000249-4;3;2	EFO_0000618;MONDO_0002025	nervous system disease;psychiatric disorder
ENSG00000148498	PARD3	0	0.000106679	EFO_0000249	Alzheimer's disease	EFO_0000249-4;3;2	EFO_0000618;MONDO_0002025	nervous system disease;psychiatric disorder
ENSG00000148680	HTR7	0	0.000107398	EFO_0000249	Alzheimer's disease	EFO_0000249-4;6	EFO_0000618;MONDO_0002025	nervous system disease;psychiatric disorder
ENSG00000149043	SYT8	0	0.000112071	EFO_0000249	Alzheimer's disease	EFO_0000249-4;6	EFO_0000618;MONDO_0002025	nervous system disease;psychiatric disorder
ENSG00000149136	SSRP1	0	9.30455e-05	EFO_0000249	Alzheimer's disease	EFO_0000249-3;6;3	EFO_0000618;MONDO_0002025	nervous system disease;psychiatric disorder
ENSG00000149177	PTPRJ	0	0.000186991	EFO_0000249	Alzheimer's disease	EFO_0000249-9	EFO_0000618;MONDO_0002025	nervous system disease;psychiatric disorder
ENSG00000149311	ATM	0	0.000200802	EFO_0000249	Alzheimer's disease	EFO_0000249-3;6;3	EFO_0000618;MONDO_0002025	nervous system disease;psychiatric disorder
ENSG00000149357	LAMTOR1	0	0.000151792	EFO_0000249	Alzheimer's disease	EFO_0000249-9	EFO_0000618;MONDO_0002025	nervous system disease;psychiatric disorder
ENSG00000149516	MS4A3	0	0.000120731	EFO_0000249	Alzheimer's disease	EFO_0000249-9	EFO_0000618;MONDO_0002025	nervous system disease;psychiatric disorder
ENSG00000149534	MS4A2	0	8.2385e-05	EFO_0000249	Alzheimer's disease	EFO_0000249-4;3;2	EFO_0000618;MONDO_0002025	nervous system disease;psychiatric disorder
ENSG00000149541	B3GAT3	0	6.70372e-05	EFO_0000249	Alzheimer's disease	EFO_0000249-2	EFO_0000618;MONDO_0002025	nervous system disease;psychiatric disorder
ENSG00000150687	PRSS23	0	0.000166263	EFO_0000249	Alzheimer's disease	EFO_0000249-2	EFO_0000618;MONDO_0002025	nervous system disease;psychiatric disorder
ENSG00000150760	DOCK1	0	6.88825e-05	EFO_0000249	Alzheimer's disease	EFO_0000249-4;3;2	EFO_0000618;MONDO_0002025	nervous system disease;psychiatric disorder
ENSG00000150867	PIP4K2A	0	7.01306e-05	EFO_0000249	Alzheimer's disease	EFO_0000249-4;3;7	EFO_0000618;MONDO_0002025	nervous system disease;psychiatric disorder
ENSG00000151491	EPS8	0	0.000179667	EFO_0000249	Alzheimer's disease	EFO_0000249-4;3;2	EFO_0000618;MONDO_0002025	nervous system disease;psychiatric disorder
ENSG00000151651	ADAM8	0	0.000121351	EFO_0000249	Alzheimer's disease	EFO_0000249-9	EFO_0000618;MONDO_0002025	nervous system disease;psychiatric disorder
ENSG00000151655	ITIH2	0	0.000242263	EFO_0000249	Alzheimer's disease	EFO_0000249-2	EFO_0000618;MONDO_0002025	nervous system disease;psychiatric disorder
ENSG00000151694	ADAM17	0	0.00013801	EFO_0000249	Alzheimer's disease	EFO_0000249-4;3;7	EFO_0000618;MONDO_0002025	nervous system disease;psychiatric disorder
ENSG00000151892	GFRA1	0	6.8558e-05	EFO_0000249	Alzheimer's disease	EFO_0000249-4;3;7	EFO_0000618;MONDO_0002025	nervous system disease;psychiatric disorder
ENSG00000152056	AP1S3	0	6.18625e-05	EFO_0000249	Alzheimer's disease	EFO_0000249-4;6	EFO_0000618;MONDO_0002025	nervous system disease;psychiatric disorder
ENSG00000152291	TGOLN2	0	0.000618979	EFO_0000249	Alzheimer's disease	EFO_0000249-4;6	EFO_0000618;MONDO_0002025	nervous system disease;psychiatric disorder
ENSG00000152583	SPARCL1	0	0.00015825	EFO_0000249	Alzheimer's disease	EFO_0000249-2	EFO_0000618;MONDO_0002025	nervous system disease;psychiatric disorder
ENSG00000152592	DMP1	0	0.000144631	EFO_0000249	Alzheimer's disease	EFO_0000249-2	EFO_0000618;MONDO_0002025	nervous system disease;psychiatric disorder
ENSG00000152595	MEPE	0	0.00015475	EFO_0000249	Alzheimer's disease	EFO_0000249-2	EFO_0000618;MONDO_0002025	nervous system disease;psychiatric disorder
ENSG00000153071	DAB2	0	0.000139361	EFO_0000249	Alzheimer's disease	EFO_0000249-4;6	EFO_0000618;MONDO_0002025	nervous system disease;psychiatric disorder
ENSG00000153317	ASAP1	0	7.7118e-05	EFO_0000249	Alzheimer's disease	EFO_0000249-4;3;2	EFO_0000618;MONDO_0002025	nervous system disease;psychiatric disorder
ENSG00000153395	LPCAT1	0	6.56005e-05	EFO_0000249	Alzheimer's disease	EFO_0000249-9	EFO_0000618;MONDO_0002025	nervous system disease;psychiatric disorder
ENSG00000153563	CD8A	0	5.84678e-05	EFO_0000249	Alzheimer's disease	EFO_0000249-4;3;7	EFO_0000618;MONDO_0002025	nervous system disease;psychiatric disorder
ENSG00000153707	PTPRD	0	9.8077e-05	EFO_0000249	Alzheimer's disease	EFO_0000249-4;3;2	EFO_0000618;MONDO_0002025	nervous system disease;psychiatric disorder
ENSG00000153936	HS2ST1	0	0.00014243	EFO_0000249	Alzheimer's disease	EFO_0000249-2	EFO_0000618;MONDO_0002025	nervous system disease;psychiatric disorder
ENSG00000154305	MIA3	0	0.00016864	EFO_0000249	Alzheimer's disease	EFO_0000249-2	EFO_0000618;MONDO_0002025	nervous system disease;psychiatric disorder
ENSG00000154342	WNT3A	0	7.38729e-05	EFO_0000249	Alzheimer's disease	EFO_0000249-4;6	EFO_0000618;MONDO_0002025	nervous system disease;psychiatric disorder
ENSG00000154611	PSMA8	0	0.00011624	EFO_0000249	Alzheimer's disease	EFO_0000249-3;11	EFO_0000618;MONDO_0002025	nervous system disease;psychiatric disorder
ENSG00000154767	XPC	0	8.16544e-05	EFO_0000249	Alzheimer's disease	EFO_0000249-3;6;3	EFO_0000618;MONDO_0002025	nervous system disease;psychiatric disorder
ENSG00000155849	ELMO1	0	6.95601e-05	EFO_0000249	Alzheimer's disease	EFO_0000249-4;3;2	EFO_0000618;MONDO_0002025	nervous system disease;psychiatric disorder
ENSG00000156076	WIF1	0	6.96776e-05	EFO_0000249	Alzheimer's disease	EFO_0000249-4;6	EFO_0000618;MONDO_0002025	nervous system disease;psychiatric disorder
ENSG00000156873	PHKG2	0	0.000100577	EFO_0000249	Alzheimer's disease	EFO_0000249-3;6;3	EFO_0000618;MONDO_0002025	nervous system disease;psychiatric disorder
ENSG00000157107	FCHO2	0	0.000111967	EFO_0000249	Alzheimer's disease	EFO_0000249-4;6	EFO_0000618;MONDO_0002025	nervous system disease;psychiatric disorder
ENSG00000157168	NRG1	0	9.83605e-05	EFO_0000249	Alzheimer's disease	EFO_0000249-4;3;7	EFO_0000618;MONDO_0002025	nervous system disease;psychiatric disorder
ENSG00000157191	NECAP2	0	0.000121965	EFO_0000249	Alzheimer's disease	EFO_0000249-4;6	EFO_0000618;MONDO_0002025	nervous system disease;psychiatric disorder
ENSG00000157193	LRP8	0	9.83313e-05	EFO_0000249	Alzheimer's disease	EFO_0000249-2	EFO_0000618;MONDO_0002025	nervous system disease;psychiatric disorder
ENSG00000157212	PAXIP1	0	7.94119e-05	EFO_0000249	Alzheimer's disease	EFO_0000249-3;6;3	EFO_0000618;MONDO_0002025	nervous system disease;psychiatric disorder
ENSG00000157404	KIT	0	0.000216168	EFO_0000249	Alzheimer's disease	EFO_0000249-4;3;7	EFO_0000618;MONDO_0002025	nervous system disease;psychiatric disorder
ENSG00000157500	APPL1	0	0.000106131	EFO_0000249	Alzheimer's disease	EFO_0000249-4;6	EFO_0000618;MONDO_0002025	nervous system disease;psychiatric disorder
ENSG00000157851	DPYSL5	0	0.000132964	EFO_0000249	Alzheimer's disease	EFO_0000249-4;3;2	EFO_0000618;MONDO_0002025	nervous system disease;psychiatric disorder
ENSG00000157978	LDLRAP1	0	0.00013339	EFO_0000249	Alzheimer's disease	EFO_0000249-4;6	EFO_0000618;MONDO_0002025	nervous system disease;psychiatric disorder
ENSG00000158019	BABAM2	0	6.32797e-05	EFO_0000249	Alzheimer's disease	EFO_0000249-3;6;3	EFO_0000618;MONDO_0002025	nervous system disease;psychiatric disorder
ENSG00000158092	NCK1	0	0.000294559	EFO_0000249	Alzheimer's disease	EFO_0000249-4;3;2	EFO_0000618;MONDO_0002025	nervous system disease;psychiatric disorder
ENSG00000158195	WASF2	0	8.64752e-05	EFO_0000249	Alzheimer's disease	EFO_0000249-4;3;2	EFO_0000618;MONDO_0002025	nervous system disease;psychiatric disorder
ENSG00000158406	HIST1H4H	0	0.000221226	EFO_0000249	Alzheimer's disease	EFO_0000249-3;6;3	EFO_0000618;MONDO_0002025	nervous system disease;psychiatric disorder
ENSG00000158458	NRG2	0	8.4051e-05	EFO_0000249	Alzheimer's disease	EFO_0000249-4;3;7	EFO_0000618;MONDO_0002025	nervous system disease;psychiatric disorder
ENSG00000158869	FCER1G	0	0.000200762	EFO_0000249	Alzheimer's disease	EFO_0000249-9	EFO_0000618;MONDO_0002025	nervous system disease;psychiatric disorder
ENSG00000158874	APOA2	0	0.000442499	EFO_0000249	Alzheimer's disease	EFO_0000249-2	EFO_0000618;MONDO_0002025	nervous system disease;psychiatric disorder
ENSG00000159082	SYNJ1	0	0.000154345	EFO_0000249	Alzheimer's disease	EFO_0000249-4;6	EFO_0000618;MONDO_0002025	nervous system disease;psychiatric disorder
ENSG00000159352	PSMD4	0	0.000156877	EFO_0000249	Alzheimer's disease	EFO_0000249-3;11	EFO_0000618;MONDO_0002025	nervous system disease;psychiatric disorder
ENSG00000159377	PSMB4	0	0.000156035	EFO_0000249	Alzheimer's disease	EFO_0000249-3;11	EFO_0000618;MONDO_0002025	nervous system disease;psychiatric disorder
ENSG00000160179	ABCG1	0	0.000131619	EFO_0000249	Alzheimer's disease	EFO_0000249-2	EFO_0000618;MONDO_0002025	nervous system disease;psychiatric disorder
ENSG00000160255	ITGB2	0	0.000335958	EFO_0000249	Alzheimer's disease	EFO_0000249-9	EFO_0000618;MONDO_0002025	nervous system disease;psychiatric disorder
ENSG00000160293	VAV2	0	0.000181788	EFO_0000249	Alzheimer's disease	EFO_0000249-4;3;2	EFO_0000618;MONDO_0002025	nervous system disease;psychiatric disorder
ENSG00000160654	CD3G	0	0.000241819	EFO_0000249	Alzheimer's disease	EFO_0000249-4;6	EFO_0000618;MONDO_0002025	nervous system disease;psychiatric disorder
ENSG00000160691	SHC1	0	0.000451395	EFO_0000249	Alzheimer's disease	EFO_0000249-4;3;7	EFO_0000618;MONDO_0002025	nervous system disease;psychiatric disorder
ENSG00000160796	NBEAL2	0	0.000157741	EFO_0000249	Alzheimer's disease	EFO_0000249-9	EFO_0000618;MONDO_0002025	nervous system disease;psychiatric disorder
ENSG00000160867	FGFR4	0	8.27602e-05	EFO_0000249	Alzheimer's disease	EFO_0000249-4;3;7	EFO_0000618;MONDO_0002025	nervous system disease;psychiatric disorder
ENSG00000161057	PSMC2	0	0.000160666	EFO_0000249	Alzheimer's disease	EFO_0000249-3;11	EFO_0000618;MONDO_0002025	nervous system disease;psychiatric disorder
ENSG00000161202	DVL3	0	0.000206843	EFO_0000249	Alzheimer's disease	EFO_0000249-3;11	EFO_0000618;MONDO_0002025	nervous system disease;psychiatric disorder
ENSG00000161203	AP2M1	0	0.000239706	EFO_0000249	Alzheimer's disease	EFO_0000249-4;6	EFO_0000618;MONDO_0002025	nervous system disease;psychiatric disorder
ENSG00000161270	NPHS1	0	9.29841e-05	EFO_0000249	Alzheimer's disease	EFO_0000249-4;3;2	EFO_0000618;MONDO_0002025	nervous system disease;psychiatric disorder
ENSG00000162337	LRP5	0	8.22768e-05	EFO_0000249	Alzheimer's disease	EFO_0000249-4;6	EFO_0000618;MONDO_0002025	nervous system disease;psychiatric disorder
ENSG00000162341	TPCN2	0	0.00112271	EFO_0000249	Alzheimer's disease	EFO_0000249-4;6	EFO_0000618;MONDO_0002025	nervous system disease;psychiatric disorder
ENSG00000162344	FGF19	0	6.49033e-05	EFO_0000249	Alzheimer's disease	EFO_0000249-4;3;7	EFO_0000618;MONDO_0002025	nervous system disease;psychiatric disorder
ENSG00000162512	SDC3	0	0.000308547	EFO_0000249	Alzheimer's disease	EFO_0000249-2	EFO_0000618;MONDO_0002025	nervous system disease;psychiatric disorder
ENSG00000162552	WNT4	0	6.21838e-05	EFO_0000249	Alzheimer's disease	EFO_0000249-4;6	EFO_0000618;MONDO_0002025	nervous system disease;psychiatric disorder
ENSG00000162576	MXRA8	0	0.000142157	EFO_0000249	Alzheimer's disease	EFO_0000249-2	EFO_0000618;MONDO_0002025	nervous system disease;psychiatric disorder
ENSG00000162623	TYW3	0	6.02986e-05	EFO_0000249	Alzheimer's disease	EFO_0000249-4;6	EFO_0000618;MONDO_0002025	nervous system disease;psychiatric disorder
ENSG00000162704	ARPC5	0	0.000159329	EFO_0000249	Alzheimer's disease	EFO_0000249-4;6	EFO_0000618;MONDO_0002025	nervous system disease;psychiatric disorder
ENSG00000162924	REL	0	0.000236605	EFO_0000249	Alzheimer's disease	EFO_0000249-3;11	EFO_0000618;MONDO_0002025	nervous system disease;psychiatric disorder
ENSG00000162959	MEMO1	0	6.1377e-05	EFO_0000249	Alzheimer's disease	EFO_0000249-4;3;7	EFO_0000618;MONDO_0002025	nervous system disease;psychiatric disorder
ENSG00000163041	H3F3A	0	0.000114992	EFO_0000249	Alzheimer's disease	EFO_0000249-3;6;3	EFO_0000618;MONDO_0002025	nervous system disease;psychiatric disorder
ENSG00000163430	FSTL1	0	0.000167446	EFO_0000249	Alzheimer's disease	EFO_0000249-2	EFO_0000618;MONDO_0002025	nervous system disease;psychiatric disorder
ENSG00000163453	IGFBP7	0	0.000146524	EFO_0000249	Alzheimer's disease	EFO_0000249-2	EFO_0000618;MONDO_0002025	nervous system disease;psychiatric disorder
ENSG00000163466	ARPC2	0	0.000171261	EFO_0000249	Alzheimer's disease	EFO_0000249-4;6	EFO_0000618;MONDO_0002025	nervous system disease;psychiatric disorder
ENSG00000163513	TGFBR2	0	8.04933e-05	EFO_0000249	Alzheimer's disease	EFO_0000249-4;3;2	EFO_0000618;MONDO_0002025	nervous system disease;psychiatric disorder
ENSG00000163558	PRKCI	0	0.000105568	EFO_0000249	Alzheimer's disease	EFO_0000249-4;3;2	EFO_0000618;MONDO_0002025	nervous system disease;psychiatric disorder
ENSG00000163564	PYHIN1	0	7.93887e-05	EFO_0000249	Alzheimer's disease	EFO_0000249-3;6;3	EFO_0000618;MONDO_0002025	nervous system disease;psychiatric disorder
ENSG00000163631	ALB	0	0.000641471	EFO_0000249	Alzheimer's disease	EFO_0000249-2	EFO_0000618;MONDO_0002025	nervous system disease;psychiatric disorder
ENSG00000163636	PSMD6	0	0.000208708	EFO_0000249	Alzheimer's disease	EFO_0000249-3;11	EFO_0000618;MONDO_0002025	nervous system disease;psychiatric disorder
ENSG00000163956	LRPAP1	0	7.27416e-05	EFO_0000249	Alzheimer's disease	EFO_0000249-4;6	EFO_0000618;MONDO_0002025	nervous system disease;psychiatric disorder
ENSG00000163961	RNF168	0	5.75911e-05	EFO_0000249	Alzheimer's disease	EFO_0000249-3;6;3	EFO_0000618;MONDO_0002025	nervous system disease;psychiatric disorder
ENSG00000163975	MELTF	0	0.00017732	EFO_0000249	Alzheimer's disease	EFO_0000249-2	EFO_0000618;MONDO_0002025	nervous system disease;psychiatric disorder
ENSG00000164045	CDC25A	0	9.50458e-05	EFO_0000249	Alzheimer's disease	EFO_0000249-3;11	EFO_0000618;MONDO_0002025	nervous system disease;psychiatric disorder
ENSG00000164054	SHISA5	0	0.000142942	EFO_0000249	Alzheimer's disease	EFO_0000249-2	EFO_0000618;MONDO_0002025	nervous system disease;psychiatric disorder
ENSG00000164362	TERT	0	7.33236e-05	EFO_0000249	Alzheimer's disease	EFO_0000249-3;6;3	EFO_0000618;MONDO_0002025	nervous system disease;psychiatric disorder
ENSG00000164690	SHH	0	9.85165e-05	EFO_0000249	Alzheimer's disease	EFO_0000249-3;11	EFO_0000618;MONDO_0002025	nervous system disease;psychiatric disorder
ENSG00000164867	NOS3	0	0.000205748	EFO_0000249	Alzheimer's disease	EFO_0000249-4;3;7	EFO_0000618;MONDO_0002025	nervous system disease;psychiatric disorder
ENSG00000164885	CDK5	0	0.000131028	EFO_0000249	Alzheimer's disease	EFO_0000249-4;3;2	EFO_0000618;MONDO_0002025	nervous system disease;psychiatric disorder
ENSG00000165025	SYK	0	0.000252018	EFO_0000249	Alzheimer's disease	EFO_0000249-4;3;2	EFO_0000618;MONDO_0002025	nervous system disease;psychiatric disorder
ENSG00000165102	HGSNAT	0	0.000116642	EFO_0000249	Alzheimer's disease	EFO_0000249-9	EFO_0000618;MONDO_0002025	nervous system disease;psychiatric disorder
ENSG00000165168	CYBB	0	0.00013835	EFO_0000249	Alzheimer's disease	EFO_0000249-9	EFO_0000618;MONDO_0002025	nervous system disease;psychiatric disorder
ENSG00000165219	GAPVD1	0	0.000124197	EFO_0000249	Alzheimer's disease	EFO_0000249-4;6	EFO_0000618;MONDO_0002025	nervous system disease;psychiatric disorder
[truncated: 263,523+ more rows]

## Sheet: Gene modules
module	Overlapping module ID	traits.EFO.IDs	padj.KS	gene.count	gwas.count	EFO_name	top3_GOBP(IDs)	top3_GOBP(names)
EFO_0000249-4;6	1	EFO_0000249	8.6195	168	2	Alzheimer's disease	GO:0006897;GO:0006898;GO:0030100	endocytosis;receptor-mediated endocytosis;regulation of endocytosis
EFO_0000249-3;11	2	EFO_0000249	7.0701	101	2	Alzheimer's disease	GO:0006521;GO:0061418;GO:1902036	regulation of cellular amino acid metabolic process;regulation of transcription from RNA polymerase II promoter in response to hypoxia;regulation of hematopoietic stem cell differentiation
EFO_0000270-2;7	2	EFO_0000270	10.2746	123	5	asthma	GO:0061418;GO:0033209;GO:0006521	regulation of transcription from RNA polymerase II promoter in response to hypoxia;tumor necrosis factor-mediated signaling pathway;regulation of cellular amino acid metabolic process
EFO_0000270-15	3	EFO_0000270	55.3903	283	2	asthma	GO:0000209;GO:0043687;GO:0043161	protein polyubiquitination;post-translational protein modification;proteasome-mediated ubiquitin-dependent protein catabolic process
EFO_0000095-1;1	4	EFO_0000095	33.0578	107	4	chronic lymphocytic leukemia	GO:0060333;GO:0034341;GO:0071346	interferon-gamma-mediated signaling pathway;response to interferon-gamma;cellular response to interferon-gamma
EFO_0000275-2;18	2	EFO_0000275	6.92128	100	3	atrial fibrillation	GO:0006521;GO:0031145;GO:0061418	regulation of cellular amino acid metabolic process;anaphase-promoting complex-dependent catabolic process;regulation of transcription from RNA polymerase II promoter in response to hypoxia
EFO_0000289-4;7	5	EFO_0000289	7.30724	11	2	bipolar disorder	GO:0006171;GO:0034199;GO:0009190	cAMP biosynthetic process;activation of protein kinase A activity;cyclic nucleotide biosynthetic process
EFO_0000275-4	6	EFO_0000275	7.27678	11	2	atrial fibrillation	GO:0071805;GO:0006813;GO:0015672	potassium ion transmembrane transport;potassium ion transport;monovalent inorganic cation transport
EFO_0000270-1;10	1	EFO_0000270	4.19019	138	3	asthma	GO:0006897;GO:0006898;GO:0072583	endocytosis;receptor-mediated endocytosis;clathrin-dependent endocytosis
EFO_0000270-7	7	EFO_0000270	8.51018	259	2	asthma	GO:0000377;GO:0000398;GO:0000375	RNA splicing, via transesterification reactions with bulged adenosine as nucleophile;mRNA splicing, via spliceosome;RNA splicing, via transesterification reactions
EFO_0000305-1;10	2	EFO_0000305	8.17404	110	3	breast carcinoma	GO:0006521;GO:0061418;GO:0090090	regulation of cellular amino acid metabolic process;regulation of transcription from RNA polymerase II promoter in response to hypoxia;negative regulation of canonical Wnt signaling pathway
EFO_0000270-3;3	8	EFO_0000270	42.1033	192	3	asthma	GO:0007187;GO:0007193;GO:0007188	G protein-coupled receptor signaling pathway, coupled to cyclic nucleotide second messenger;adenylate cyclase-inhibiting G protein-coupled receptor signaling pathway;adenylate cyclase-modulating G protein-coupled receptor signaling pathway
EFO_0000305-2;4	9	EFO_0000305	8.72681	77	2	breast carcinoma	GO:0019933;GO:0007187;GO:0019935	cAMP-mediated signaling;G protein-coupled receptor signaling pathway, coupled to cyclic nucleotide second messenger;cyclic-nucleotide-mediated signaling
EFO_0000289-2;6	10	EFO_0000289	11.9609	109	3	bipolar disorder	GO:0097711;GO:0140056;GO:0022406	ciliary basal body-plasma membrane docking;organelle localization by membrane tethering;membrane docking
EFO_0000270-6	11	EFO_0000270	17.5204	36	2	asthma	GO:0030198;GO:0043062;GO:0030574	extracellular matrix organization;extracellular structure organization;collagen catabolic process
EFO_0000319-10	7	EFO_0000319	6.4669	241	2	cardiovascular disease	GO:0000377;GO:0000398;GO:0000375	RNA splicing, via transesterification reactions with bulged adenosine as nucleophile;mRNA splicing, via spliceosome;RNA splicing, via transesterification reactions
EFO_0000249-9	12	EFO_0000249	5.84782	120	2	Alzheimer's disease	GO:0043312;GO:0002283;GO:0002446	neutrophil degranulation;neutrophil activation involved in immune response;neutrophil mediated immunity
EFO_0000249-2	13	EFO_0000249	33.0466	154	4	Alzheimer's disease	GO:0043687;GO:0034368;GO:0034369	post-translational protein modification;protein-lipid complex remodeling;plasma lipoprotein particle remodeling
EFO_0000319-15	13	EFO_0000319	7.13325	111	4	cardiovascular disease	GO:0043687;GO:0034368;GO:0034369	post-translational protein modification;protein-lipid complex remodeling;plasma lipoprotein particle remodeling
EFO_0000319-1;27	1	EFO_0000319	2.255	110	2	cardiovascular disease	GO:0006897;GO:0006898;GO:0072583	endocytosis;receptor-mediated endocytosis;clathrin-dependent endocytosis
EFO_0000319-8;2	10	EFO_0000319	1.40827	121	5	cardiovascular disease	GO:0097711;GO:0140056;GO:0022406	ciliary basal body-plasma membrane docking;organelle localization by membrane tethering;membrane docking
EFO_0000319-2;12	2	EFO_0000319	5.98926	98	3	cardiovascular disease	GO:0006521;GO:0031145;GO:0061418	regulation of cellular amino acid metabolic process;anaphase-promoting complex-dependent catabolic process;regulation of transcription from RNA polymerase II promoter in response to hypoxia
EFO_0000341-11	11	EFO_0000341	22.3544	36	2	chronic obstructive pulmonary disease	GO:0030198;GO:0043062;GO:0030574	extracellular matrix organization;extracellular structure organization;collagen catabolic process
EFO_0000378-11	7	EFO_0000378	6.07592	249	2	coronary artery disease	GO:0000377;GO:0000398;GO:0000375	RNA splicing, via transesterification reactions with bulged adenosine as nucleophile;mRNA splicing, via spliceosome;RNA splicing, via transesterification reactions
EFO_0000275-17	3	EFO_0000275	60.3416	296	2	atrial fibrillation	GO:0000209;GO:0043687;GO:0043161	protein polyubiquitination;post-translational protein modification;proteasome-mediated ubiquitin-dependent protein catabolic process
EFO_0000275-14;3	14	EFO_0000275	1.89051	181	2	atrial fibrillation	GO:0006413;GO:0006614;GO:0006613	translational initiation;SRP-dependent cotranslational protein targeting to membrane;cotranslational protein targeting to membrane
EFO_0000289-1;1	4	EFO_0000289	3.85879	103	2	bipolar disorder	GO:0060333;GO:0034341;GO:0071346	interferon-gamma-mediated signaling pathway;response to interferon-gamma;cellular response to interferon-gamma
EFO_0000341-2;2	15	EFO_0000341	10.723	118	2	chronic obstructive pulmonary disease	GO:0007200;GO:0051480;GO:0007204	phospholipase C-activating G protein-coupled receptor signaling pathway;regulation of cytosolic calcium ion concentration;positive regulation of cytosolic calcium ion concentration
EFO_0000319-3;3	9	EFO_0000319	13.7758	82	3	cardiovascular disease	GO:0007187;GO:0019933;GO:0019935	G protein-coupled receptor signaling pathway, coupled to cyclic nucleotide second messenger;cAMP-mediated signaling;cyclic-nucleotide-mediated signaling
EFO_0000319-3;1	8	EFO_0000319	69.6203	242	5	cardiovascular disease	GO:0007187;GO:0007188;GO:0007193	G protein-coupled receptor signaling pathway, coupled to cyclic nucleotide second messenger;adenylate cyclase-modulating G protein-coupled receptor signaling pathway;adenylate cyclase-inhibiting G protein-coupled receptor signaling pathway
EFO_0000305-2;7	5	EFO_0000305	4.87526	11	2	breast carcinoma	GO:0006171;GO:0034199;GO:0009190	cAMP biosynthetic process;activation of protein kinase A activity;cyclic nucleotide biosynthetic process
EFO_0000378-12	12	EFO_0000378	1.56031	111	2	coronary artery disease	GO:0043312;GO:0002283;GO:0002446	neutrophil degranulation;neutrophil activation involved in immune response;neutrophil mediated immunity
EFO_0000384-16	3	EFO_0000384	37.6432	294	2	Crohn's disease	GO:0000209;GO:0043687;GO:0043161	protein polyubiquitination;post-translational protein modification;proteasome-mediated ubiquitin-dependent protein catabolic process
EFO_0000384-3;5	8	EFO_0000384	35.8486	175	2	Crohn's disease	GO:0007187;GO:0007188;GO:0070098	G protein-coupled receptor signaling pathway, coupled to cyclic nucleotide second messenger;adenylate cyclase-modulating G protein-coupled receptor signaling pathway;chemokine-mediated signaling pathway
EFO_0000311-8	13	EFO_0000311	15.5393	168	2	cancer	GO:0043687;GO:0002576;GO:0034368	post-translational protein modification;platelet degranulation;protein-lipid complex remodeling
EFO_0000378-13	13	EFO_0000378	34.4029	122	7	coronary artery disease	GO:0043687;GO:0034368;GO:0034369	post-translational protein modification;protein-lipid complex remodeling;plasma lipoprotein particle remodeling
EFO_0000400-9	13	EFO_0000400	35.9943	121	5	diabetes mellitus	GO:0043687;GO:0034368;GO:0034369	post-translational protein modification;protein-lipid complex remodeling;plasma lipoprotein particle remodeling
EFO_0000400-13	3	EFO_0000400	54.6364	296	2	diabetes mellitus	GO:0000209;GO:0043687;GO:0043161	protein polyubiquitination;post-translational protein modification;proteasome-mediated ubiquitin-dependent protein catabolic process
EFO_0000378-5;12	2	EFO_0000378	2.47288	105	2	coronary artery disease	GO:0006521;GO:0031145;GO:0061418	regulation of cellular amino acid metabolic process;anaphase-promoting complex-dependent catabolic process;regulation of transcription from RNA polymerase II promoter in response to hypoxia
EFO_0000384-3;2	9	EFO_0000384	1.36293	78	2	Crohn's disease	GO:0019933;GO:0007187;GO:0019935	cAMP-mediated signaling;G protein-coupled receptor signaling pathway, coupled to cyclic nucleotide second messenger;cyclic-nucleotide-mediated signaling
EFO_0000384-17;2	14	EFO_0000384	1.43931	189	2	Crohn's disease	GO:0006413;GO:0006614;GO:0006613	translational initiation;SRP-dependent cotranslational protein targeting to membrane;cotranslational protein targeting to membrane
EFO_0000537-15	13	EFO_0000537	2.11422	106	2	hypertension	GO:0043687;GO:0034368;GO:0034369	post-translational protein modification;protein-lipid complex remodeling;plasma lipoprotein particle remodeling
EFO_0000378-10	16	EFO_0000378	20.7541	59	4	coronary artery disease	GO:0030198;GO:0043062;GO:0030199	extracellular matrix organization;extracellular structure organization;collagen fibril organization
EFO_0000384-2;6	4	EFO_0000384	1.89353	96	7	Crohn's disease	GO:0060333;GO:0034341;GO:0071346	interferon-gamma-mediated signaling pathway;response to interferon-gamma;cellular response to interferon-gamma
EFO_0000537-4;4	9	EFO_0000537	21.2831	82	4	hypertension	GO:0007187;GO:0019933;GO:0019935	G protein-coupled receptor signaling pathway, coupled to cyclic nucleotide second messenger;cAMP-mediated signaling;cyclic-nucleotide-mediated signaling
EFO_0000378-2;13	1	EFO_0000378	3.53248	122	2	coronary artery disease	GO:0006897;GO:0006898;GO:0072583	endocytosis;receptor-mediated endocytosis;clathrin-dependent endocytosis
EFO_0000384-3;1	15	EFO_0000384	5.17284	106	2	Crohn's disease	GO:0007200;GO:0051480;GO:0007204	phospholipase C-activating G protein-coupled receptor signaling pathway;regulation of cytosolic calcium ion concentration;positive regulation of cytosolic calcium ion concentration
EFO_0000400-3;1	8	EFO_0000400	77.8774	236	4	diabetes mellitus	GO:0007187;GO:0007188;GO:0007193	G protein-coupled receptor signaling pathway, coupled to cyclic nucleotide second messenger;adenylate cyclase-modulating G protein-coupled receptor signaling pathway;adenylate cyclase-inhibiting G protein-coupled receptor signaling pathway
EFO_0000384-1;5;3	17	EFO_0000384	3.54722	275	8	Crohn's disease	GO:0006333;GO:0031497;GO:0034728	chromatin assembly or disassembly;chromatin assembly;nucleosome organization
EFO_0000537-6;3	14	EFO_0000537	2.82854	162	2	hypertension	GO:0006614;GO:0000184;GO:0006613	SRP-dependent cotranslational protein targeting to membrane;nuclear-transcribed mRNA catabolic process, nonsense-mediated decay;cotranslational protein targeting to membrane
EFO_0000537-17	3	EFO_0000537	20.8844	290	2	hypertension	GO:0000209;GO:0043687;GO:0043161	protein polyubiquitination;post-translational protein modification;proteasome-mediated ubiquitin-dependent protein catabolic process
EFO_0000614-1;3	4	EFO_0000614	36.8004	129	3	narcolepsy with cataplexy	GO:0060337;GO:0071357;GO:0034340	type I interferon signaling pathway;cellular response to type I interferon;response to type I interferon
EFO_0000676-1;5	1	EFO_0000676	2.75949	111	2	psoriasis	GO:0006897;GO:0006898;GO:0072583	endocytosis;receptor-mediated endocytosis;clathrin-dependent endocytosis
EFO_0000384-13	7	EFO_0000384	5.1591	247	2	Crohn's disease	GO:0000377;GO:0000398;GO:0000375	RNA splicing, via transesterification reactions with bulged adenosine as nucleophile;mRNA splicing, via spliceosome;RNA splicing, via transesterification reactions
EFO_0000685-14	3	EFO_0000685	57.1116	295	2	rheumatoid arthritis	GO:0000209;GO:0043687;GO:0043161	protein polyubiquitination;post-translational protein modification;proteasome-mediated ubiquitin-dependent protein catabolic process
EFO_0000676-2;3	8	EFO_0000676	35.9531	190	3	psoriasis	GO:0007187;GO:0007193;GO:0007188	G protein-coupled receptor signaling pathway, coupled to cyclic nucleotide second messenger;adenylate cyclase-inhibiting G protein-coupled receptor signaling pathway;adenylate cyclase-modulating G protein-coupled receptor signaling pathway
EFO_0000537-2;10	2	EFO_0000537	3.59189	103	2	hypertension	GO:0006521;GO:0061418;GO:0090090	regulation of cellular amino acid metabolic process;regulation of transcription from RNA polymerase II promoter in response to hypoxia;negative regulation of canonical Wnt signaling pathway
EFO_0000378-3;2	10	EFO_0000378	1.70925	135	4	coronary artery disease	GO:0097711;GO:0140056;GO:0022406	ciliary basal body-plasma membrane docking;organelle localization by membrane tethering;membrane docking
EFO_0000612-11	13	EFO_0000612	56.4884	125	3	myocardial infarction	GO:0043687;GO:0034368;GO:0034369	post-translational protein modification;protein-lipid complex remodeling;plasma lipoprotein particle remodeling
EFO_0000384-9	12	EFO_0000384	1.74184	117	4	Crohn's disease	GO:0043312;GO:0002283;GO:0002446	neutrophil degranulation;neutrophil activation involved in immune response;neutrophil mediated immunity
EFO_0000685-18	4	EFO_0000685	6.75549	94	5	rheumatoid arthritis	GO:0060333;GO:0034341;GO:0071346	interferon-gamma-mediated signaling pathway;response to interferon-gamma;cellular response to interferon-gamma
EFO_0000692-5;1	8	EFO_0000692	61.7442	233	5	schizophrenia	GO:0007187;GO:0007193;GO:0007188	G protein-coupled receptor signaling pathway, coupled to cyclic nucleotide second messenger;adenylate cyclase-inhibiting G protein-coupled receptor signaling pathway;adenylate cyclase-modulating G protein-coupled receptor signaling pathway
EFO_0000676-2;2	15	EFO_0000676	8.74765	115	2	psoriasis	GO:0007200;GO:0051480;GO:0007204	phospholipase C-activating G protein-coupled receptor signaling pathway;regulation of cytosolic calcium ion concentration;positive regulation of cytosolic calcium ion concentration
EFO_0000692-17	7	EFO_0000692	8.99416	240	3	schizophrenia	GO:0000377;GO:0000398;GO:0000375	RNA splicing, via transesterification reactions with bulged adenosine as nucleophile;mRNA splicing, via spliceosome;RNA splicing, via transesterification reactions
EFO_0000692-22	3	EFO_0000692	26.7714	294	2	schizophrenia	GO:0000209;GO:0043687;GO:0043161	protein polyubiquitination;post-translational protein modification;proteasome-mediated ubiquitin-dependent protein catabolic process
EFO_0000692-7;10	2	EFO_0000692	6.57793	112	2	schizophrenia	GO:0061418;GO:0006521;GO:0031145	regulation of transcription from RNA polymerase II promoter in response to hypoxia;regulation of cellular amino acid metabolic process;anaphase-promoting complex-dependent catabolic process
EFO_0000389-3;4;1	18	EFO_0000389	6.40829	30	2	cutaneous melanoma	GO:0051321;GO:0070193;GO:0007127	meiotic cell cycle;synaptonemal complex organization;meiosis I
EFO_0000717-1;2	4	EFO_0000717	31.9624	112	3	systemic scleroderma	GO:0060333;GO:0034341;GO:0071346	interferon-gamma-mediated signaling pathway;response to interferon-gamma;cellular response to interferon-gamma
EFO_0000756-3;1	4	EFO_0000756	45.276	110	2	melanoma	GO:0060337;GO:0071357;GO:0034340	type I interferon signaling pathway;cellular response to type I interferon;response to type I interferon
EFO_0000717-4	19	EFO_0000717	14.5751	131	2	systemic scleroderma	GO:0043312;GO:0002283;GO:0002446	neutrophil degranulation;neutrophil activation involved in immune response;neutrophil mediated immunity
EFO_0000783-1;2	4	EFO_0000783	32.5555	120	2	myositis	GO:0060337;GO:0071357;GO:0034340	type I interferon signaling pathway;cellular response to type I interferon;response to type I interferon
EFO_0000708-5;1	20	EFO_0000708	16.5043	173	2	squamous cell lung carcinoma	GO:0006260;GO:0006310;GO:0006302	DNA replication;DNA recombination;double-strand break repair
EFO_0000341-4	21	EFO_0000341	7.01942	17	3	chronic obstructive pulmonary disease	GO:0007271;GO:0060079;GO:0099565	synaptic transmission, cholinergic;excitatory postsynaptic potential;chemical synaptic transmission, postsynaptic
EFO_0000660-1;1	9	EFO_0000660	54.957	79	2	polycystic ovary syndrome	GO:0019933;GO:0007187;GO:0019935	cAMP-mediated signaling;G protein-coupled receptor signaling pathway, coupled to cyclic nucleotide second messenger;cyclic-nucleotide-mediated signaling
EFO_0001060-15	4	EFO_0001060	10.481	96	2	celiac disease	GO:0060333;GO:0034341;GO:0071346	interferon-gamma-mediated signaling pathway;response to interferon-gamma;cellular response to interferon-gamma
EFO_0000729-1;2	15	EFO_0000729	11.218	122	3	ulcerative colitis	GO:0007200;GO:0051480;GO:0007204	phospholipase C-activating G protein-coupled receptor signaling pathway;regulation of cytosolic calcium ion concentration;positive regulation of cytosolic calcium ion concentration
EFO_0001073-2;2	9	EFO_0001073	51.1738	84	2	obesity	GO:0007187;GO:0019933;GO:0019935	G protein-coupled receptor signaling pathway, coupled to cyclic nucleotide second messenger;cAMP-mediated signaling;cyclic-nucleotide-mediated signaling
CHEBI_9150-7	22	CHEBI_9150	12.1982	34	2	simvastatin	GO:0006486;GO:0043413;GO:0018146	protein glycosylation;macromolecule glycosylation;keratan sulfate biosynthetic process
EFO_0000729-12	7	EFO_0000729	5.1605	246	2	ulcerative colitis	GO:0000377;GO:0000398;GO:0000375	RNA splicing, via transesterification reactions with bulged adenosine as nucleophile;mRNA splicing, via spliceosome;RNA splicing, via transesterification reactions
EFO_0000729-19	3	EFO_0000729	34.9728	290	2	ulcerative colitis	GO:0000209;GO:0043687;GO:0043161	protein polyubiquitination;post-translational protein modification;proteasome-mediated ubiquitin-dependent protein catabolic process
EFO_0000729-1;1	8	EFO_0000729	59.5712	233	7	ulcerative colitis	GO:0007187;GO:0007193;GO:0007188	G protein-coupled receptor signaling pathway, coupled to cyclic nucleotide second messenger;adenylate cyclase-inhibiting G protein-coupled receptor signaling pathway;adenylate cyclase-modulating G protein-coupled receptor signaling pathway
EFO_0001359-3;3	9	EFO_0001359	22.2529	83	2	type I diabetes mellitus	GO:0007187;GO:0019933;GO:0019935	G protein-coupled receptor signaling pathway, coupled to cyclic nucleotide second messenger;cAMP-mediated signaling;cyclic-nucleotide-mediated signaling
EFO_0000612-8	16	EFO_0000612	36.0135	66	2	myocardial infarction	GO:0030198;GO:0043062;GO:0030199	extracellular matrix organization;extracellular structure organization;collagen fibril organization
EFO_0000378-9	11	EFO_0000378	20.7541	36	3	coronary artery disease	GO:0030198;GO:0043062;GO:0030574	extracellular matrix organization;extracellular structure organization;collagen catabolic process
EFO_0000712-11	13	EFO_0000712	48.1844	131	5	stroke	GO:0043687;GO:0034368;GO:0034369	post-translational protein modification;protein-lipid complex remodeling;plasma lipoprotein particle remodeling
EFO_0000783-5	19	EFO_0000783	19.9519	146	2	myositis	GO:0043312;GO:0002283;GO:0002446	neutrophil degranulation;neutrophil activation involved in immune response;neutrophil mediated immunity
EFO_0000692-7;11	10	EFO_0000692	2.80649	121	2	schizophrenia	GO:0097711;GO:0140056;GO:0022406	ciliary basal body-plasma membrane docking;organelle localization by membrane tethering;membrane docking
EFO_0001365-13	13	EFO_0001365	51.615	125	3	age-related macular degeneration	GO:0043687;GO:0034368;GO:0034369	post-translational protein modification;protein-lipid complex remodeling;plasma lipoprotein particle remodeling
EFO_0001378-9	13	EFO_0001378	45.9714	101	2	multiple myeloma	GO:0043687;GO:0031214;GO:0110148	post-translational protein modification;biomineral tissue development;biomineralization
EFO_0000712-6;6;4	23	EFO_0000712	3.09873	252	2	stroke	GO:0016569;GO:0016570;GO:0006333	covalent chromatin modification;histone modification;chromatin assembly or disassembly
EFO_0001365-12	11	EFO_0001365	28.8506	36	2	age-related macular degeneration	GO:0030198;GO:0043062;GO:0030574	extracellular matrix organization;extracellular structure organization;collagen catabolic process
EFO_0000684-13;1	14	EFO_0000684	4.06665	196	2	respiratory system disease	GO:0000184;GO:0000956;GO:0006413	nuclear-transcribed mRNA catabolic process, nonsense-mediated decay;nuclear-transcribed mRNA catabolic process;translational initiation
EFO_0000274-2;5	2	EFO_0000274	13.4444	159	2	atopic eczema	GO:0061418;GO:0043620;GO:0043618	regulation of transcription from RNA polymerase II promoter in response to hypoxia;regulation of DNA-templated transcription in response to stress;regulation of transcription from RNA polymerase II promoter in response to stress
EFO_0000676-6;4	2	EFO_0000676	10.7207	145	7	psoriasis	GO:0061418;GO:0060070;GO:0031145	regulation of transcription from RNA polymerase II promoter in response to hypoxia;canonical Wnt signaling pathway;anaphase-promoting complex-dependent catabolic process
EFO_0001360-17	3	EFO_0001360	64.5254	297	7	type II diabetes mellitus	GO:0000209;GO:0043687;GO:0043161	protein polyubiquitination;post-translational protein modification;proteasome-mediated ubiquitin-dependent protein catabolic process
EFO_0001365-10	16	EFO_0001365	37.1202	67	3	age-related macular degeneration	GO:0030198;GO:0043062;GO:0030199	extracellular matrix organization;extracellular structure organization;collagen fibril organization
EFO_0000685-3;8	1	EFO_0000685	3.51987	142	2	rheumatoid arthritis	GO:0006897;GO:0006898;GO:0072583	endocytosis;receptor-mediated endocytosis;clathrin-dependent endocytosis
EFO_0000712-13	12	EFO_0000712	16.2648	115	2	stroke	GO:0043312;GO:0002283;GO:0002446	neutrophil degranulation;neutrophil activation involved in immune response;neutrophil mediated immunity
EFO_0001073-2;1	24	EFO_0001073	34.3413	227	2	obesity	GO:0051480;GO:0006874;GO:0007200	regulation of cytosolic calcium ion concentration;cellular calcium ion homeostasis;phospholipase C-activating G protein-coupled receptor signaling pathway
EFO_0002508-8	12	EFO_0002508	32.2521	136	2	Parkinson's disease	GO:0043312;GO:0002283;GO:0002446	neutrophil degranulation;neutrophil activation involved in immune response;neutrophil mediated immunity
EFO_0001645-11	13	EFO_0001645	58.8978	123	6	coronary heart disease	GO:0043687;GO:0034368;GO:0034369	post-translational protein modification;protein-lipid complex remodeling;plasma lipoprotein particle remodeling
EFO_0001360-2;1	8	EFO_0001360	54.1552	236	4	type II diabetes mellitus	GO:0007187;GO:0007193;GO:0007188	G protein-coupled receptor signaling pathway, coupled to cyclic nucleotide second messenger;adenylate cyclase-inhibiting G protein-coupled receptor signaling pathway;adenylate cyclase-modulating G protein-coupled receptor signaling pathway
EFO_0002506-13	3	EFO_0002506	84.9227	294	2	osteoarthritis	GO:0000209;GO:0043687;GO:0043161	protein polyubiquitination;post-translational protein modification;proteasome-mediated ubiquitin-dependent protein catabolic process
EFO_0003756-6	25	EFO_0003756	49.1039	66	2	autism spectrum disorder	GO:0007160;GO:0031589;GO:0042271	cell-matrix adhesion;cell-substrate adhesion;susceptibility to natural killer cell mediated cytotoxicity
EFO_0001360-16	7	EFO_0001360	11.9082	218	3	type II diabetes mellitus	GO:0000377;GO:0000398;GO:0000375	RNA splicing, via transesterification reactions with bulged adenosine as nucleophile;mRNA splicing, via spliceosome;RNA splicing, via transesterification reactions
EFO_0000384-1;2	26	EFO_0000384	2.70136	220	4	Crohn's disease	GO:0031145;GO:0010948;GO:1902750	anaphase-promoting complex-dependent catabolic process;negative regulation of cell cycle process;negative regulation of cell cycle G2/M phase transition
EFO_0002690-1;3	26	EFO_0002690	3.88527	204	4	systemic lupus erythematosus	GO:0031145;GO:1901991;GO:0061418	anaphase-promoting complex-dependent catabolic process;negative regulation of mitotic cell cycle phase transition;regulation of transcription from RNA polymerase II promoter in response to hypoxia
EFO_0000289-7	27	EFO_0000289	7.40284	31	2	bipolar disorder	GO:0070588;GO:0006816;GO:0070838	calcium ion transmembrane transport;calcium ion transport;divalent metal ion transport
EFO_0001359-3;2	15	EFO_0001359	45.9202	118	2	type I diabetes mellitus	GO:0007200;GO:0051480;GO:0007204	phospholipase C-activating G protein-coupled receptor signaling pathway;regulation of cytosolic calcium ion concentration;positive regulation of cytosolic calcium ion concentration
EFO_0000384-3;7	5	EFO_0000384	4.75189	11	2	Crohn's disease	GO:0006171;GO:0034199;GO:0009190	cAMP biosynthetic process;activation of protein kinase A activity;cyclic nucleotide biosynthetic process
EFO_0003761-3	7	EFO_0003761	14.274	232	2	unipolar depression	GO:0000377;GO:0000398;GO:0000375	RNA splicing, via transesterification reactions with bulged adenosine as nucleophile;mRNA splicing, via spliceosome;RNA splicing, via transesterification reactions
EFO_0003761-18	3	EFO_0003761	32.6064	291	2	unipolar depression	GO:0000209;GO:0043687;GO:0043161	protein polyubiquitination;post-translational protein modification;proteasome-mediated ubiquitin-dependent protein catabolic process
EFO_0001359-1;1	4	EFO_0001359	2.23057	124	7	type I diabetes mellitus	GO:0060337;GO:0071357;GO:0034340	type I interferon signaling pathway;cellular response to type I interferon;response to type I interferon
EFO_0002690-6	12	EFO_0002690	4.83303	120	2	systemic lupus erythematosus	GO:0043312;GO:0002283;GO:0002446	neutrophil degranulation;neutrophil activation involved in immune response;neutrophil mediated immunity
EFO_0000464-1	21	EFO_0000464	8.42662	13	2	emphysema	GO:0007271;GO:0060079;GO:0035094	synaptic transmission, cholinergic;excitatory postsynaptic potential;response to nicotine
EFO_0002508-2;10	1	EFO_0002508	34.0537	135	3	Parkinson's disease	GO:0006897;GO:0006898;GO:0072583	endocytosis;receptor-mediated endocytosis;clathrin-dependent endocytosis
CHEBI_9150-1;3	13	CHEBI_9150	43.8443	220	4	simvastatin	GO:0043687;GO:0002576;GO:0006024	post-translational protein modification;platelet degranulation;glycosaminoglycan biosynthetic process
EFO_0001359-6	22	EFO_0001359	3.36395	27	2	type I diabetes mellitus	GO:0006486;GO:0043413;GO:0070085	protein glycosylation;macromolecule glycosylation;glycosylation
EFO_0002609-3;8	28	EFO_0002609	9.62676	112	4	juvenile idiopathic arthritis	GO:0097696;GO:0007259;GO:1904894	receptor signaling pathway via STAT;receptor signaling pathway via JAK-STAT;positive regulation of receptor signaling pathway via STAT
EFO_0000685-7;2	2	EFO_0000685	6.12813	132	3	rheumatoid arthritis	GO:0031145;GO:0061418;GO:0006521	anaphase-promoting complex-dependent catabolic process;regulation of transcription from RNA polymerase II promoter in response to hypoxia;regulation of cellular amino acid metabolic process
EFO_0003767-14	3	EFO_0003767	47.3744	293	3	inflammatory bowel disease	GO:0000209;GO:0043687;GO:0043161	protein polyubiquitination;post-translational protein modification;proteasome-mediated ubiquitin-dependent protein catabolic process
EFO_0003774-1;7	1	EFO_0003774	32.5437	135	2	hyperlipidemia	GO:0006897;GO:0006898;GO:0072583	endocytosis;receptor-mediated endocytosis;clathrin-dependent endocytosis
EFO_0003767-16	4	EFO_0003767	2.15944	93	5	inflammatory bowel disease	GO:0060333;GO:0034341;GO:0071346	interferon-gamma-mediated signaling pathway;response to interferon-gamma;cellular response to interferon-gamma
EFO_0003767-8	12	EFO_0003767	3.16599	118	4	inflammatory bowel disease	GO:0043312;GO:0002283;GO:0002446	neutrophil degranulation;neutrophil activation involved in immune response;neutrophil mediated immunity
EFO_0003756-16	27	EFO_0003756	11.7104	30	3	autism spectrum disorder	GO:0070588;GO:0006816;GO:0070838	calcium ion transmembrane transport;calcium ion transport;divalent metal ion transport
EFO_0003885-2;4	4	EFO_0003885	30.0991	117	6	multiple sclerosis	GO:0060337;GO:0071357;GO:0034340	type I interferon signaling pathway;cellular response to type I interferon;response to type I interferon
EFO_0000729-4;6	2	EFO_0000729	6.01088	102	3	ulcerative colitis	GO:0033209;GO:0031145;GO:0006521	tumor necrosis factor-mediated signaling pathway;anaphase-promoting complex-dependent catabolic process;regulation of cellular amino acid metabolic process
EFO_0003785-3;5	2	EFO_0003785	13.8314	142	3	allergy	GO:0031145;GO:0061418;GO:0006521	anaphase-promoting complex-dependent catabolic process;regulation of transcription from RNA polymerase II promoter in response to hypoxia;regulation of cellular amino acid metabolic process
EFO_0003767-1;1	15	EFO_0003767	6.70939	106	2	inflammatory bowel disease	GO:0007200;GO:0051480;GO:0007204	phospholipase C-activating G protein-coupled receptor signaling pathway;regulation of cytosolic calcium ion concentration;positive regulation of cytosolic calcium ion concentration
EFO_0003767-1;7	5	EFO_0003767	4.30659	11	2	inflammatory bowel disease	GO:0006171;GO:0034199;GO:0009190	cAMP biosynthetic process;activation of protein kinase A activity;cyclic nucleotide biosynthetic process
EFO_0003907-8	13	EFO_0003907	41.7537	150	2	deep vein thrombosis	GO:0043687;GO:0030203;GO:0006022	post-translational protein modification;glycosaminoglycan metabolic process;aminoglycan metabolic process
EFO_0003882-11	29	EFO_0003882	26.2216	58	3	osteoporosis	GO:0016055;GO:0198738;GO:0060070	Wnt signaling pathway;cell-cell signaling by wnt;canonical Wnt signaling pathway
EFO_0001663-14;3	14	EFO_0001663	5.24966	181	2	prostate carcinoma	GO:0006413;GO:0000184;GO:0045047	translational initiation;nuclear-transcribed mRNA catabolic process, nonsense-mediated decay;protein targeting to ER
EFO_0003884-11	13	EFO_0003884	41.8892	105	3	chronic kidney disease	GO:0043687;GO:0031214;GO:0110148	post-translational protein modification;biomineral tissue development;biomineralization
EFO_0003885-1;6	2	EFO_0003885	9.19869	155	3	multiple sclerosis	GO:0033209;GO:0061418;GO:0031145	tumor necrosis factor-mediated signaling pathway;regulation of transcription from RNA polymerase II promoter in response to hypoxia;anaphase-promoting complex-dependent catabolic process
EFO_0003898-2;9	2	EFO_0003898	9.43982	106	3	ankylosing spondylitis	GO:0061418;GO:0033209;GO:0006521	regulation of transcription from RNA polymerase II promoter in response to hypoxia;tumor necrosis factor-mediated signaling pathway;regulation of cellular amino acid metabolic process
[truncated: 1,885 more rows]

## Sheet: Overlapping modules
Overlapping module	Number of modules	Number of genes	GOBP description
[truncated: 73 more rows]

[truncated: 3 more sheets: Jaccard index, Overlapping_mod_gene_anot, Overlapping_mod_gene_ClinVar]
