# Supplementary material for: Network expansion of genetic associations defines a pleiotropy map of human cell biology
Source: Nat Genet. Author manuscript; Available in PMC 2023 Mar 15. (PMC10011132; doi:10.1038/s41588-023-01327-9)
Supplement: Supplementary Data 3 [file EMS163741-supplement-Supplementary_Data_3.xlsx]

## Sheet: network_3C
ENSG	gene	GWAS_hit_counts	edge filter	overlaping module ID	ClinVar (term)	Mouse KO phenotype	ChEMBL drug (phases II-IV)	GWAS_hit (EFO IDs)
ENSG00000002745	WNT16	3	1	43,50				EFO_0003931;EFO_0007701;EFO_0007785
ENSG00000061492	WNT8A	0	1	43,50
ENSG00000070018	LRP6	0	1	43,50	tooth agenesis
ENSG00000075290	WNT8B	0	1	43,50
ENSG00000085741	WNT11	0	1	43,50		abnormal heart morphology;abnormal kidney morphology
ENSG00000100302	RASD2	0	0	43
ENSG00000102312	PORCN	0	1	43,50
ENSG00000104290	FZD3	0	1	43,50
ENSG00000104332	SFRP1	0	1	43,50
ENSG00000104371	DKK4	0	0	43,50		abnormal heart morphology
ENSG00000105989	WNT2	3	1	43,50				EFO_0004229;EFO_1000438;HP_0100537
ENSG00000106483	SFRP4	5	0	43,50				EFO_0003931;EFO_0004229;EFO_0007701;EFO_1000438;HP_0100537
ENSG00000107984	DKK1	0	1	43,50
ENSG00000108379	WNT3	0	1	43,50
ENSG00000110888	CAPRIN2	0	1	43
ENSG00000111186	WNT5B	0	1	43,50		abnormal heart morphology
ENSG00000111432	FZD10	0	1	43,50
ENSG00000115596	WNT6	0	1	43,50
ENSG00000116729	WLS	2	1	43,50				EFO_0007701;EFO_0007785
ENSG00000117500	TMED5	0	0	43,50
ENSG00000120057	SFRP5	0	0	43,50
ENSG00000124479	NDP	0	1	43,50
ENSG00000125084	WNT1	0	1	43,50	bone related diseases
ENSG00000131650	KREMEN2	0	1	43,50
ENSG00000134245	WNT2B	0	1	43,50		abnormal kidney morphology
ENSG00000135925	WNT10A	0	1	43,50	tooth agenesis
ENSG00000143816	WNT9A	0	1	43,50
ENSG00000145423	SFRP2	0	1	43,50
ENSG00000154080	CHST9	0	0	43
ENSG00000154342	WNT3A	0	1	43,50
ENSG00000154764	WNT7A	0	1	43,50
ENSG00000154856	APCDD1	0	1	43
ENSG00000155011	DKK2	0	1	43,50
ENSG00000155760	FZD7	0	1	43,50
ENSG00000156076	WIF1	0	1	43,50
ENSG00000157240	FZD1	0	1	43,50
ENSG00000158955	WNT9B	0	1	43,50
ENSG00000162337	LRP5	1	1	43,50	bone related diseases			EFO_0003931
ENSG00000162552	WNT4	0	1	43,50
ENSG00000162630	B3GALT2	0	0	43		abnormal heart morphology;abnormal kidney morphology
ENSG00000162998	FRZB	0	1	43,50	bone related diseases
ENSG00000163251	FZD5	0	1	43,50		abnormal heart morphology
ENSG00000163785	RYK	0	1	43,50
ENSG00000164930	FZD6	0	1	43,50
ENSG00000165076	PRSS37	0	0	43
ENSG00000169884	WNT10B	0	1	43,50	tooth agenesis
ENSG00000171243	SOSTDC1	0	1	43,50
ENSG00000177283	FZD8	0	1	43,50
ENSG00000180340	FZD2	0	1	43,50
ENSG00000183762	KREMEN1	0	1	43,50
ENSG00000183844	FAM3B	0	0	43
ENSG00000188064	WNT7B	3	1	43,50				EFO_0004229;EFO_1000438;HP_0100537
ENSG00000188763	FZD9	0	0	43,50
ENSG00000108375	RNF43	0	1	43
ENSG00000169218	RSPO1	0	1	43		abnormal kidney morphology
ENSG00000183579	ZNRF3	0	1	43
ENSG00000167941	SOST	0	1	50	bone related diseases		ROMOSOZUMAB

## Sheet: network_3D
ENSG	gene	GWAS_hit_counts	edge filter	overlapping module (ID)	ClinVar	Mouse KO phenotype	ChEMBL drug (phases II-IV)	GWAS_hit (EFO IDs)
ENSG00000004139	SARM1	0	1	51
ENSG00000090376	IRAK3	0	1	44,51	asthma
ENSG00000091106	NLRC4	0	1	51
ENSG00000091592	NLRP1	0	1	51
ENSG00000101916	TLR8	0	1	44,51
ENSG00000105501	SIGLEC5	0	1	44,51
ENSG00000115008	IL1A	0	1	44,51			RA-18C3
ENSG00000115590	IL1R2	0	1	51
ENSG00000115594	IL1R1	0	1	44,51			ANAKINRA
ENSG00000115602	IL1RL1	4	1	44,51				EFO_0003785;EFO_0004591;EFO_0005298;EFO_0005854
ENSG00000122852	SFTPA1	0	1	44,51
ENSG00000129450	SIGLEC9	0	1	44,51
ENSG00000129988	LBP	0	1	51
ENSG00000133661	SFTPD	0	1	44,51
ENSG00000134070	IRAK2	0	1	44,51
ENSG00000136689	IL1RN	0	1	44,51
ENSG00000136869	TLR4	0	1	44,51			ERITORAN
ENSG00000137033	IL33	3	1	44,51				EFO_0003785;EFO_0004591;EFO_0005854
ENSG00000137161	CNPY3	0	1	44,51
ENSG00000137462	TLR2	0	1	44,51
ENSG00000137752	CASP1	0	1	44,51
ENSG00000142512	SIGLEC10	0	1	44,51
ENSG00000150455	TIRAP	0	1	44,51
ENSG00000150782	IL18	0	1	44,51
ENSG00000154589	LY96	0	1	44,51			ERITORAN
ENSG00000162711	NLRP3	0	1	44,51
ENSG00000164342	TLR3	0	1	44,51			RINTATOLIMOD
ENSG00000168878	SFTPB	0	1	51
ENSG00000170458	CD14	0	1	44,51
ENSG00000172936	MYD88	0	1	44,51
ENSG00000174123	TLR10	1	1	44,51				EFO_0003785
ENSG00000174125	TLR1	4	1	44,51				EFO_0003785;EFO_0004591;EFO_0005298;EFO_0005854
ENSG00000174130	TLR6	1	1	44,51				EFO_0003785
ENSG00000184216	IRAK1	0	1	44,51
ENSG00000185303	SFTPA2	0	1	44,51
ENSG00000187554	TLR5	0	1	44,51
ENSG00000196083	IL1RAP	0	1	44,51
ENSG00000196664	TLR7	0	1	44,51			IMIQUIMOD;HYDROXYCHLOROQUINE
ENSG00000198001	IRAK4	0	1	44,51
ENSG00000239732	TLR9	0	1	44,51			HYDROXYCHLOROQUINE;AGATOLIMOD
ENSG00000240505	TNFRSF13B	0	1	51
ENSG00000115604	IL18R1	2	1	44,51				EFO_0003785;EFO_0005854
ENSG00000115607	IL18RAP	0	1	44,51
ENSG00000125571	IL37	0	1	44,51
ENSG00000137496	IL18BP	0	1	44,51
ENSG00000172243	CLEC7A	0	1	44,51
ENSG00000185187	SIGIRR	0	1	44,51
ENSG00000243414	TICAM2	0	1	51
ENSG00000012779	ALOX5	0	1	44	asthma		MESALAMINE;ZILEUTON;MECLOFENAMIC ACID;SULFASALAZINE;BALSALAZIDE
ENSG00000027697	IFNGR1	0	1	44			INTERFERON GAMMA-1B
ENSG00000049768	FOXP3	0	1	44
ENSG00000073756	PTGS2	0	1	44			DICLOFENAC;CELECOXIB;ASPIRIN;KETOROLAC;NAPROXEN;ACETAMINOPHEN;APAZONE;BENZYDAMINE;INDOMETHACIN;ROFECOXIB;ACECLOFENAC;DEXKETOPROFEN;MECLOFENAMIC ACID;ACEMETACIN;IBUPROFEN;ETORICOXIB;BALSALAZIDE;KETOPROFEN;MESALAMINE;NEPAFENAC;ETODOLAC;MEFENAMIC ACID;PARECOXIB;PIROXICAM;DIFLUNISAL;TOLMETIN;FLURBIPROFEN;SULFASALAZINE;DIPYRONE;MELOXICAM;BROMFENAC;LUMIRACOXIB;OXYPHENBUTAZONE;PHENYLBUTAZONE;GLAFENINE;A…
ENSG00000073861	TBX21	0	1	44	asthma
ENSG00000077238	IL4R	2	1	44			DUPILUMAB	EFO_0003785;EFO_0004591
ENSG00000081985	IL12RB2	0	1	44
ENSG00000091181	IL5RA	0	1	44			BENRALIZUMAB
ENSG00000096996	IL12RB1	0	1	44
ENSG00000099985	OSM	0	1	44		increased leukocyte cell number
ENSG00000100368	CSF2RB	0	1	44
ENSG00000100385	IL2RB	0	1	44			ALDESLEUKIN;DENILEUKIN DIFTITOX
ENSG00000100453	GZMB	0	1	44
ENSG00000101017	CD40	0	1	44
ENSG00000103522	IL21R	0	1	44
ENSG00000104432	IL7	0	1	44
ENSG00000104998	IL27RA	0	1	44
ENSG00000105397	TYK2	0	1	44			TOFACITINIB;PEFICITINIB
ENSG00000105639	JAK3	0	1	44			TOFACITINIB;PEFICITINIB
ENSG00000108342	CSF3	0	1	44
ENSG00000108691	CCL2	0	1	44
ENSG00000109471	IL2	1	1	44				EFO_0003785
ENSG00000110324	IL10RA	0	1	44
ENSG00000110848	CD69	0	0	44
ENSG00000111537	IFNG	0	1	44
ENSG00000112115	IL17A	0	1	44			SECUKINUMAB;IXEKIZUMAB
ENSG00000113302	IL12B	0	1	44			USTEKINUMAB;BRIAKINUMAB
ENSG00000113520	IL4	0	1	44
ENSG00000113525	IL5	0	1	44			MEPOLIZUMAB;RESLIZUMAB
ENSG00000114013	CD86	0	1	44			ABATACEPT;BELATACEPT
ENSG00000115415	STAT1	0	1	44		enlarged lymph nodes
ENSG00000117586	TNFSF4	2	1	44				EFO_0003785;EFO_0004591
ENSG00000124334	IL9R	0	1	44
ENSG00000125538	IL1B	0	1	44			GEVOKIZUMAB;CANAKINUMAB;RILONACEPT
ENSG00000126561	STAT5A	0	1	44
ENSG00000127318	IL22	0	1	44
ENSG00000131203	IDO1	0	0	44			EPACADOSTAT
ENSG00000131724	IL13RA1	0	1	44
ENSG00000134352	IL6ST	0	1	44			SATRALIZUMAB
ENSG00000134460	IL2RA	1	1	44		enlarged lymph nodes	ALDESLEUKIN;DACLIZUMAB;BASILIXIMAB;DENILEUKIN DIFTITOX	EFO_0003785
ENSG00000136244	IL6	1	1	44			SILTUXIMAB;OLOKIZUMAB;SIRUKUMAB	EFO_0004591
ENSG00000136634	IL10	0	1	44
ENSG00000138378	STAT4	0	1	44
ENSG00000138684	IL21	0	1	44
ENSG00000139193	CD27	0	0	44
ENSG00000142166	IFNAR1	0	1	44			INTERFERON ALFA-2B;PEGINTERFERON BETA-1A;ANIFROLUMAB;PEGINTERFERON ALFA-2B;INTERFERON ALFACON-1;PEGINTERFERON ALFA-2A;INTERFERON BETA-1B;INTERFERON BETA-1A;INTERFERON ALFA-2A;ALBINTERFERON ALFA-2B
ENSG00000145777	TSLP	2	1	44			TEZEPELUMAB	EFO_0003785;EFO_0004591
ENSG00000145839	IL9	0	1	44
ENSG00000147168	IL2RG	0	1	44
ENSG00000148154	UGCG	0	0	44			ELIGLUSTAT;MIGLUSTAT
ENSG00000159110	IFNAR2	0	1	44			PEGINTERFERON ALFA-2A;PEGINTERFERON ALFA-2B;PEGINTERFERON BETA-1A;ALBINTERFERON ALFA-2B;INTERFERON BETA-1B;INTERFERON ALFA-2B;INTERFERON BETA-1A;INTERFERON ALFA-2A;INTERFERON ALFACON-1
ENSG00000160712	IL6R	0	1	44			TOCILIZUMAB;SARILUMAB;SATRALIZUMAB
ENSG00000161905	ALOX15	0	1	44
ENSG00000162434	JAK1	0	1	44			BARICITINIB;RUXOLITINIB;FILGOTINIB;PEFICITINIB;TOFACITINIB;ITACITINIB;PF-04965842;MOMELOTINIB
ENSG00000162496	DHRS3	0	0	44
ENSG00000162594	IL23R	0	1	44
ENSG00000163508	EOMES	0	0	44
ENSG00000163599	CTLA4	0	1	44			IPILIMUMAB;TREMELIMUMAB
ENSG00000164136	IL15	0	1	44
ENSG00000164399	IL3	0	1	44
ENSG00000164400	CSF2	0	1	44
ENSG00000165997	ARL5B	0	0	44
ENSG00000166311	SMPD1	0	0	44
ENSG00000166888	STAT6	2	1	44				EFO_0003785;EFO_0004591
ENSG00000168610	STAT3	0	1	44
ENSG00000168811	IL12A	0	1	44			BRIAKINUMAB
ENSG00000169194	IL13	2	1	44	asthma		TRALOKINUMAB;LEBRIKIZUMAB	EFO_0003785;EFO_0004591
ENSG00000173757	STAT5B	0	1	44
ENSG00000174697	LEP	0	1	44
ENSG00000180644	PRF1	0	1	44
ENSG00000185291	IL3RA	0	1	44
ENSG00000186827	TNFRSF4	0	1	44
ENSG00000186891	TNFRSF18	0	1	44
ENSG00000188404	SELL	0	0	44			RIVIPANSEL
ENSG00000189221	MAOA	0	0	44			TRANYLCYPROMINE;NIALAMIDE;ISOCARBOXAZID;MINAPRINE;PARGYLINE;PHENELZINE
ENSG00000197919	IFNA1	0	1	44
ENSG00000198223	CSF2RA	0	1	44			SARGRAMOSTIM
ENSG00000198964	SGMS1	0	0	44
ENSG00000204305	AGER	0	1	44
ENSG00000205755	CRLF2	0	1	44
ENSG00000232810	TNF	0	1	44	asthma		INFLIXIMAB;ETANERCEPT;ADALIMUMAB;CERTOLIZUMAB PEGOL;GOLIMUMAB;ONERCEPT
ENSG00000260314	MRC1	0	1	44
ENSG00000010671	BTK	0	1	44			IBRUTINIB;ACALABRUTINIB
ENSG00000028137	TNFRSF1B	0	1	44
ENSG00000100219	XBP1	0	1	44
ENSG00000111796	KLRB1	0	1	44
ENSG00000112116	IL17F	0	1	44
ENSG00000112149	CD83	0	0	44
ENSG00000121594	CD80	0	1	44			ABATACEPT;BELATACEPT;GALIXIMAB
ENSG00000123609	NMI	0	1	44
ENSG00000128590	DNAJB9	0	0	44
ENSG00000135077	HAVCR2	0	0	44
ENSG00000135218	CD36	0	1	44
ENSG00000135318	NT5E	0	1	44
ENSG00000140678	ITGAX	0	0	44
ENSG00000169896	ITGAM	0	1	44
ENSG00000177455	CD19	0	0	44			BLINATUMOMAB
ENSG00000178562	CD28	0	1	44
ENSG00000187098	MITF	0	0	44
ENSG00000215182	MUC5AC	0	0	44			YTTRIUM Y 90 CLIVATUZUMAB TETRAXETAN
ENSG00000244405	ETV5	0	0	44

## Sheet: network_4C
ENSG	gene	GWAS_hit_counts	edge filter	overlapping module ID	ClinVar	Mouse KO phenotype	ChEMBL drug (phases II-IV)	GWAS_hit (EFO IDs)
ENSG00000005844	ITGAL	0	1	12			LIFITEGRAST;EFALIZUMAB
ENSG00000006128	TAC1	0	1	15
ENSG00000006534	ALDH3B1	0	0	12
ENSG00000006638	TBXA2R	0	1	15			SERATRODAST
ENSG00000008394	MGST1	0	1	12
ENSG00000008516	MMP25	0	0	12
ENSG00000011422	PLAUR	0	1	12
ENSG00000018280	SLC11A1	0	0	12
ENSG00000026508	CD44	0	1	4
ENSG00000028137	TNFRSF1B	0	1	12
ENSG00000038382	TRIO	0	1	15
ENSG00000049247	UTS2	0	1	15
ENSG00000051523	CYBA	0	1	12
ENSG00000056291	NPFFR2	0	1	15
ENSG00000059804	SLC2A3	0	1	12
ENSG00000060558	GNA15	0	1	15
ENSG00000067066	SP100	0	1	4
ENSG00000068079	IFI35	0	1	4
ENSG00000068650	ATP11A	0	0	12
ENSG00000068745	IP6K2	0	0	4
ENSG00000069424	KCNAB2	0	1	12
ENSG00000072786	STK10	0	1	12
ENSG00000072958	AP1M1	0	1	12
ENSG00000075073	TACR2	0	1	15			IBODUTANT
ENSG00000075651	PLD1	0	0	12
ENSG00000078098	FAP	1	1	15			F19 131I	EFO_0000676
ENSG00000078295	ADCY2	0	1	5
ENSG00000078401	EDN1	0	1	15
ENSG00000078589	P2RY10	0	1	15
ENSG00000079385	CEACAM1	0	1	12
ENSG00000085063	CD59	0	0	12
ENSG00000085365	SCAMP1	0	1	12
ENSG00000088256	GNA11	0	1	15
ENSG00000089012	SIRPG	2	1	12				EFO_0000384;EFO_0003767
ENSG00000089127	OAS1	0	1	4
ENSG00000090339	ICAM1	0	1	4
ENSG00000091317	CMTM6	0	1	12
ENSG00000092531	SNAP23	0	1	12
ENSG00000096395	MLN	0	1	15
ENSG00000100284	TOM1	0	0	12
ENSG00000100554	ATP6V1D	0	1	12
ENSG00000101152	DNAJC5	0	1	12
ENSG00000101188	NTSR1	0	1	15
ENSG00000101292	PROKR2	0	1	15
ENSG00000101333	PLCB4	0	1	15
ENSG00000101347	SAMHD1	0	1	4	Aicardi-Goutier syndrome
ENSG00000101405	OXT	0	1	15
ENSG00000101850	GPR143	0	0	15
ENSG00000101856	PGRMC1	0	1	12
ENSG00000101871	MID1	0	1	4
ENSG00000102158	MAGT1	0	0	12	Immunodecifiency
ENSG00000102239	BRS3	0	1	15
ENSG00000102468	HTR2A	0	1	15			ARIPIPRAZOLE;ARIPIPRAZOLE LAUROXIL;MIRTAZAPINE;CHLORPROTHIXENE;LURASIDONE;OLANZAPINE;ZIPRASIDONE;BREXPIPRAZOLE;LUMATEPERONE;PALIPERIDONE;CYCLOBENZAPRINE;HALOPERIDOL;CLOZAPINE;QUETIAPINE;RISPERIDONE;PIMOZIDE;ILOPERIDONE;TRAZODONE;ASENAPINE;AMISULPRIDE;TRIMIPRAMINE;NEFAZODONE;THIORIDAZINE;CHLORPROMAZINE;PROMAZINE;SERTINDOLE;ZIMELDINE;DROPERIDOL;LOXAPINE;PALIPERIDONE PALMITATE;CLOTHIAPINE;PIMAVANSER…
ENSG00000102539	MLNR	0	1	15
ENSG00000103415	HMOX2	0	1	12		decreased monocyte cell number
ENSG00000104043	ATP8B4	0	1	12
ENSG00000104228	TRIM35	0	0	4
ENSG00000105383	CD33	0	1	12			GEMTUZUMAB OZOGAMICIN;LINTUZUMAB;GEMTUZUMAB
ENSG00000105514	RAB3D	0	0	12
ENSG00000106785	TRIM14	0	0	4
ENSG00000107201	DDX58	0	1	4
ENSG00000108219	TSPAN14	2	1	12				EFO_0000384;EFO_0003767
ENSG00000108405	P2RX1	0	0	12
ENSG00000109163	GNRHR	0	1	15			HISTRELIN;ABARELIX;LEUPROLIDE;TRIPTORELIN;GOSERELIN;BUSERELIN;GONADORELIN;CETRORELIX;DEGARELIX;RELUGOLIX;ZOPTARELIN DOXORUBICIN;ELAGOLIX;NAFARELIN;GANIRELIX ACETATE
ENSG00000109270	LAMTOR3	0	1	12
ENSG00000109654	TRIM2	0	1	4
ENSG00000109743	BST1	0	1	12
ENSG00000110148	CCKBR	0	1	15			PROGLUMIDE
ENSG00000110171	TRIM3	0	1	4
ENSG00000110917	MLEC	0	0	12
ENSG00000111331	OAS3	0	1	4
ENSG00000111335	OAS2	0	1	4
ENSG00000112299	VNN1	0	0	12
ENSG00000112343	TRIM38	0	1	4
ENSG00000112697	TMEM30A	0	1	12
ENSG00000115138	POMC	0	1	5
ENSG00000115267	IFIH1	6	1	4	Aicardi-Goutier syndrome			EFO_0000384;EFO_0001359;EFO_0003767;EFO_0003898;EFO_0004208;EFO_0004268
ENSG00000116014	KISS1R	0	1	15
ENSG00000116473	RAP1A	0	1	12
ENSG00000116525	TRIM62	0	1	4
ENSG00000116586	LAMTOR2	0	1	12	Immunodecifiency
ENSG00000117226	GBP3	0	1	4
ENSG00000117228	GBP1	0	1	4
ENSG00000117595	IRF6	1	1	4				EFO_0003767
ENSG00000117971	CHRNB4	0	1	12			LARAZOTIDE;MECAMYLAMINE
ENSG00000118640	VAMP8	0	1	12
ENSG00000118804	STBD1	0	0	12
ENSG00000119396	RAB14	0	1	12
ENSG00000119714	GPR68	0	0	15
ENSG00000119917	IFIT3	0	1	4
ENSG00000119922	IFIT2	0	1	4
ENSG00000120306	CYSTM1	0	0	12
ENSG00000120738	EGR1	0	1	4
ENSG00000120907	ADRA1A	0	1	15			TETRAHYDROZOLINE;EPINEPHRINE;DAPIPRAZOLE;DROXIDOPA;PHENYLEPHRINE;OXYMETAZOLINE;ALFUZOSIN;TAMSULOSIN;NAPHAZOLINE;CARVEDILOL;TRIMIPRAMINE;DIPIVEFRIN;NOREPINEPHRINE;MEPHENTERMINE;METARAMINOL;LABETALOL;ERGOTAMINE;SILODOSIN;MOXISYLYTE;ERGOLOID;METHOXAMINE;SERTINDOLE;DOXAZOSIN;MIDODRINE;PHENYLPROPANOLAMINE;TERAZOSIN;PHENOXYBENZAMINE;PRAZOSIN;PHENTOLAMINE;TOLAZOLINE;RAUWOLFIA SERPENTINA
ENSG00000121060	TRIM25	0	1	4
ENSG00000121236	TRIM6	0	0	4
ENSG00000121281	ADCY7	3	1	5				EFO_0000384;EFO_0003767;EFO_0003898
ENSG00000121764	HCRTR1	0	1	15			LEMBOREXANT;SUVOREXANT
ENSG00000121853	GHSR	0	1	15			ULIMORELIN
ENSG00000122375	OPN4	0	0	15
ENSG00000122420	PTGFR	0	1	15			LATANOPROST;TRAVOPROST;BIMATOPROST;TAFLUPROST;LATANOPROSTENE BUNOD
ENSG00000122861	PLAU	2	1	12				EFO_0000384;EFO_0003767
ENSG00000122986	HVCN1	0	1	12
ENSG00000123728	RAP2C	0	0	12
ENSG00000124205	EDN3	0	1	15
ENSG00000124406	ATP8A1	0	1	12
ENSG00000124469	CEACAM8	0	1	12
ENSG00000124570	SERPINB6	0	0	12
ENSG00000125148	MT2A	0	0	4
ENSG00000125347	IRF1	0	1	4
ENSG00000125787	GNRH2	0	1	15
ENSG00000125810	CD93	0	0	12
ENSG00000126010	GRPR	0	1	15
ENSG00000126262	FFAR2	0	1	15
ENSG00000126266	FFAR1	0	1	15			FASIGLIFAM
ENSG00000126456	IRF3	1	1	4				EFO_0004208
ENSG00000126709	IFI6	0	1	4
ENSG00000127129	EDN2	0	1	15
ENSG00000127329	PTPRB	0	0	12
ENSG00000127533	F2RL3	0	1	15
ENSG00000128604	IRF5	5	1	4	Arthritis			EFO_0000384;EFO_0000685;EFO_0003898;EFO_0004268;EFO_0005140
ENSG00000129226	CD68	0	1	12
ENSG00000129353	SLC44A2	1	1	12				EFO_0003885
ENSG00000129467	ADCY4	0	1	5
ENSG00000130150	MOSPD2	0	0	12
ENSG00000130303	BST2	0	1	12	Immunodecifiency
ENSG00000131042	LILRB2	0	1	12
ENSG00000132256	TRIM5	0	1	4
ENSG00000132274	TRIM22	0	0	4
ENSG00000132530	XAF1	0	1	4
ENSG00000132639	SNAP25	0	0	12			INCOBOTULINUMTOXINA;ABOBOTULINUMTOXINA;ONABOTULINUMTOXINA
ENSG00000133019	CHRM3	0	1	15			IPRATROPIUM;TOLTERODINE;OXYBUTYNIN;ACLIDINIUM;GLYCOPYRRONIUM;ATROPINE;FESOTERODINE;SOLIFENACIN;METHSCOPOLAMINE;PILOCARPINE;METHACHOLINE;TIOTROPIUM;TROPICAMIDE;DARIFENACIN;UMECLIDINIUM;CLIDINIUM;CARBACHOL;ACETYLCHOLINE;CYCLOPENTOLATE;PROPANTHELINE;TROSPIUM
ENSG00000133636	NTS	0	1	15
ENSG00000134253	TRIM45	0	0	4
ENSG00000134321	RSAD2	0	1	4
ENSG00000134443	GRP	0	1	15
ENSG00000135114	OASL	0	1	4
ENSG00000135218	CD36	0	1	12
ENSG00000135577	NMBR	0	1	15
ENSG00000135828	RNASEL	1	1	4				EFO_0003885
ENSG00000135899	SP110	1	0	4	Immunodecifiency			EFO_0000384
ENSG00000135914	HTR2B	0	1	15			METHYSERGIDE;METHYLERGONOVINE;DEXFENFLURAMINE;CLOTHIAPINE;AMISULPRIDE;ZIMELDINE
ENSG00000135926	TMBIM1	0	1	12
ENSG00000136026	CKAP4	0	1	12
ENSG00000136160	EDNRB	1	1	15			AMBRISENTAN;BOSENTAN;MACITENTAN;TEZOSENTAN;DARUSENTAN;SITAXENTAN	EFO_0000729
ENSG00000136514	RTP4	0	0	4
ENSG00000137252	HCRTR2	0	1	15			LEMBOREXANT;SUVOREXANT
ENSG00000137265	IRF4	6	1	4				EFO_0000384;EFO_0000685;EFO_0001060;EFO_0003767;EFO_0004208;EFO_0005140
ENSG00000137699	TRIM29	0	1	4
ENSG00000137841	PLCB2	0	1	15
ENSG00000137845	ADAM10	0	1	12
ENSG00000138031	ADCY3	3	0	5				EFO_0000384;EFO_0003767;EFO_0003898
ENSG00000138246	DNAJC13	0	1	12
ENSG00000138448	ITGAV	1	0	12			CILENGITIDE	EFO_0003767
ENSG00000139370	SLC15A4	1	0	12				EFO_0002690
ENSG00000139574	NPFF	0	1	15
ENSG00000139679	LPAR6	0	1	15
ENSG00000140030	GPR65	6	0	15		increased neutrophil cell number		EFO_0000384;EFO_0000676;EFO_0000729;EFO_0003767;EFO_0003898;EFO_0004268
ENSG00000140284	SLC27A2	0	0	12
ENSG00000140464	PML	0	1	4
ENSG00000140678	ITGAX	0	1	12
ENSG00000140968	IRF8	7	1	4	Immunodecifiency			EFO_0000384;EFO_0000685;EFO_0003767;EFO_0003885;EFO_0003898;EFO_0004268;EFO_0005140
ENSG00000141524	TMC6	0	0	12
ENSG00000142089	IFITM3	0	1	4
ENSG00000142185	TRPM2	0	1	12
ENSG00000142583	SLC2A5	0	0	12
ENSG00000143119	CD53	0	1	12
ENSG00000143125	PROK1	0	1	15
ENSG00000143184	XCL1	0	1	15
ENSG00000143185	XCL2	0	1	15
ENSG00000143753	DEGS1	0	0	12
ENSG00000146535	GNA12	5	1	15				EFO_0000384;EFO_0000729;EFO_0003767;EFO_0003898;EFO_0004268
ENSG00000147145	LPAR4	0	1	15
ENSG00000147234	FRMPD3	0	0	12
ENSG00000147246	HTR2C	0	1	15			OLANZAPINE;MIRTAZAPINE;THIORIDAZINE;QUETIAPINE;LOXAPINE;CHLORPROTHIXENE;AGOMELATINE;RISPERIDONE;AMISULPRIDE;ZIPRASIDONE;FENFLURAMINE;METHIXENE;TRAZODONE;SERTINDOLE;LORCASERIN;TRIMIPRAMINE;METHYSERGIDE;ESMIRTAZAPINE;NEFAZODONE;ZIMELDINE;CYCLOBENZAPRINE;TRIFLUOPERAZINE;CLOTHIAPINE;DEXFENFLURAMINE
ENSG00000147437	GNRH1	0	1	15
ENSG00000148175	STOM	0	1	12
ENSG00000148734	NPFFR1	0	1	15
ENSG00000149177	PTPRJ	0	1	12
ENSG00000149294	NCAM1	0	1	4
ENSG00000149357	LAMTOR1	0	1	12
ENSG00000149516	MS4A3	0	1	12
ENSG00000149782	PLCB3	0	1	15
ENSG00000150244	TRIM48	0	0	4
ENSG00000150337	FCGR1A	0	1	4			CATUMAXOMAB
ENSG00000151617	EDNRA	0	1	15			SPARSENTAN;BOSENTAN;AMBRISENTAN;MACITENTAN;ATRASENTAN;TEZOSENTAN;DARUSENTAN;SITAXENTAN;AVOSENTAN;ZIBOTENTAN;CLAZOSENTAN
ENSG00000151651	ADAM8	0	0	12
ENSG00000152207	CYSLTR2	0	1	15
ENSG00000152822	GRM1	0	1	15
ENSG00000153395	LPCAT1	0	0	12		increased neutrophil cell number
ENSG00000154451	GBP5	0	1	4
ENSG00000155897	ADCY8	0	0	5
ENSG00000156049	GNA14	0	1	15
ENSG00000156052	GNAQ	0	1	15
ENSG00000157601	MX1	0	1	4
ENSG00000158869	FCER1G	0	1	12
ENSG00000160145	KALRN	0	1	15
ENSG00000160255	ITGB2	0	1	12			LIFITEGRAST
ENSG00000160710	ADAR	0	1	4	Aicardi-Goutier syndrome
ENSG00000160796	NBEAL2	0	0	12
ENSG00000160951	PTGER1	0	1	15			DINOPROSTONE;ALPROSTADIL
ENSG00000161610	HCRT	0	1	15
ENSG00000162104	ADCY9	0	0	5
ENSG00000162645	GBP2	0	0	4
ENSG00000162654	GBP4	0	0	4
ENSG00000162736	NCSTN	0	1	12			SEMAGACESTAT;TARENFLURBIL
ENSG00000162931	TRIM17	0	0	4
ENSG00000163394	CCKAR	0	1	15			PROGLUMIDE
ENSG00000163421	PROK2	0	1	15
ENSG00000163462	TRIM46	0	0	4
ENSG00000164220	F2RL2	0	1	15
ENSG00000164251	F2RL1	0	1	15
ENSG00000164742	ADCY1	0	1	5
ENSG00000165102	HGSNAT	0	1	12
ENSG00000165168	CYBB	0	1	12
ENSG00000165949	IFI27	0	1	4
ENSG00000166148	AVPR1A	0	1	15			VASOPRESSIN;DESMOPRESSIN;CONIVAPTAN
ENSG00000166527	CLEC4D	0	1	12
ENSG00000166863	TAC3	0	1	15
ENSG00000167333	TRIM68	0	1	4
ENSG00000167613	LAIR1	0	1	12
ENSG00000167851	CD300A	0	0	12
ENSG00000168310	IRF2	0	1	4
ENSG00000168539	CHRM1	0	1	15			GLYCOPYRRONIUM;SCOPOLAMINE;PROPANTHELINE;BIPERIDEN;ATROPINE;PILOCARPINE;MINAPRINE;METHIXENE;METHSCOPOLAMINE;BENZTROPINE;DIPHENIDOL;TRIHEXYPHENIDYL;PROCYCLIDINE;CLIDINIUM;ETHOPROPAZINE
ENSG00000168959	GRM5	0	1	15
ENSG00000169006	NTSR2	0	1	15
ENSG00000169403	PTAFR	0	1	15
ENSG00000169692	AGPAT2	0	0	12
ENSG00000169836	TACR3	0	1	15
ENSG00000169860	P2RY1	0	1	15
ENSG00000169896	ITGAM	1	1	12				EFO_0002690
ENSG00000170214	ADRA1B	0	1	15			TRIMIPRAMINE;ALFUZOSIN;TAMSULOSIN;EPINEPHRINE;CARVEDILOL;DIPIVEFRIN;OXYMETAZOLINE;NAPHAZOLINE;PHENYLEPHRINE;NOREPINEPHRINE;MIDODRINE;DOXAZOSIN;SERTINDOLE;LABETALOL;METHOXAMINE;MOXISYLYTE;METARAMINOL;TETRAHYDROZOLINE;TOLAZOLINE;PHENOXYBENZAMINE;DROXIDOPA;PRAZOSIN;MEPHENTERMINE;ERGOTAMINE;ERGOLOID;TERAZOSIN;PHENTOLAMINE;RAUWOLFIA SERPENTINA
ENSG00000170498	KISS1	0	1	15
ENSG00000170581	STAT2	0	1	4	Immunodecifiency
ENSG00000170893	TRH	0	1	15
ENSG00000170956	CEACAM3	0	0	12
ENSG00000171136	RLN3	0	1	5
ENSG00000171206	TRIM8	0	1	4
ENSG00000171298	GAA	0	1	12			MIGLITOL;VOGLIBOSE
ENSG00000171855	IFNB1	0	1	4
ENSG00000171873	ADRA1D	0	1	15			CARVEDILOL;PHENYLEPHRINE;TAMSULOSIN;EPINEPHRINE;DOXAZOSIN;PHENOXYBENZAMINE;NAPHAZOLINE;METARAMINOL;OXYMETAZOLINE;SERTINDOLE;LABETALOL;NOREPINEPHRINE;DROXIDOPA;TETRAHYDROZOLINE;MIDODRINE;PRAZOSIN;ALFUZOSIN;TRIMIPRAMINE;MOXISYLYTE;RAUWOLFIA SERPENTINA;METHOXAMINE;ERGOTAMINE;PHENTOLAMINE;DIPIVEFRIN;TOLAZOLINE;ERGOLOID;MEPHENTERMINE;TERAZOSIN
ENSG00000172057	ORMDL3	0	0	12
ENSG00000172183	ISG20	0	0	4
ENSG00000172322	CLEC12A	0	0	12
ENSG00000172794	RAB37	0	0	12
ENSG00000173020	GRK2	0	1	15
ENSG00000173175	ADCY5	0	0	5
ENSG00000173198	CYSLTR1	0	1	15			ZAFIRLUKAST;MONTELUKAST
ENSG00000173391	OLR1	0	1	12
ENSG00000173578	XCR1	0	1	15
ENSG00000173612	GPRC6A	0	0	15
ENSG00000173930	SLCO4C1	0	0	12
ENSG00000174233	ADCY6	0	0	5
ENSG00000174417	TRHR	0	1	15
ENSG00000175591	P2RY2	0	1	15			DENUFOSOL
ENSG00000177119	ANO6	0	0	12
ENSG00000177409	SAMD9L	0	0	4
ENSG00000177464	GPR4	0	0	15
ENSG00000179344	HLA-DQB1	2	1	4				EFO_0001359;EFO_0004268
ENSG00000179583	CIITA	2	1	4	Arthritis,Lymphocyte syndrome			EFO_0001060;EFO_0003767
ENSG00000180210	F2	0	1	15			BIVALIRUDIN;DABIGATRAN;XIMELAGATRAN;LEPIRUDIN;ARGATROBAN;DABIGATRAN ETEXILATE;DESIRUDIN;ANTITHROMBIN ALFA
ENSG00000180914	OXTR	0	1	15			OXYTOCIN;CARBETOCIN;ATOSIBAN;RETOSIBAN
ENSG00000181104	F2R	0	1	15			VORAPAXAR;RIGOSERTIB
ENSG00000181408	UTS2R	0	1	15
ENSG00000181467	RAP2B	0	0	12
ENSG00000182220	ATP6AP2	0	1	12
ENSG00000182621	PLCB1	0	1	15
ENSG00000182885	ADGRG3	0	0	12
ENSG00000183019	MCEMP1	0	1	12
ENSG00000183347	GBP6	0	1	4
ENSG00000183484	GPR132	0	1	15
ENSG00000183486	MX2	0	1	4
ENSG00000184502	GAST	0	1	15
ENSG00000184984	CHRM5	0	1	15
ENSG00000185000	DGAT1	0	1	12
ENSG00000185201	IFITM2	0	0	4
ENSG00000185475	TMEM179B	0	1	12
ENSG00000185507	IRF7	0	1	4	Immunodecifiency
ENSG00000185745	IFIT1	0	1	4
ENSG00000185883	ATP6V0C	0	1	12
ENSG00000185885	IFITM1	0	1	4
ENSG00000185897	FFAR3	0	1	15
ENSG00000186075	ZPBP2	1	0	12				EFO_0000384
ENSG00000186188	FFAR4	0	1	15
ENSG00000186431	FCAR	0	0	12
ENSG00000186867	QRFPR	0	1	15
ENSG00000187094	CCK	0	1	15
ENSG00000187608	ISG15	0	1	4	Immunodecifiency
ENSG00000188379	IFNA2	0	1	4
ENSG00000188710	QRFP	0	1	15
ENSG00000188958	UTS2B	0	1	15
ENSG00000196126	HLA-DRB1	1	1	4				EFO_0000384
ENSG00000196187	TMEM63A	0	0	12
ENSG00000196639	HRH1	0	1	15			PHENIRAMINE;DESLORATADINE;BEPOTASTINE;BILASTINE;LORATADINE;CETIRIZINE;OLOPATADINE;TRIMIPRAMINE;PROMETHAZINE;HISTAMINE;KETOTIFEN;FEXOFENADINE;EPINASTINE;TOLAZOLINE;HYDROXYZINE;DIBENZEPIN;LEVOCETIRIZINE;DIPHENHYDRAMINE;LEVOCABASTINE;THENALIDINE;ALCAFTADINE;AZELASTINE;TRIPROLIDINE;ESMIRTAZAPINE;ANTAZOLINE;PYRILAMINE;DEXCHLORPHENIRAMINE;TRIPELENNAMINE;CHLORPHENIRAMINE;CHLORPHENOXAMINE;CINNARIZINE;DOX…
ENSG00000196735	HLA-DQA1	1	1	4				EFO_0000685
ENSG00000196776	CD47	0	1	12
ENSG00000197696	NMB	0	1	15
ENSG00000198019	FCGR1B	0	0	4
ENSG00000198049	AVPR1B	0	1	15			DESMOPRESSIN;VASOPRESSIN
ENSG00000198053	SIRPA	0	1	12
ENSG00000198168	SVIP	0	0	12
ENSG00000198178	CLEC4C	0	1	12
ENSG00000198502	HLA-DRB5	0	1	4
ENSG00000198873	GRK5	0	1	15
ENSG00000204287	HLA-DRA	2	1	4				EFO_0001359;EFO_0003885
ENSG00000204525	HLA-C	0	1	4
ENSG00000204592	HLA-E	0	1	4
ENSG00000204613	TRIM10	0	0	4
ENSG00000204616	TRIM31	0	0	4
ENSG00000204632	HLA-G	0	1	4
ENSG00000204642	HLA-F	2	1	4				EFO_0000384;EFO_0003885
ENSG00000204936	CD177	0	0	12
ENSG00000206503	HLA-A	2	1	4				EFO_0003885;EFO_0003898
ENSG00000213512	GBP7	0	0	4
ENSG00000213903	LTB4R	0	1	15
ENSG00000213906	LTB4R2	0	1	15
ENSG00000213928	IRF9	0	1	4	Immunodecifiency
ENSG00000216490	IFI30	1	0	4				EFO_0003885
ENSG00000223865	HLA-DPB1	0	1	4
ENSG00000231389	HLA-DPA1	0	1	4
ENSG00000232629	HLA-DQB2	0	0	4
ENSG00000234127	TRIM26	0	1	4
ENSG00000234745	HLA-B	1	1	4				EFO_0003898
ENSG00000237541	HLA-DQA2	0	1	4
ENSG00000240771	ARHGEF25	0	1	15
ENSG00000248385	TARM1	0	0	12
ENSG00000254415	SIGLEC14	0	0	12
ENSG00000255587	RAB44	0	0	12
ENSG00000257335	MGAM	0	1	12			VOGLIBOSE;ACARBOSE;MIGLITOL
ENSG00000258227	CLEC5A	0	0	12
ENSG00000272414	FAM47E-STBD1	0	0	12
ENSG00000101200	AVP	0	1	15
ENSG00000115263	GCG	0	1	15
ENSG00000115353	TACR1	0	1	15			APREPITANT;NETUPITANT;ROLAPITANT;TRADIPITANT;CASOPITANT;FOSAPREPITANT
ENSG00000183840	GPR39	0	0	15
ENSG00000187258	NPSR1	0	1	15
ENSG00000214285	NPS	0	1	15
ENSG00000215644	GCGR	0	1	15			GLUCAGON;GLUCAGON HYDROCHLORIDE
ENSG00000244165	P2RY11	0	1	15
ENSG00000053108	FSTL4	1	0	4				EFO_0000685
ENSG00000089692	LAG3	0	1	4
ENSG00000137628	DDX60	0	0	4
ENSG00000166710	B2M	0	1	4
ENSG00000105647	PIK3R2	0	1	15			COPANLISIB;BUPARLISIB;TASELISIB
ENSG00000117461	PIK3R3	0	1	15			COPANLISIB;TASELISIB;BUPARLISIB
ENSG00000120063	GNA13	0	1	15
ENSG00000141404	GNAL	0	1	15
ENSG00000144891	AGTR1	0	1	15			IRBESARTAN;AZILSARTAN MEDOXOMIL;LOSARTAN;CANDESARTAN;CANDESARTAN CILEXETIL;VALSARTAN;OLMESARTAN;TELMISARTAN;OLMESARTAN MEDOXOMIL;EPROSARTAN;ANGIOTENSIN II;AZILSARTAN;SPARSENTAN;TASOSARTAN
ENSG00000171631	P2RY6	0	1	15
ENSG00000175077	RTP1	0	0	15
ENSG00000137080	IFNA21	0	0	4
ENSG00000166233	ARIH1	0	1	4
ENSG00000087460	GNAS	0	1	15
ENSG00000100600	LGMN	0	1	4
ENSG00000115415	STAT1	0	1	4	Immunodecifiency	increased neutrophil cell number
ENSG00000120242	IFNA8	0	0	4
ENSG00000125498	KIR2DL1	0	1	4
ENSG00000133466	C1QTNF6	1	0	4				EFO_0001359
ENSG00000134545	KLRC1	0	1	4
ENSG00000135047	CTSL	0	1	4
ENSG00000136943	CTSV	0	1	4
ENSG00000137959	IFI44L	0	0	4
ENSG00000137965	IFI44	0	0	4
ENSG00000139572	GPR84	0	0	12
ENSG00000142166	IFNAR1	0	1	4		decreased monocyte cell number	INTERFERON ALFA-2B;PEGINTERFERON BETA-1A;ANIFROLUMAB;PEGINTERFERON ALFA-2B;INTERFERON ALFACON-1;PEGINTERFERON ALFA-2A;INTERFERON BETA-1B;INTERFERON BETA-1A;INTERFERON ALFA-2A;ALBINTERFERON ALFA-2B
ENSG00000143387	CTSK	0	0	4			ODANACATIB
ENSG00000152778	IFIT5	0	1	4
ENSG00000159110	IFNAR2	0	1	4	Immunodecifiency		PEGINTERFERON ALFA-2A;PEGINTERFERON ALFA-2B;PEGINTERFERON BETA-1A;ALBINTERFERON ALFA-2B;INTERFERON BETA-1B;INTERFERON ALFA-2B;INTERFERON BETA-1A;INTERFERON ALFA-2A;INTERFERON ALFACON-1
ENSG00000164045	CDC25A	0	1	4
ENSG00000164733	CTSB	0	1	4
ENSG00000167633	KIR3DL1	0	1	4
ENSG00000168394	TAP1	0	1	4	Lymphocyte syndrome
ENSG00000184979	USP18	0	1	4
ENSG00000197919	IFNA1	0	1	4
ENSG00000204267	TAP2	1	1	4	Lymphocyte syndrome			EFO_0001359
ENSG00000204290	BTNL2	1	0	4				EFO_0001359
ENSG00000228083	IFNA14	0	1	4
ENSG00000231925	TAPBP	0	1	4	Lymphocyte syndrome
ENSG00000234829	IFNA17	0	0	4
ENSG00000236637	IFNA4	0	0	4
ENSG00000243772	KIR2DL3	0	1	4
ENSG00000250264	AL669918.1	1	0	4				EFO_0001359
ENSG00000065357	DGKA	0	0	12
ENSG00000085719	CPNE3	0	1	12
ENSG00000086548	CEACAM6	0	1	12
ENSG00000124003	MOGAT1	0	1	12
ENSG00000143797	MBOAT2	0	1	12
ENSG00000176454	LPCAT4	0	0	12
ENSG00000143862	ARL8A	0	0	12
ENSG00000151366	NDUFC2	0	0	12			METFORMIN
ENSG00000005893	LAMP2	0	1	12
ENSG00000086062	B4GALT1	0	1	12
ENSG00000104972	LILRB1	0	1	4
ENSG00000134539	KLRD1	0	1	4
ENSG00000143469	SYT14	1	0	12				EFO_0003885
ENSG00000162896	PIGR	0	0	12
ENSG00000189013	KIR2DL4	0	1	4
ENSG00000204577	LILRB3	0	0	4
ENSG00000205809	KLRC2	0	1	4
ENSG00000240403	KIR3DL2	0	1	4
ENSG00000049883	PTCD2	0	1	4
ENSG00000108771	DHX58	0	1	4
ENSG00000120235	IFNA6	0	1	4
ENSG00000147885	IFNA16	0	0	4
ENSG00000186803	IFNA10	0	0	4
ENSG00000214042	IFNA7	0	0	4
ENSG00000057657	PRDM1	1	1	4				EFO_0004268
ENSG00000104921	FCER2	0	1	4

## Sheet: ClinVar evidence
X.AlleleID	Type	Name	GeneID	GeneSymbol	HGNC_ID	ClinicalSignificance	ClinSigSimple	LastEvaluated	RS...dbSNP.	nsv.esv..dbVar.	RCVaccession	PhenotypeIDS	PhenotypeList	Origin	OriginSimple	Assembly	ChromosomeAccession	Chromosome	Start	Stop	ReferenceAllele	AlternateAllele	Cytogenetic	ReviewStatus	NumberSubmitters	Guidelines	TestedInGTR	OtherIDs	SubmitterCategories	VariationID	Term_name (paper)	Figures
19500	single nucleotide variant	NM_025216.3(WNT10A):c.321C>A (p.Cys107Ter)	80326	WNT10A	HGNC:13829	Pathogenic	1	Dec 21, 2018	121908119	-	RCV000190800;RCV000004715;RCV000477935;RCV000536747;RCV000004716;RCV000477935;RCV000030650;RCV000477935;RCV000536747;RCV000779308;RCV000255732	MeSH:D030342,MedGen:C0950123;MedGen:C0796093,OMIM:257980;MedGen:C0796093,OMIM:257980;MedGen:C0796093,OMIM:257980;MedGen:C1857069,OMIM:224750,Orphanet:ORPHA50944;MedGen:C1857069,OMIM:224750,Orphanet:ORPHA50944;MedGen:C1835492,OMIM:150400;MedGen:C1835492,OMIM:150400;MedGen:C1835492,OMIM:150400;na;MedGen:CN517202	Inborn genetic diseases;Odontoonychodermal dysplasia;Odontoonychodermal dysplasia;Odontoonychodermal dysplasia;Schopf-Schulz-Passarge syndrome;Schopf-Schulz-Passarge syndrome;Tooth agenesis, selective, 4;Tooth agenesis, selective, 4;Tooth agenesis, selective, 4;WNT10A-Related Disorders	de novo;germline;unknown	germline	GRCh37	NC_000002.11	2	219747090	219747090	C	A	2q35	criteria provided, multiple submitters, no conflicts	9		N	OMIM Allelic Variant:606268.0002	3	4461	Tooth agenesis	FIG3C
19500	single nucleotide variant	NM_025216.3(WNT10A):c.321C>A (p.Cys107Ter)	80326	WNT10A	HGNC:13829	Pathogenic	1	Dec 21, 2018	121908119	-	RCV000190800;RCV000004715;RCV000477935;RCV000536747;RCV000004716;RCV000477935;RCV000030650;RCV000477935;RCV000536747;RCV000779308;RCV000255732	MeSH:D030342,MedGen:C0950123;MedGen:C0796093,OMIM:257980;MedGen:C0796093,OMIM:257980;MedGen:C0796093,OMIM:257980;MedGen:C1857069,OMIM:224750,Orphanet:ORPHA50944;MedGen:C1857069,OMIM:224750,Orphanet:ORPHA50944;MedGen:C1835492,OMIM:150400;MedGen:C1835492,OMIM:150400;MedGen:C1835492,OMIM:150400;na;MedGen:CN517202	Inborn genetic diseases;Odontoonychodermal dysplasia;Odontoonychodermal dysplasia;Odontoonychodermal dysplasia;Schopf-Schulz-Passarge syndrome;Schopf-Schulz-Passarge syndrome;Tooth agenesis, selective, 4;Tooth agenesis, selective, 4;Tooth agenesis, selective, 4;WNT10A-Related Disorders	de novo;germline;unknown	germline	GRCh38	NC_000002.12	2	218882368	218882368	C	A	2q35	criteria provided, multiple submitters, no conflicts	9		N	OMIM Allelic Variant:606268.0002	3	4461	Tooth agenesis	FIG3C
19501	single nucleotide variant	NM_025216.3(WNT10A):c.682T>A (p.Phe228Ile)	80326	WNT10A	HGNC:13829	Conflicting interpretations of pathogenicity	1	May 28, 2019	121908120	-	RCV000754840;RCV000622932;RCV000004717;RCV000550721;RCV000845113;RCV000278695;RCV000373155;RCV000445356;RCV000550721;RCV000255788;RCV000455454	Human Phenotype Ontology:HP:0007607,MedGen:C1706004,Orphanet:ORPHA238468;MeSH:D030342,MedGen:C0950123;MedGen:C0796093,OMIM:257980;MedGen:C0796093,OMIM:257980;Human Phenotype Ontology:HP:0009804,MedGen:C4024202;MedGen:C1857069,OMIM:224750,Orphanet:ORPHA50944;Human Phenotype Ontology:HP:0001592,MedGen:C1970308;MedGen:C1835492,OMIM:150400;MedGen:C1835492,OMIM:150400;MedGen:CN517202;MedGen:CN169374	Hypohidrotic ectodermal dysplasia;Inborn genetic diseases;Odontoonychodermal dysplasia;Odontoonychodermal dysplasia;Reduced number of teeth;Schopf-Schulz-Passarge syndrome;Selective tooth agenesis;Tooth agenesis, selective, 4;Tooth agenesis, selective, 4	germline;unknown	germline	GRCh37	NC_000002.11	2	219755011	219755011	T	A	2q35	criteria provided, conflicting interpretations	9		N	OMIM Allelic Variant:606268.0003,UniProtKB (protein):Q9GZT5#VAR_062511	3	4462	Tooth agenesis	FIG3C
19501	single nucleotide variant	NM_025216.3(WNT10A):c.682T>A (p.Phe228Ile)	80326	WNT10A	HGNC:13829	Conflicting interpretations of pathogenicity	1	May 28, 2019	121908120	-	RCV000754840;RCV000622932;RCV000004717;RCV000550721;RCV000845113;RCV000278695;RCV000373155;RCV000445356;RCV000550721;RCV000255788;RCV000455454	Human Phenotype Ontology:HP:0007607,MedGen:C1706004,Orphanet:ORPHA238468;MeSH:D030342,MedGen:C0950123;MedGen:C0796093,OMIM:257980;MedGen:C0796093,OMIM:257980;Human Phenotype Ontology:HP:0009804,MedGen:C4024202;MedGen:C1857069,OMIM:224750,Orphanet:ORPHA50944;Human Phenotype Ontology:HP:0001592,MedGen:C1970308;MedGen:C1835492,OMIM:150400;MedGen:C1835492,OMIM:150400;MedGen:CN517202;MedGen:CN169374	Hypohidrotic ectodermal dysplasia;Inborn genetic diseases;Odontoonychodermal dysplasia;Odontoonychodermal dysplasia;Reduced number of teeth;Schopf-Schulz-Passarge syndrome;Selective tooth agenesis;Tooth agenesis, selective, 4;Tooth agenesis, selective, 4	germline;unknown	germline	GRCh38	NC_000002.12	2	218890289	218890289	T	A	2q35	criteria provided, conflicting interpretations	9		N	OMIM Allelic Variant:606268.0003,UniProtKB (protein):Q9GZT5#VAR_062511	3	4462	Tooth agenesis	FIG3C
19502	single nucleotide variant	NM_025216.3(WNT10A):c.383G>A (p.Arg128Gln)	80326	WNT10A	HGNC:13829	Likely pathogenic	1	Sep 26, 2018	121908121	-	RCV000004718;RCV000824631;RCV000030651;RCV000824631;RCV000059803	MedGen:C0796093,OMIM:257980;MedGen:C0796093,OMIM:257980;MedGen:C1835492,OMIM:150400;MedGen:C1835492,OMIM:150400;MedGen:CN517202	Odontoonychodermal dysplasia;Odontoonychodermal dysplasia;Tooth agenesis, selective, 4;Tooth agenesis, selective, 4	germline	germline	GRCh37	NC_000002.11	2	219754712	219754712	G	A	2q35	criteria provided, single submitter	3		N	OMIM Allelic Variant:606268.0004,UniProtKB (protein):Q9GZT5#VAR_062510,UniProtKB (variants):VAR_062510	3	4463	Tooth agenesis	FIG3C
19502	single nucleotide variant	NM_025216.3(WNT10A):c.383G>A (p.Arg128Gln)	80326	WNT10A	HGNC:13829	Likely pathogenic	1	Sep 26, 2018	121908121	-	RCV000004718;RCV000824631;RCV000030651;RCV000824631;RCV000059803	MedGen:C0796093,OMIM:257980;MedGen:C0796093,OMIM:257980;MedGen:C1835492,OMIM:150400;MedGen:C1835492,OMIM:150400;MedGen:CN517202	Odontoonychodermal dysplasia;Odontoonychodermal dysplasia;Tooth agenesis, selective, 4;Tooth agenesis, selective, 4	germline	germline	GRCh38	NC_000002.12	2	218889990	218889990	G	A	2q35	criteria provided, single submitter	3		N	OMIM Allelic Variant:606268.0004,UniProtKB (protein):Q9GZT5#VAR_062510,UniProtKB (variants):VAR_062510	3	4463	Tooth agenesis	FIG3C
45629	undetermined variant	WNT10A, GLY95LYS	80326	WNT10A	HGNC:13829	Pathogenic	1	May 01, 2012	-1	-	RCV000030652	MedGen:C1835492,OMIM:150400	Tooth agenesis, selective, 4	germline	germline		na	na	-1	-1	na	na	-	no assertion criteria provided	1		N	OMIM Allelic Variant:606268.0008	1	36972	Tooth agenesis	FIG3C
79734	single nucleotide variant	NM_025216.3(WNT10A):c.283G>A (p.Glu95Lys)	80326	WNT10A	HGNC:13829	Uncertain significance	0	Aug 09, 2018	318240759	-	RCV000811807;RCV000811807;RCV000059802	MedGen:C0796093,OMIM:257980;MedGen:C1835492,OMIM:150400;MedGen:CN517202	Odontoonychodermal dysplasia;Tooth agenesis, selective, 4	germline	germline	GRCh37	NC_000002.11	2	219747052	219747052	G	A	2q35	criteria provided, single submitter	2		N	UniProtKB (protein):Q9GZT5#VAR_069171,UniProtKB (variants):VAR_069171	3	68843	Tooth agenesis	FIG3C
79734	single nucleotide variant	NM_025216.3(WNT10A):c.283G>A (p.Glu95Lys)	80326	WNT10A	HGNC:13829	Uncertain significance	0	Aug 09, 2018	318240759	-	RCV000811807;RCV000811807;RCV000059802	MedGen:C0796093,OMIM:257980;MedGen:C1835492,OMIM:150400;MedGen:CN517202	Odontoonychodermal dysplasia;Tooth agenesis, selective, 4	germline	germline	GRCh38	NC_000002.12	2	218882330	218882330	G	A	2q35	criteria provided, single submitter	2		N	UniProtKB (protein):Q9GZT5#VAR_069171,UniProtKB (variants):VAR_069171	3	68843	Tooth agenesis	FIG3C
143206	single nucleotide variant	NM_025216.3(WNT10A):c.637G>A (p.Gly213Ser)	80326	WNT10A	HGNC:13829	Conflicting interpretations of pathogenicity	1	Mar 05, 2019	147680216	-	RCV000325824;RCV000490390;RCV000845115;RCV000270809;RCV000369245;RCV000128463;RCV000490390;RCV000872015	MedGen:C0796093,OMIM:257980;MedGen:C0796093,OMIM:257980;Human Phenotype Ontology:HP:0009804,MedGen:C4024202;MedGen:C1857069,OMIM:224750,Orphanet:ORPHA50944;Human Phenotype Ontology:HP:0001592,MedGen:C1970308;MedGen:C1835492,OMIM:150400;MedGen:C1835492,OMIM:150400;MedGen:CN517202	Odontoonychodermal dysplasia;Odontoonychodermal dysplasia;Reduced number of teeth;Schopf-Schulz-Passarge syndrome;Selective tooth agenesis;Tooth agenesis, selective, 4;Tooth agenesis, selective, 4	germline	germline	GRCh37	NC_000002.11	2	219754966	219754966	G	A	2q35	criteria provided, conflicting interpretations	5		N	OMIM Allelic Variant:606268.0009,UniProtKB (protein):Q9GZT5#VAR_077450	3	139576	Tooth agenesis	FIG3C
143206	single nucleotide variant	NM_025216.3(WNT10A):c.637G>A (p.Gly213Ser)	80326	WNT10A	HGNC:13829	Conflicting interpretations of pathogenicity	1	Mar 05, 2019	147680216	-	RCV000325824;RCV000490390;RCV000845115;RCV000270809;RCV000369245;RCV000128463;RCV000490390;RCV000872015	MedGen:C0796093,OMIM:257980;MedGen:C0796093,OMIM:257980;Human Phenotype Ontology:HP:0009804,MedGen:C4024202;MedGen:C1857069,OMIM:224750,Orphanet:ORPHA50944;Human Phenotype Ontology:HP:0001592,MedGen:C1970308;MedGen:C1835492,OMIM:150400;MedGen:C1835492,OMIM:150400;MedGen:CN517202	Odontoonychodermal dysplasia;Odontoonychodermal dysplasia;Reduced number of teeth;Schopf-Schulz-Passarge syndrome;Selective tooth agenesis;Tooth agenesis, selective, 4;Tooth agenesis, selective, 4	germline	germline	GRCh38	NC_000002.12	2	218890244	218890244	G	A	2q35	criteria provided, conflicting interpretations	5		N	OMIM Allelic Variant:606268.0009,UniProtKB (protein):Q9GZT5#VAR_077450	3	139576	Tooth agenesis	FIG3C
215635	duplication	NM_002336.3(LRP6):c.1779dup (p.Glu594Ter)	4040	LRP6	HGNC:6698	Pathogenic	1	Oct 01, 2015	864309647	-	RCV000203225	MedGen:C4225231,OMIM:616724	Tooth agenesis, selective, 7	germline	germline	GRCh37	NC_000012.11	12	12317479	12317480	C	CA	12p13.2	no assertion criteria provided	1		N	OMIM Allelic Variant:603507.0006	1	218878	Tooth agenesis	FIG3C
215635	duplication	NM_002336.3(LRP6):c.1779dup (p.Glu594Ter)	4040	LRP6	HGNC:6698	Pathogenic	1	Oct 01, 2015	864309647	-	RCV000203225	MedGen:C4225231,OMIM:616724	Tooth agenesis, selective, 7	germline	germline	GRCh38	NC_000012.12	12	12164545	12164546	C	CA	12p13.2	no assertion criteria provided	1		N	OMIM Allelic Variant:603507.0006	1	218878	Tooth agenesis	FIG3C
215636	single nucleotide variant	NM_002336.3(LRP6):c.56C>T (p.Ala19Val)	4040	LRP6	HGNC:6698	Pathogenic	1	Oct 01, 2015	864309648	-	RCV000203228	MedGen:C4225231,OMIM:616724	Tooth agenesis, selective, 7	germline	germline	GRCh37	NC_000012.11	12	12397589	12397589	G	A	12p13.2	no assertion criteria provided	1		N	OMIM Allelic Variant:603507.0005,UniProtKB (protein):O75581#VAR_076207	1	218879	Tooth agenesis	FIG3C
215636	single nucleotide variant	NM_002336.3(LRP6):c.56C>T (p.Ala19Val)	4040	LRP6	HGNC:6698	Pathogenic	1	Oct 01, 2015	864309648	-	RCV000203228	MedGen:C4225231,OMIM:616724	Tooth agenesis, selective, 7	germline	germline	GRCh38	NC_000012.12	12	12244655	12244655	G	A	12p13.2	no assertion criteria provided	1		N	OMIM Allelic Variant:603507.0005,UniProtKB (protein):O75581#VAR_076207	1	218879	Tooth agenesis	FIG3C
215637	duplication	NM_002336.3(LRP6):c.2224_2225dup (p.Leu742fs)	4040	LRP6	HGNC:6698	Pathogenic	1	Oct 01, 2015	864309649	-	RCV000203223	MedGen:C4225231,OMIM:616724	Tooth agenesis, selective, 7	germline	germline	GRCh37	NC_000012.11	12	12315180	12315181	C	CAA	12p13.2	no assertion criteria provided	1		N	OMIM Allelic Variant:603507.0007	1	218880	Tooth agenesis	FIG3C
215637	duplication	NM_002336.3(LRP6):c.2224_2225dup (p.Leu742fs)	4040	LRP6	HGNC:6698	Pathogenic	1	Oct 01, 2015	864309649	-	RCV000203223	MedGen:C4225231,OMIM:616724	Tooth agenesis, selective, 7	germline	germline	GRCh38	NC_000012.12	12	12162246	12162247	C	CAA	12p13.2	no assertion criteria provided	1		N	OMIM Allelic Variant:603507.0007	1	218880	Tooth agenesis	FIG3C
227053	single nucleotide variant	NM_002336.3(LRP6):c.2994+1G>A	4040	LRP6	HGNC:6698	Likely pathogenic	1	Mar 10, 2016	866789963	-	RCV000210764	MedGen:CN169366	Tooth agenesis	unknown	unknown	GRCh38	NC_000012.12	12	12150835	12150835	C	T	12p13.2	criteria provided, single submitter	1		N	-	2	225152	Tooth agenesis	FIG3C
227046	deletion	NM_002336.3(LRP6):c.4593del (p.Cys1532fs)	4040	LRP6	HGNC:6698	Pathogenic	1	Mar 10, 2016	869320635	-	RCV000210778;RCV000210778	MedGen:CN221583;MedGen:CN169366	Orofacial clefting;Tooth agenesis	maternal	germline	GRCh37	NC_000012.11	12	12274309	12274309	AG	A	12p13.2	criteria provided, single submitter	1		N	-	2	225147	Tooth agenesis	FIG3C
227046	deletion	NM_002336.3(LRP6):c.4593del (p.Cys1532fs)	4040	LRP6	HGNC:6698	Pathogenic	1	Mar 10, 2016	869320635	-	RCV000210778;RCV000210778	MedGen:CN221583;MedGen:CN169366	Orofacial clefting;Tooth agenesis	maternal	germline	GRCh38	NC_000012.12	12	12121375	12121375	AG	A	12p13.2	criteria provided, single submitter	1		N	-	2	225147	Tooth agenesis	FIG3C
227047	single nucleotide variant	NM_002336.3(LRP6):c.4298C>T (p.Ser1433Leu)	4040	LRP6	HGNC:6698	Uncertain significance	0	Mar 10, 2016	869320647	-	RCV000210812;RCV000210812	MedGen:CN221583;MedGen:CN169366	Orofacial clefting;Tooth agenesis	paternal	germline	GRCh37	NC_000012.11	12	12279639	12279639	G	A	12p13.2	criteria provided, single submitter	1		N	-	2	225160	Tooth agenesis	FIG3C
227047	single nucleotide variant	NM_002336.3(LRP6):c.4298C>T (p.Ser1433Leu)	4040	LRP6	HGNC:6698	Uncertain significance	0	Mar 10, 2016	869320647	-	RCV000210812;RCV000210812	MedGen:CN221583;MedGen:CN169366	Orofacial clefting;Tooth agenesis	paternal	germline	GRCh38	NC_000012.12	12	12126705	12126705	G	A	12p13.2	criteria provided, single submitter	1		N	-	2	225160	Tooth agenesis	FIG3C
227048	single nucleotide variant	NM_002336.3(LRP6):c.4136G>A (p.Gly1379Asp)	4040	LRP6	HGNC:6698	Uncertain significance	0	Mar 10, 2016	869320646	-	RCV000210796;RCV000210796	MedGen:CN221583;MedGen:CN169366	Orofacial clefting;Tooth agenesis	paternal	germline	GRCh37	NC_000012.11	12	12279801	12279801	C	T	12p13.2	criteria provided, single submitter	1		N	-	2	225159	Tooth agenesis	FIG3C
227048	single nucleotide variant	NM_002336.3(LRP6):c.4136G>A (p.Gly1379Asp)	4040	LRP6	HGNC:6698	Uncertain significance	0	Mar 10, 2016	869320646	-	RCV000210796;RCV000210796	MedGen:CN221583;MedGen:CN169366	Orofacial clefting;Tooth agenesis	paternal	germline	GRCh38	NC_000012.12	12	12126867	12126867	C	T	12p13.2	criteria provided, single submitter	1		N	-	2	225159	Tooth agenesis	FIG3C
227049	single nucleotide variant	NM_002336.3(LRP6):c.4082-2A>G	4040	LRP6	HGNC:6698	Likely pathogenic	1	Mar 10, 2016	869320640	-	RCV000210789	MedGen:CN169366	Tooth agenesis	maternal	germline	GRCh37	NC_000012.11	12	12279857	12279857	T	C	12p13.2	criteria provided, single submitter	1		N	-	2	225153	Tooth agenesis	FIG3C
227049	single nucleotide variant	NM_002336.3(LRP6):c.4082-2A>G	4040	LRP6	HGNC:6698	Likely pathogenic	1	Mar 10, 2016	869320640	-	RCV000210789	MedGen:CN169366	Tooth agenesis	maternal	germline	GRCh38	NC_000012.12	12	12126923	12126923	T	C	12p13.2	criteria provided, single submitter	1		N	-	2	225153	Tooth agenesis	FIG3C
227050	single nucleotide variant	NM_002336.3(LRP6):c.3398-2A>C	4040	LRP6	HGNC:6698	Pathogenic	1	Mar 10, 2016	869320636	-	RCV000210803	MedGen:CN169366	Tooth agenesis	unknown	unknown	GRCh37	NC_000012.11	12	12291470	12291470	T	G	12p13.2	criteria provided, single submitter	1		N	-	2	225148	Tooth agenesis	FIG3C
227050	single nucleotide variant	NM_002336.3(LRP6):c.3398-2A>C	4040	LRP6	HGNC:6698	Pathogenic	1	Mar 10, 2016	869320636	-	RCV000210803	MedGen:CN169366	Tooth agenesis	unknown	unknown	GRCh38	NC_000012.12	12	12138536	12138536	T	G	12p13.2	criteria provided, single submitter	1		N	-	2	225148	Tooth agenesis	FIG3C
227053	single nucleotide variant	NM_002336.3(LRP6):c.2994+1G>A	4040	LRP6	HGNC:6698	Likely pathogenic	1	Mar 10, 2016	866789963	-	RCV000210764	MedGen:CN169366	Tooth agenesis	unknown	unknown	GRCh37	NC_000012.11	12	12303769	12303769	C	T	12p13.2	criteria provided, single submitter	1		N	-	2	225152	Tooth agenesis	FIG3C
227056	single nucleotide variant	NM_002336.3(LRP6):c.1609G>A (p.Gly537Arg)	4040	LRP6	HGNC:6698	Likely pathogenic	1	Mar 10, 2016	869320639	-	RCV000210800	MedGen:CN169366	Tooth agenesis	inherited	germline	GRCh37	NC_000012.11	12	12318166	12318166	C	T	12p13.2	criteria provided, single submitter	1		N	-	2	225151	Tooth agenesis	FIG3C
227056	single nucleotide variant	NM_002336.3(LRP6):c.1609G>A (p.Gly537Arg)	4040	LRP6	HGNC:6698	Likely pathogenic	1	Mar 10, 2016	869320639	-	RCV000210800	MedGen:CN169366	Tooth agenesis	inherited	germline	GRCh38	NC_000012.12	12	12165232	12165232	C	T	12p13.2	criteria provided, single submitter	1		N	-	2	225151	Tooth agenesis	FIG3C
227057	single nucleotide variant	NM_002336.3(LRP6):c.1406C>T (p.Pro469Leu)	4040	LRP6	HGNC:6698	Likely pathogenic	1	Mar 10, 2016	869320638	-	RCV000210784	MedGen:CN169366	Tooth agenesis	de novo	germline	GRCh37	NC_000012.11	12	12332883	12332883	G	A	12p13.2	criteria provided, single submitter	1		N	-	2	225150	Tooth agenesis	FIG3C
227057	single nucleotide variant	NM_002336.3(LRP6):c.1406C>T (p.Pro469Leu)	4040	LRP6	HGNC:6698	Likely pathogenic	1	Mar 10, 2016	869320638	-	RCV000210784	MedGen:CN169366	Tooth agenesis	de novo	germline	GRCh38	NC_000012.12	12	12179949	12179949	G	A	12p13.2	criteria provided, single submitter	1		N	-	2	225150	Tooth agenesis	FIG3C
227059	single nucleotide variant	NM_002336.3(LRP6):c.517C>G (p.Arg173Gly)	4040	LRP6	HGNC:6698	Likely pathogenic	1	Mar 10, 2016	869320637	-	RCV000210768	MedGen:CN169366	Tooth agenesis	unknown	unknown	GRCh38	NC_000012.12	12	12203333	12203333	G	C	12p13.2	criteria provided, single submitter	1		N	-	2	225149	Tooth agenesis	FIG3C
227059	single nucleotide variant	NM_002336.3(LRP6):c.517C>G (p.Arg173Gly)	4040	LRP6	HGNC:6698	Likely pathogenic	1	Mar 10, 2016	869320637	-	RCV000210768	MedGen:CN169366	Tooth agenesis	unknown	unknown	GRCh37	NC_000012.11	12	12356267	12356267	G	C	12p13.2	criteria provided, single submitter	1		N	-	2	225149	Tooth agenesis	FIG3C
227234	single nucleotide variant	NM_025216.3(WNT10A):c.511C>T (p.Arg171Cys)	80326	WNT10A	HGNC:13829	Conflicting interpretations of pathogenicity	1	May 28, 2019	116998555	-	RCV000335291;RCV000490286;RCV000299227;RCV000396415;RCV000490286;RCV000255246	MedGen:C0796093,OMIM:257980;MedGen:C0796093,OMIM:257980;MedGen:C1857069,OMIM:224750,Orphanet:ORPHA50944;Human Phenotype Ontology:HP:0001592,MedGen:C1970308;MedGen:C1835492,OMIM:150400;MedGen:CN517202	Odontoonychodermal dysplasia;Odontoonychodermal dysplasia;Schopf-Schulz-Passarge syndrome;Selective tooth agenesis;Tooth agenesis, selective, 4	germline;unknown	germline	GRCh37	NC_000002.11	2	219754840	219754840	C	T	2q35	criteria provided, conflicting interpretations	5		N	UniProtKB (protein):Q9GZT5#VAR_077449	2	225515	Tooth agenesis	FIG3C
227234	single nucleotide variant	NM_025216.3(WNT10A):c.511C>T (p.Arg171Cys)	80326	WNT10A	HGNC:13829	Conflicting interpretations of pathogenicity	1	May 28, 2019	116998555	-	RCV000335291;RCV000490286;RCV000299227;RCV000396415;RCV000490286;RCV000255246	MedGen:C0796093,OMIM:257980;MedGen:C0796093,OMIM:257980;MedGen:C1857069,OMIM:224750,Orphanet:ORPHA50944;Human Phenotype Ontology:HP:0001592,MedGen:C1970308;MedGen:C1835492,OMIM:150400;MedGen:CN517202	Odontoonychodermal dysplasia;Odontoonychodermal dysplasia;Schopf-Schulz-Passarge syndrome;Selective tooth agenesis;Tooth agenesis, selective, 4	germline;unknown	germline	GRCh38	NC_000002.12	2	218890118	218890118	C	T	2q35	criteria provided, conflicting interpretations	5		N	UniProtKB (protein):Q9GZT5#VAR_077449	2	225515	Tooth agenesis	FIG3C
247468	single nucleotide variant	NM_003394.4(WNT10B):c.632G>A (p.Arg211Gln)	7480	WNT10B	HGNC:12775	Pathogenic	1	Aug 16, 2016	779326570	-	RCV000239578	MedGen:C4310730,OMIM:617073	Tooth agenesis, selective, 8	germline	germline	GRCh37	NC_000012.11	12	49361808	49361808	C	T	12q13.12	no assertion criteria provided	1		N	OMIM Allelic Variant:601906.0003,UniProtKB (protein):O00744#VAR_076926	1	253057	Tooth agenesis	FIG3C
247468	single nucleotide variant	NM_003394.4(WNT10B):c.632G>A (p.Arg211Gln)	7480	WNT10B	HGNC:12775	Pathogenic	1	Aug 16, 2016	779326570	-	RCV000239578	MedGen:C4310730,OMIM:617073	Tooth agenesis, selective, 8	germline	germline	GRCh38	NC_000012.12	12	48968025	48968025	C	T	12q13.12	no assertion criteria provided	1		N	OMIM Allelic Variant:601906.0003,UniProtKB (protein):O00744#VAR_076926	1	253057	Tooth agenesis	FIG3C
247469	single nucleotide variant	NM_003394.4(WNT10B):c.786G>A (p.Trp262Ter)	7480	WNT10B	HGNC:12775	Pathogenic	1	Aug 16, 2016	766021478	-	RCV000239472	MedGen:C4310730,OMIM:617073	Tooth agenesis, selective, 8	germline	germline	GRCh37	NC_000012.11	12	49360262	49360262	C	T	12q13.12	no assertion criteria provided	1		N	OMIM Allelic Variant:601906.0004	1	253058	Tooth agenesis	FIG3C
247469	single nucleotide variant	NM_003394.4(WNT10B):c.786G>A (p.Trp262Ter)	7480	WNT10B	HGNC:12775	Pathogenic	1	Aug 16, 2016	766021478	-	RCV000239472	MedGen:C4310730,OMIM:617073	Tooth agenesis, selective, 8	germline	germline	GRCh38	NC_000012.12	12	48966479	48966479	C	T	12q13.12	no assertion criteria provided	1		N	OMIM Allelic Variant:601906.0004	1	253058	Tooth agenesis	FIG3C
259730	single nucleotide variant	NM_025216.3(WNT10A):c.391G>A (p.Ala131Thr)	80326	WNT10A	HGNC:13829	Pathogenic/Likely pathogenic	1	Oct 29, 2018	372993798	-	RCV000804067;RCV000804067;RCV000254796	MedGen:C0796093,OMIM:257980;MedGen:C1835492,OMIM:150400;MedGen:CN517202	Odontoonychodermal dysplasia;Tooth agenesis, selective, 4	germline	germline	GRCh37	NC_000002.11	2	219754720	219754720	G	A	2q35	criteria provided, multiple submitters, no conflicts	2		N	UniProtKB (protein):Q9GZT5#VAR_077447	2	265292	Tooth agenesis	FIG3C
259730	single nucleotide variant	NM_025216.3(WNT10A):c.391G>A (p.Ala131Thr)	80326	WNT10A	HGNC:13829	Pathogenic/Likely pathogenic	1	Oct 29, 2018	372993798	-	RCV000804067;RCV000804067;RCV000254796	MedGen:C0796093,OMIM:257980;MedGen:C1835492,OMIM:150400;MedGen:CN517202	Odontoonychodermal dysplasia;Tooth agenesis, selective, 4	germline	germline	GRCh38	NC_000002.12	2	218889998	218889998	G	A	2q35	criteria provided, multiple submitters, no conflicts	2		N	UniProtKB (protein):Q9GZT5#VAR_077447	2	265292	Tooth agenesis	FIG3C
259731	single nucleotide variant	NM_025216.3(WNT10A):c.742C>T (p.Arg248Ter)	80326	WNT10A	HGNC:13829	Pathogenic	1	Aug 16, 2018	886039453	-	RCV000677100;RCV000823047;RCV000823047;RCV000254848	MedGen:C0796093,OMIM:257980;MedGen:C0796093,OMIM:257980;MedGen:C1835492,OMIM:150400;MedGen:CN517202	Odontoonychodermal dysplasia;Odontoonychodermal dysplasia;Tooth agenesis, selective, 4	germline;inherited	germline	GRCh37	NC_000002.11	2	219755071	219755071	C	T	2q35	criteria provided, multiple submitters, no conflicts	3		N	-	2	265293	Tooth agenesis	FIG3C
259731	single nucleotide variant	NM_025216.3(WNT10A):c.742C>T (p.Arg248Ter)	80326	WNT10A	HGNC:13829	Pathogenic	1	Aug 16, 2018	886039453	-	RCV000677100;RCV000823047;RCV000823047;RCV000254848	MedGen:C0796093,OMIM:257980;MedGen:C0796093,OMIM:257980;MedGen:C1835492,OMIM:150400;MedGen:CN517202	Odontoonychodermal dysplasia;Odontoonychodermal dysplasia;Tooth agenesis, selective, 4	germline;inherited	germline	GRCh38	NC_000002.12	2	218890349	218890349	C	T	2q35	criteria provided, multiple submitters, no conflicts	3		N	-	2	265293	Tooth agenesis	FIG3C
284729	single nucleotide variant	NM_025216.2(WNT10A):c.-341A>G	80326	WNT10A	HGNC:13829	Uncertain significance	0	Jun 14, 2016	762914440	-	RCV000367457;RCV000275208;RCV000327931	MedGen:C0796093,OMIM:257980;MedGen:C1857069,OMIM:224750,Orphanet:ORPHA50944;Human Phenotype Ontology:HP:0001592,MedGen:C1970308	Odontoonychodermal dysplasia;Schopf-Schulz-Passarge syndrome;Selective tooth agenesis	germline	germline	GRCh38	NC_000002.12	2	218880655	218880655	A	G	2q35	criteria provided, single submitter	1		N	-	2	334382	Tooth agenesis	FIG3C
284729	single nucleotide variant	NM_025216.2(WNT10A):c.-341A>G	80326	WNT10A	HGNC:13829	Uncertain significance	0	Jun 14, 2016	762914440	-	RCV000367457;RCV000275208;RCV000327931	MedGen:C0796093,OMIM:257980;MedGen:C1857069,OMIM:224750,Orphanet:ORPHA50944;Human Phenotype Ontology:HP:0001592,MedGen:C1970308	Odontoonychodermal dysplasia;Schopf-Schulz-Passarge syndrome;Selective tooth agenesis	germline	germline	GRCh37	NC_000002.11	2	219745377	219745377	A	G	2q35	criteria provided, single submitter	1		N	-	2	334382	Tooth agenesis	FIG3C
284732	single nucleotide variant	NM_025216.2(WNT10A):c.-285C>T	80326	WNT10A	HGNC:13829	Uncertain significance	0	Jun 14, 2016	886055636	-	RCV000340050;RCV000379484;RCV000287393	MedGen:C0796093,OMIM:257980;MedGen:C1857069,OMIM:224750,Orphanet:ORPHA50944;Human Phenotype Ontology:HP:0001592,MedGen:C1970308	Odontoonychodermal dysplasia;Schopf-Schulz-Passarge syndrome;Selective tooth agenesis	germline	germline	GRCh38	NC_000002.12	2	218880711	218880711	C	T	2q35	criteria provided, single submitter	1		N	-	2	334384	Tooth agenesis	FIG3C
284732	single nucleotide variant	NM_025216.2(WNT10A):c.-285C>T	80326	WNT10A	HGNC:13829	Uncertain significance	0	Jun 14, 2016	886055636	-	RCV000340050;RCV000379484;RCV000287393	MedGen:C0796093,OMIM:257980;MedGen:C1857069,OMIM:224750,Orphanet:ORPHA50944;Human Phenotype Ontology:HP:0001592,MedGen:C1970308	Odontoonychodermal dysplasia;Schopf-Schulz-Passarge syndrome;Selective tooth agenesis	germline	germline	GRCh37	NC_000002.11	2	219745433	219745433	C	T	2q35	criteria provided, single submitter	1		N	-	2	334384	Tooth agenesis	FIG3C
284737	single nucleotide variant	NM_025216.2(WNT10A):c.-249G>C	80326	WNT10A	HGNC:13829	Uncertain significance	0	Jun 14, 2016	571829301	-	RCV000351817;RCV000393205;RCV000313367	MedGen:C0796093,OMIM:257980;MedGen:C1857069,OMIM:224750,Orphanet:ORPHA50944;Human Phenotype Ontology:HP:0001592,MedGen:C1970308	Odontoonychodermal dysplasia;Schopf-Schulz-Passarge syndrome;Selective tooth agenesis	germline	germline	GRCh38	NC_000002.12	2	218880747	218880747	G	C	2q35	criteria provided, single submitter	1		N	-	2	334386	Tooth agenesis	FIG3C
284737	single nucleotide variant	NM_025216.2(WNT10A):c.-249G>C	80326	WNT10A	HGNC:13829	Uncertain significance	0	Jun 14, 2016	571829301	-	RCV000351817;RCV000393205;RCV000313367	MedGen:C0796093,OMIM:257980;MedGen:C1857069,OMIM:224750,Orphanet:ORPHA50944;Human Phenotype Ontology:HP:0001592,MedGen:C1970308	Odontoonychodermal dysplasia;Schopf-Schulz-Passarge syndrome;Selective tooth agenesis	germline	germline	GRCh37	NC_000002.11	2	219745469	219745469	G	C	2q35	criteria provided, single submitter	1		N	-	2	334386	Tooth agenesis	FIG3C
284741	single nucleotide variant	NM_025216.3(WNT10A):c.149C>T (p.Pro50Leu)	80326	WNT10A	HGNC:13829	Uncertain significance	0	Aug 03, 2017	199980023	-	RCV000344076;RCV000543463;RCV000289030;RCV000397838;RCV000543463	MedGen:C0796093,OMIM:257980;MedGen:C0796093,OMIM:257980;MedGen:C1857069,OMIM:224750,Orphanet:ORPHA50944;Human Phenotype Ontology:HP:0001592,MedGen:C1970308;MedGen:C1835492,OMIM:150400	Odontoonychodermal dysplasia;Odontoonychodermal dysplasia;Schopf-Schulz-Passarge syndrome;Selective tooth agenesis;Tooth agenesis, selective, 4	germline	germline	GRCh38	NC_000002.12	2	218882196	218882196	C	T	2q35	criteria provided, multiple submitters, no conflicts	2		N	-	2	334393	Tooth agenesis	FIG3C
284741	single nucleotide variant	NM_025216.3(WNT10A):c.149C>T (p.Pro50Leu)	80326	WNT10A	HGNC:13829	Uncertain significance	0	Aug 03, 2017	199980023	-	RCV000344076;RCV000543463;RCV000289030;RCV000397838;RCV000543463	MedGen:C0796093,OMIM:257980;MedGen:C0796093,OMIM:257980;MedGen:C1857069,OMIM:224750,Orphanet:ORPHA50944;Human Phenotype Ontology:HP:0001592,MedGen:C1970308;MedGen:C1835492,OMIM:150400	Odontoonychodermal dysplasia;Odontoonychodermal dysplasia;Schopf-Schulz-Passarge syndrome;Selective tooth agenesis;Tooth agenesis, selective, 4	germline	germline	GRCh37	NC_000002.11	2	219746918	219746918	C	T	2q35	criteria provided, multiple submitters, no conflicts	2		N	-	2	334393	Tooth agenesis	FIG3C
284752	single nucleotide variant	NM_025216.3(WNT10A):c.349C>T (p.Pro117Ser)	80326	WNT10A	HGNC:13829	Uncertain significance	0	Jun 14, 2016	144212422	-	RCV000356033;RCV000315891;RCV000275342	MedGen:C0796093,OMIM:257980;MedGen:C1857069,OMIM:224750,Orphanet:ORPHA50944;Human Phenotype Ontology:HP:0001592,MedGen:C1970308	Odontoonychodermal dysplasia;Schopf-Schulz-Passarge syndrome;Selective tooth agenesis	germline	germline	GRCh38	NC_000002.12	2	218882396	218882396	C	T	2q35	criteria provided, single submitter	1		N	-	2	334396	Tooth agenesis	FIG3C
284752	single nucleotide variant	NM_025216.3(WNT10A):c.349C>T (p.Pro117Ser)	80326	WNT10A	HGNC:13829	Uncertain significance	0	Jun 14, 2016	144212422	-	RCV000356033;RCV000315891;RCV000275342	MedGen:C0796093,OMIM:257980;MedGen:C1857069,OMIM:224750,Orphanet:ORPHA50944;Human Phenotype Ontology:HP:0001592,MedGen:C1970308	Odontoonychodermal dysplasia;Schopf-Schulz-Passarge syndrome;Selective tooth agenesis	germline	germline	GRCh37	NC_000002.11	2	219747118	219747118	C	T	2q35	criteria provided, single submitter	1		N	-	2	334396	Tooth agenesis	FIG3C
284754	single nucleotide variant	NM_025216.3(WNT10A):c.493G>A (p.Gly165Arg)	80326	WNT10A	HGNC:13829	Conflicting interpretations of pathogenicity	0	Mar 04, 2019	77583146	-	RCV000346906;RCV000845116;RCV000283655;RCV000406139;RCV000521785	MedGen:C0796093,OMIM:257980;Human Phenotype Ontology:HP:0009804,MedGen:C4024202;MedGen:C1857069,OMIM:224750,Orphanet:ORPHA50944;Human Phenotype Ontology:HP:0001592,MedGen:C1970308;MedGen:CN517202	Odontoonychodermal dysplasia;Reduced number of teeth;Schopf-Schulz-Passarge syndrome;Selective tooth agenesis	germline	germline	GRCh37	NC_000002.11	2	219754822	219754822	G	A	2q35	criteria provided, conflicting interpretations	4		N	-	2	334399	Tooth agenesis	FIG3C
284754	single nucleotide variant	NM_025216.3(WNT10A):c.493G>A (p.Gly165Arg)	80326	WNT10A	HGNC:13829	Conflicting interpretations of pathogenicity	0	Mar 04, 2019	77583146	-	RCV000346906;RCV000845116;RCV000283655;RCV000406139;RCV000521785	MedGen:C0796093,OMIM:257980;Human Phenotype Ontology:HP:0009804,MedGen:C4024202;MedGen:C1857069,OMIM:224750,Orphanet:ORPHA50944;Human Phenotype Ontology:HP:0001592,MedGen:C1970308;MedGen:CN517202	Odontoonychodermal dysplasia;Reduced number of teeth;Schopf-Schulz-Passarge syndrome;Selective tooth agenesis	germline	germline	GRCh38	NC_000002.12	2	218890100	218890100	G	A	2q35	criteria provided, conflicting interpretations	4		N	-	2	334399	Tooth agenesis	FIG3C
284757	single nucleotide variant	NM_025216.3(WNT10A):c.652A>G (p.Met218Val)	80326	WNT10A	HGNC:13829	Uncertain significance	0	Jun 14, 2016	373991357	-	RCV000341862;RCV000376761;RCV000287049	MedGen:C0796093,OMIM:257980;MedGen:C1857069,OMIM:224750,Orphanet:ORPHA50944;Human Phenotype Ontology:HP:0001592,MedGen:C1970308	Odontoonychodermal dysplasia;Schopf-Schulz-Passarge syndrome;Selective tooth agenesis	germline	germline	GRCh37	NC_000002.11	2	219754981	219754981	A	G	2q35	criteria provided, single submitter	1		N	-	2	334402	Tooth agenesis	FIG3C
284757	single nucleotide variant	NM_025216.3(WNT10A):c.652A>G (p.Met218Val)	80326	WNT10A	HGNC:13829	Uncertain significance	0	Jun 14, 2016	373991357	-	RCV000341862;RCV000376761;RCV000287049	MedGen:C0796093,OMIM:257980;MedGen:C1857069,OMIM:224750,Orphanet:ORPHA50944;Human Phenotype Ontology:HP:0001592,MedGen:C1970308	Odontoonychodermal dysplasia;Schopf-Schulz-Passarge syndrome;Selective tooth agenesis	germline	germline	GRCh38	NC_000002.12	2	218890259	218890259	A	G	2q35	criteria provided, single submitter	1		N	-	2	334402	Tooth agenesis	FIG3C
284763	single nucleotide variant	NM_025216.3(WNT10A):c.756+13C>A	80326	WNT10A	HGNC:13829	Uncertain significance	0	Jun 14, 2016	745958462	-	RCV000394128;RCV000352056;RCV000311299	MedGen:C0796093,OMIM:257980;MedGen:C1857069,OMIM:224750,Orphanet:ORPHA50944;Human Phenotype Ontology:HP:0001592,MedGen:C1970308	Odontoonychodermal dysplasia;Schopf-Schulz-Passarge syndrome;Selective tooth agenesis	germline	germline	GRCh37	NC_000002.11	2	219755098	219755098	C	A	2q35	criteria provided, single submitter	1		N	-	2	334403	Tooth agenesis	FIG3C
284763	single nucleotide variant	NM_025216.3(WNT10A):c.756+13C>A	80326	WNT10A	HGNC:13829	Uncertain significance	0	Jun 14, 2016	745958462	-	RCV000394128;RCV000352056;RCV000311299	MedGen:C0796093,OMIM:257980;MedGen:C1857069,OMIM:224750,Orphanet:ORPHA50944;Human Phenotype Ontology:HP:0001592,MedGen:C1970308	Odontoonychodermal dysplasia;Schopf-Schulz-Passarge syndrome;Selective tooth agenesis	germline	germline	GRCh38	NC_000002.12	2	218890376	218890376	C	A	2q35	criteria provided, single submitter	1		N	-	2	334403	Tooth agenesis	FIG3C
284770	single nucleotide variant	NM_025216.3(WNT10A):c.*15C>T	80326	WNT10A	HGNC:13829	Uncertain significance	0	Jun 14, 2016	886055645	-	RCV000285858;RCV000406243;RCV000339827	MedGen:C0796093,OMIM:257980;MedGen:C1857069,OMIM:224750,Orphanet:ORPHA50944;Human Phenotype Ontology:HP:0001592,MedGen:C1970308	Odontoonychodermal dysplasia;Schopf-Schulz-Passarge syndrome;Selective tooth agenesis	germline	germline	GRCh38	NC_000002.12	2	218893286	218893286	C	T	2q35	criteria provided, single submitter	1		N	-	2	334416	Tooth agenesis	FIG3C
284770	single nucleotide variant	NM_025216.3(WNT10A):c.*15C>T	80326	WNT10A	HGNC:13829	Uncertain significance	0	Jun 14, 2016	886055645	-	RCV000285858;RCV000406243;RCV000339827	MedGen:C0796093,OMIM:257980;MedGen:C1857069,OMIM:224750,Orphanet:ORPHA50944;Human Phenotype Ontology:HP:0001592,MedGen:C1970308	Odontoonychodermal dysplasia;Schopf-Schulz-Passarge syndrome;Selective tooth agenesis	germline	germline	GRCh37	NC_000002.11	2	219758008	219758008	C	T	2q35	criteria provided, single submitter	1		N	-	2	334416	Tooth agenesis	FIG3C
285403	single nucleotide variant	NM_025216.2(WNT10A):c.-433C>G	80326	WNT10A	HGNC:13829	Uncertain significance	0	Jun 14, 2016	886055633	-	RCV000343676;RCV000381861;RCV000285189	MedGen:C0796093,OMIM:257980;MedGen:C1857069,OMIM:224750,Orphanet:ORPHA50944;Human Phenotype Ontology:HP:0001592,MedGen:C1970308	Odontoonychodermal dysplasia;Schopf-Schulz-Passarge syndrome;Selective tooth agenesis	germline	germline	GRCh38	NC_000002.12	2	218880563	218880563	C	G	2q35	criteria provided, single submitter	1		N	-	2	334378	Tooth agenesis	FIG3C
285403	single nucleotide variant	NM_025216.2(WNT10A):c.-433C>G	80326	WNT10A	HGNC:13829	Uncertain significance	0	Jun 14, 2016	886055633	-	RCV000343676;RCV000381861;RCV000285189	MedGen:C0796093,OMIM:257980;MedGen:C1857069,OMIM:224750,Orphanet:ORPHA50944;Human Phenotype Ontology:HP:0001592,MedGen:C1970308	Odontoonychodermal dysplasia;Schopf-Schulz-Passarge syndrome;Selective tooth agenesis	germline	germline	GRCh37	NC_000002.11	2	219745285	219745285	C	G	2q35	criteria provided, single submitter	1		N	-	2	334378	Tooth agenesis	FIG3C
285417	single nucleotide variant	NM_025216.3(WNT10A):c.315G>C (p.Trp105Cys)	80326	WNT10A	HGNC:13829	Uncertain significance	0	Jun 14, 2016	886055642	-	RCV000305206;RCV000260696;RCV000359992	MedGen:C0796093,OMIM:257980;MedGen:C1857069,OMIM:224750,Orphanet:ORPHA50944;Human Phenotype Ontology:HP:0001592,MedGen:C1970308	Odontoonychodermal dysplasia;Schopf-Schulz-Passarge syndrome;Selective tooth agenesis	germline	germline	GRCh38	NC_000002.12	2	218882362	218882362	G	C	2q35	criteria provided, single submitter	1		N	-	2	334395	Tooth agenesis	FIG3C
285417	single nucleotide variant	NM_025216.3(WNT10A):c.315G>C (p.Trp105Cys)	80326	WNT10A	HGNC:13829	Uncertain significance	0	Jun 14, 2016	886055642	-	RCV000305206;RCV000260696;RCV000359992	MedGen:C0796093,OMIM:257980;MedGen:C1857069,OMIM:224750,Orphanet:ORPHA50944;Human Phenotype Ontology:HP:0001592,MedGen:C1970308	Odontoonychodermal dysplasia;Schopf-Schulz-Passarge syndrome;Selective tooth agenesis	germline	germline	GRCh37	NC_000002.11	2	219747084	219747084	G	C	2q35	criteria provided, single submitter	1		N	-	2	334395	Tooth agenesis	FIG3C
285418	single nucleotide variant	NM_025216.3(WNT10A):c.498C>T (p.Asp166=)	80326	WNT10A	HGNC:13829	Uncertain significance	0	Jun 14, 2016	143463683	-	RCV000343294;RCV000299178;RCV000396407	MedGen:C0796093,OMIM:257980;MedGen:C1857069,OMIM:224750,Orphanet:ORPHA50944;Human Phenotype Ontology:HP:0001592,MedGen:C1970308	Odontoonychodermal dysplasia;Schopf-Schulz-Passarge syndrome;Selective tooth agenesis	germline	germline	GRCh37	NC_000002.11	2	219754827	219754827	C	T	2q35	criteria provided, single submitter	1		N	-	2	334400	Tooth agenesis	FIG3C
285418	single nucleotide variant	NM_025216.3(WNT10A):c.498C>T (p.Asp166=)	80326	WNT10A	HGNC:13829	Uncertain significance	0	Jun 14, 2016	143463683	-	RCV000343294;RCV000299178;RCV000396407	MedGen:C0796093,OMIM:257980;MedGen:C1857069,OMIM:224750,Orphanet:ORPHA50944;Human Phenotype Ontology:HP:0001592,MedGen:C1970308	Odontoonychodermal dysplasia;Schopf-Schulz-Passarge syndrome;Selective tooth agenesis	germline	germline	GRCh38	NC_000002.12	2	218890105	218890105	C	T	2q35	criteria provided, single submitter	1		N	-	2	334400	Tooth agenesis	FIG3C
285422	single nucleotide variant	NM_025216.3(WNT10A):c.1017C>T (p.Phe339=)	80326	WNT10A	HGNC:13829	Conflicting interpretations of pathogenicity	0	Feb 16, 2018	531326479	-	RCV000303716;RCV000358475;RCV000400970;RCV000873083	MedGen:C0796093,OMIM:257980;MedGen:C1857069,OMIM:224750,Orphanet:ORPHA50944;Human Phenotype Ontology:HP:0001592,MedGen:C1970308;MedGen:CN517202	Odontoonychodermal dysplasia;Schopf-Schulz-Passarge syndrome;Selective tooth agenesis	germline	germline	GRCh37	NC_000002.11	2	219757756	219757756	C	T	2q35	criteria provided, conflicting interpretations	2		N	-	2	334411	Tooth agenesis	FIG3C
285422	single nucleotide variant	NM_025216.3(WNT10A):c.1017C>T (p.Phe339=)	80326	WNT10A	HGNC:13829	Conflicting interpretations of pathogenicity	0	Feb 16, 2018	531326479	-	RCV000303716;RCV000358475;RCV000400970;RCV000873083	MedGen:C0796093,OMIM:257980;MedGen:C1857069,OMIM:224750,Orphanet:ORPHA50944;Human Phenotype Ontology:HP:0001592,MedGen:C1970308;MedGen:CN517202	Odontoonychodermal dysplasia;Schopf-Schulz-Passarge syndrome;Selective tooth agenesis	germline	germline	GRCh38	NC_000002.12	2	218893034	218893034	C	T	2q35	criteria provided, conflicting interpretations	2		N	-	2	334411	Tooth agenesis	FIG3C
285427	single nucleotide variant	NM_025216.3(WNT10A):c.*115C>T	80326	WNT10A	HGNC:13829	Uncertain significance	0	Jun 14, 2016	886055646	-	RCV000311654;RCV000355840;RCV000395878	MedGen:C0796093,OMIM:257980;MedGen:C1857069,OMIM:224750,Orphanet:ORPHA50944;Human Phenotype Ontology:HP:0001592,MedGen:C1970308	Odontoonychodermal dysplasia;Schopf-Schulz-Passarge syndrome;Selective tooth agenesis	germline	germline	GRCh38	NC_000002.12	2	218893386	218893386	C	T	2q35	criteria provided, single submitter	1		N	-	2	334418	Tooth agenesis	FIG3C
285427	single nucleotide variant	NM_025216.3(WNT10A):c.*115C>T	80326	WNT10A	HGNC:13829	Uncertain significance	0	Jun 14, 2016	886055646	-	RCV000311654;RCV000355840;RCV000395878	MedGen:C0796093,OMIM:257980;MedGen:C1857069,OMIM:224750,Orphanet:ORPHA50944;Human Phenotype Ontology:HP:0001592,MedGen:C1970308	Odontoonychodermal dysplasia;Schopf-Schulz-Passarge syndrome;Selective tooth agenesis	germline	germline	GRCh37	NC_000002.11	2	219758108	219758108	C	T	2q35	criteria provided, single submitter	1		N	-	2	334418	Tooth agenesis	FIG3C
287635	single nucleotide variant	NM_025216.2(WNT10A):c.-149G>T	80326	WNT10A	HGNC:13829	Uncertain significance	0	Jun 14, 2016	886055641	-	RCV000318400;RCV000386984;RCV000282018	MedGen:C0796093,OMIM:257980;MedGen:C1857069,OMIM:224750,Orphanet:ORPHA50944;Human Phenotype Ontology:HP:0001592,MedGen:C1970308	Odontoonychodermal dysplasia;Schopf-Schulz-Passarge syndrome;Selective tooth agenesis	germline	germline	GRCh38	NC_000002.12	2	218880847	218880847	G	T	2q35	criteria provided, single submitter	1		N	-	2	334391	Tooth agenesis	FIG3C
287635	single nucleotide variant	NM_025216.2(WNT10A):c.-149G>T	80326	WNT10A	HGNC:13829	Uncertain significance	0	Jun 14, 2016	886055641	-	RCV000318400;RCV000386984;RCV000282018	MedGen:C0796093,OMIM:257980;MedGen:C1857069,OMIM:224750,Orphanet:ORPHA50944;Human Phenotype Ontology:HP:0001592,MedGen:C1970308	Odontoonychodermal dysplasia;Schopf-Schulz-Passarge syndrome;Selective tooth agenesis	germline	germline	GRCh37	NC_000002.11	2	219745569	219745569	G	T	2q35	criteria provided, single submitter	1		N	-	2	334391	Tooth agenesis	FIG3C
287652	single nucleotide variant	NM_025216.3(WNT10A):c.*441C>T	80326	WNT10A	HGNC:13829	Uncertain significance	0	Jun 14, 2016	886055647	-	RCV000280798;RCV000372959;RCV000338084	MedGen:C0796093,OMIM:257980;MedGen:C1857069,OMIM:224750,Orphanet:ORPHA50944;Human Phenotype Ontology:HP:0001592,MedGen:C1970308	Odontoonychodermal dysplasia;Schopf-Schulz-Passarge syndrome;Selective tooth agenesis	germline	germline	GRCh38	NC_000002.12	2	218893712	218893712	C	T	2q35	criteria provided, single submitter	1		N	-	2	334423	Tooth agenesis	FIG3C
287652	single nucleotide variant	NM_025216.3(WNT10A):c.*441C>T	80326	WNT10A	HGNC:13829	Uncertain significance	0	Jun 14, 2016	886055647	-	RCV000280798;RCV000372959;RCV000338084	MedGen:C0796093,OMIM:257980;MedGen:C1857069,OMIM:224750,Orphanet:ORPHA50944;Human Phenotype Ontology:HP:0001592,MedGen:C1970308	Odontoonychodermal dysplasia;Schopf-Schulz-Passarge syndrome;Selective tooth agenesis	germline	germline	GRCh37	NC_000002.11	2	219758434	219758434	C	T	2q35	criteria provided, single submitter	1		N	-	2	334423	Tooth agenesis	FIG3C
287862	single nucleotide variant	NM_025216.2(WNT10A):c.-370C>A	80326	WNT10A	HGNC:13829	Uncertain significance	0	Jun 14, 2016	886055634	-	RCV000297679;RCV000399839;RCV000336880	MedGen:C0796093,OMIM:257980;MedGen:C1857069,OMIM:224750,Orphanet:ORPHA50944;Human Phenotype Ontology:HP:0001592,MedGen:C1970308	Odontoonychodermal dysplasia;Schopf-Schulz-Passarge syndrome;Selective tooth agenesis	germline	germline	GRCh38	NC_000002.12	2	218880626	218880626	C	A	2q35	criteria provided, single submitter	1		N	-	2	334380	Tooth agenesis	FIG3C
287862	single nucleotide variant	NM_025216.2(WNT10A):c.-370C>A	80326	WNT10A	HGNC:13829	Uncertain significance	0	Jun 14, 2016	886055634	-	RCV000297679;RCV000399839;RCV000336880	MedGen:C0796093,OMIM:257980;MedGen:C1857069,OMIM:224750,Orphanet:ORPHA50944;Human Phenotype Ontology:HP:0001592,MedGen:C1970308	Odontoonychodermal dysplasia;Schopf-Schulz-Passarge syndrome;Selective tooth agenesis	germline	germline	GRCh37	NC_000002.11	2	219745348	219745348	C	A	2q35	criteria provided, single submitter	1		N	-	2	334380	Tooth agenesis	FIG3C
287863	single nucleotide variant	NM_025216.2(WNT10A):c.-358G>A	80326	WNT10A	HGNC:13829	Uncertain significance	0	Jun 14, 2016	886055635	-	RCV000354814;RCV000315106;RCV000276465	MedGen:C0796093,OMIM:257980;MedGen:C1857069,OMIM:224750,Orphanet:ORPHA50944;Human Phenotype Ontology:HP:0001592,MedGen:C1970308	Odontoonychodermal dysplasia;Schopf-Schulz-Passarge syndrome;Selective tooth agenesis	germline	germline	GRCh38	NC_000002.12	2	218880638	218880638	G	A	2q35	criteria provided, single submitter	1		N	-	2	334381	Tooth agenesis	FIG3C
287863	single nucleotide variant	NM_025216.2(WNT10A):c.-358G>A	80326	WNT10A	HGNC:13829	Uncertain significance	0	Jun 14, 2016	886055635	-	RCV000354814;RCV000315106;RCV000276465	MedGen:C0796093,OMIM:257980;MedGen:C1857069,OMIM:224750,Orphanet:ORPHA50944;Human Phenotype Ontology:HP:0001592,MedGen:C1970308	Odontoonychodermal dysplasia;Schopf-Schulz-Passarge syndrome;Selective tooth agenesis	germline	germline	GRCh37	NC_000002.11	2	219745360	219745360	G	A	2q35	criteria provided, single submitter	1		N	-	2	334381	Tooth agenesis	FIG3C
287865	single nucleotide variant	NM_025216.2(WNT10A):c.-270G>C	80326	WNT10A	HGNC:13829	Uncertain significance	0	Jun 14, 2016	774035749	-	RCV000281436;RCV000334363;RCV000378266	MedGen:C0796093,OMIM:257980;MedGen:C1857069,OMIM:224750,Orphanet:ORPHA50944;Human Phenotype Ontology:HP:0001592,MedGen:C1970308	Odontoonychodermal dysplasia;Schopf-Schulz-Passarge syndrome;Selective tooth agenesis	germline	germline	GRCh38	NC_000002.12	2	218880726	218880726	G	C	2q35	criteria provided, single submitter	1		N	-	2	334385	Tooth agenesis	FIG3C
287865	single nucleotide variant	NM_025216.2(WNT10A):c.-270G>C	80326	WNT10A	HGNC:13829	Uncertain significance	0	Jun 14, 2016	774035749	-	RCV000281436;RCV000334363;RCV000378266	MedGen:C0796093,OMIM:257980;MedGen:C1857069,OMIM:224750,Orphanet:ORPHA50944;Human Phenotype Ontology:HP:0001592,MedGen:C1970308	Odontoonychodermal dysplasia;Schopf-Schulz-Passarge syndrome;Selective tooth agenesis	germline	germline	GRCh37	NC_000002.11	2	219745448	219745448	G	C	2q35	criteria provided, single submitter	1		N	-	2	334385	Tooth agenesis	FIG3C
287866	single nucleotide variant	NM_025216.2(WNT10A):c.-202G>C	80326	WNT10A	HGNC:13829	Uncertain significance	0	Jun 14, 2016	886055638	-	RCV000365189;RCV000310576;RCV000390295	MedGen:C0796093,OMIM:257980;MedGen:C1857069,OMIM:224750,Orphanet:ORPHA50944;Human Phenotype Ontology:HP:0001592,MedGen:C1970308	Odontoonychodermal dysplasia;Schopf-Schulz-Passarge syndrome;Selective tooth agenesis	germline	germline	GRCh38	NC_000002.12	2	218880794	218880794	G	C	2q35	criteria provided, single submitter	1		N	-	2	334388	Tooth agenesis	FIG3C
287866	single nucleotide variant	NM_025216.2(WNT10A):c.-202G>C	80326	WNT10A	HGNC:13829	Uncertain significance	0	Jun 14, 2016	886055638	-	RCV000365189;RCV000310576;RCV000390295	MedGen:C0796093,OMIM:257980;MedGen:C1857069,OMIM:224750,Orphanet:ORPHA50944;Human Phenotype Ontology:HP:0001592,MedGen:C1970308	Odontoonychodermal dysplasia;Schopf-Schulz-Passarge syndrome;Selective tooth agenesis	germline	germline	GRCh37	NC_000002.11	2	219745516	219745516	G	C	2q35	criteria provided, single submitter	1		N	-	2	334388	Tooth agenesis	FIG3C
287872	duplication	NM_025216.2(WNT10A):c.-194dupC	80326	WNT10A	HGNC:13829	Uncertain significance	0	Jun 14, 2016	886055639	-	RCV000321025;RCV000265874;RCV000361608	MedGen:C0796093,OMIM:257980;MedGen:C1857069,OMIM:224750,Orphanet:ORPHA50944;Human Phenotype Ontology:HP:0001592,MedGen:C1970308	Odontoonychodermal dysplasia;Schopf-Schulz-Passarge syndrome;Selective tooth agenesis	germline	germline	GRCh38	NC_000002.12	2	218880794	218880795	G	GC	2q35	criteria provided, single submitter	1		N	-	2	334389	Tooth agenesis	FIG3C
287872	duplication	NM_025216.2(WNT10A):c.-194dupC	80326	WNT10A	HGNC:13829	Uncertain significance	0	Jun 14, 2016	886055639	-	RCV000321025;RCV000265874;RCV000361608	MedGen:C0796093,OMIM:257980;MedGen:C1857069,OMIM:224750,Orphanet:ORPHA50944;Human Phenotype Ontology:HP:0001592,MedGen:C1970308	Odontoonychodermal dysplasia;Schopf-Schulz-Passarge syndrome;Selective tooth agenesis	germline	germline	GRCh37	NC_000002.11	2	219745516	219745517	G	GC	2q35	criteria provided, single submitter	1		N	-	2	334389	Tooth agenesis	FIG3C
287873	single nucleotide variant	NM_025216.2(WNT10A):c.-153G>A	80326	WNT10A	HGNC:13829	Uncertain significance	0	Jun 14, 2016	886055640	-	RCV000266900;RCV000372076;RCV000317473	MedGen:C0796093,OMIM:257980;MedGen:C1857069,OMIM:224750,Orphanet:ORPHA50944;Human Phenotype Ontology:HP:0001592,MedGen:C1970308	Odontoonychodermal dysplasia;Schopf-Schulz-Passarge syndrome;Selective tooth agenesis	germline	germline	GRCh38	NC_000002.12	2	218880843	218880843	G	A	2q35	criteria provided, single submitter	1		N	-	2	334390	Tooth agenesis	FIG3C
287873	single nucleotide variant	NM_025216.2(WNT10A):c.-153G>A	80326	WNT10A	HGNC:13829	Uncertain significance	0	Jun 14, 2016	886055640	-	RCV000266900;RCV000372076;RCV000317473	MedGen:C0796093,OMIM:257980;MedGen:C1857069,OMIM:224750,Orphanet:ORPHA50944;Human Phenotype Ontology:HP:0001592,MedGen:C1970308	Odontoonychodermal dysplasia;Schopf-Schulz-Passarge syndrome;Selective tooth agenesis	germline	germline	GRCh37	NC_000002.11	2	219745565	219745565	G	A	2q35	criteria provided, single submitter	1		N	-	2	334390	Tooth agenesis	FIG3C
287882	single nucleotide variant	NM_025216.3(WNT10A):c.437C>G (p.Ser146Cys)	80326	WNT10A	HGNC:13829	Uncertain significance	0	Jun 14, 2016	759718991	-	RCV000381373;RCV000326647;RCV000291690	MedGen:C0796093,OMIM:257980;MedGen:C1857069,OMIM:224750,Orphanet:ORPHA50944;Human Phenotype Ontology:HP:0001592,MedGen:C1970308	Odontoonychodermal dysplasia;Schopf-Schulz-Passarge syndrome;Selective tooth agenesis	germline	germline	GRCh37	NC_000002.11	2	219754766	219754766	C	G	2q35	criteria provided, single submitter	1		N	-	2	334398	Tooth agenesis	FIG3C
287882	single nucleotide variant	NM_025216.3(WNT10A):c.437C>G (p.Ser146Cys)	80326	WNT10A	HGNC:13829	Uncertain significance	0	Jun 14, 2016	759718991	-	RCV000381373;RCV000326647;RCV000291690	MedGen:C0796093,OMIM:257980;MedGen:C1857069,OMIM:224750,Orphanet:ORPHA50944;Human Phenotype Ontology:HP:0001592,MedGen:C1970308	Odontoonychodermal dysplasia;Schopf-Schulz-Passarge syndrome;Selective tooth agenesis	germline	germline	GRCh38	NC_000002.12	2	218890044	218890044	C	G	2q35	criteria provided, single submitter	1		N	-	2	334398	Tooth agenesis	FIG3C
287883	single nucleotide variant	NM_025216.3(WNT10A):c.551G>A (p.Arg184His)	80326	WNT10A	HGNC:13829	Uncertain significance	0	Jun 14, 2016	372756514	-	RCV000314527;RCV000273430;RCV000367917	MedGen:C0796093,OMIM:257980;MedGen:C1857069,OMIM:224750,Orphanet:ORPHA50944;Human Phenotype Ontology:HP:0001592,MedGen:C1970308	Odontoonychodermal dysplasia;Schopf-Schulz-Passarge syndrome;Selective tooth agenesis	germline	germline	GRCh37	NC_000002.11	2	219754880	219754880	G	A	2q35	criteria provided, single submitter	1		N	-	2	334401	Tooth agenesis	FIG3C
287883	single nucleotide variant	NM_025216.3(WNT10A):c.551G>A (p.Arg184His)	80326	WNT10A	HGNC:13829	Uncertain significance	0	Jun 14, 2016	372756514	-	RCV000314527;RCV000273430;RCV000367917	MedGen:C0796093,OMIM:257980;MedGen:C1857069,OMIM:224750,Orphanet:ORPHA50944;Human Phenotype Ontology:HP:0001592,MedGen:C1970308	Odontoonychodermal dysplasia;Schopf-Schulz-Passarge syndrome;Selective tooth agenesis	germline	germline	GRCh38	NC_000002.12	2	218890158	218890158	G	A	2q35	criteria provided, single submitter	1		N	-	2	334401	Tooth agenesis	FIG3C
287889	single nucleotide variant	NM_025216.3(WNT10A):c.838A>T (p.Thr280Ser)	80326	WNT10A	HGNC:13829	Uncertain significance	0	Jun 14, 2016	886055643	-	RCV000263980;RCV000378470;RCV000323835	MedGen:C0796093,OMIM:257980;MedGen:C1857069,OMIM:224750,Orphanet:ORPHA50944;Human Phenotype Ontology:HP:0001592,MedGen:C1970308	Odontoonychodermal dysplasia;Schopf-Schulz-Passarge syndrome;Selective tooth agenesis	germline	germline	GRCh37	NC_000002.11	2	219757577	219757577	A	T	2q35	criteria provided, single submitter	1		N	-	2	334406	Tooth agenesis	FIG3C
287889	single nucleotide variant	NM_025216.3(WNT10A):c.838A>T (p.Thr280Ser)	80326	WNT10A	HGNC:13829	Uncertain significance	0	Jun 14, 2016	886055643	-	RCV000263980;RCV000378470;RCV000323835	MedGen:C0796093,OMIM:257980;MedGen:C1857069,OMIM:224750,Orphanet:ORPHA50944;Human Phenotype Ontology:HP:0001592,MedGen:C1970308	Odontoonychodermal dysplasia;Schopf-Schulz-Passarge syndrome;Selective tooth agenesis	germline	germline	GRCh38	NC_000002.12	2	218892855	218892855	A	T	2q35	criteria provided, single submitter	1		N	-	2	334406	Tooth agenesis	FIG3C
287891	single nucleotide variant	NM_025216.3(WNT10A):c.841C>A (p.Pro281Thr)	80326	WNT10A	HGNC:13829	Uncertain significance	0	Apr 12, 2017	541715493	-	RCV000623795;RCV000260783;RCV000315988;RCV000375200	MeSH:D030342,MedGen:C0950123;MedGen:C0796093,OMIM:257980;MedGen:C1857069,OMIM:224750,Orphanet:ORPHA50944;Human Phenotype Ontology:HP:0001592,MedGen:C1970308	Inborn genetic diseases;Odontoonychodermal dysplasia;Schopf-Schulz-Passarge syndrome;Selective tooth agenesis	germline	germline	GRCh37	NC_000002.11	2	219757580	219757580	C	A	2q35	criteria provided, multiple submitters, no conflicts	2		N	-	2	334407	Tooth agenesis	FIG3C
287891	single nucleotide variant	NM_025216.3(WNT10A):c.841C>A (p.Pro281Thr)	80326	WNT10A	HGNC:13829	Uncertain significance	0	Apr 12, 2017	541715493	-	RCV000623795;RCV000260783;RCV000315988;RCV000375200	MeSH:D030342,MedGen:C0950123;MedGen:C0796093,OMIM:257980;MedGen:C1857069,OMIM:224750,Orphanet:ORPHA50944;Human Phenotype Ontology:HP:0001592,MedGen:C1970308	Inborn genetic diseases;Odontoonychodermal dysplasia;Schopf-Schulz-Passarge syndrome;Selective tooth agenesis	germline	germline	GRCh38	NC_000002.12	2	218892858	218892858	C	A	2q35	criteria provided, multiple submitters, no conflicts	2		N	-	2	334407	Tooth agenesis	FIG3C
287892	single nucleotide variant	NM_025216.3(WNT10A):c.1061C>T (p.Ser354Leu)	80326	WNT10A	HGNC:13829	Uncertain significance	0	Jun 14, 2016	781178898	-	RCV000320197;RCV000356293;RCV000273350	MedGen:C0796093,OMIM:257980;MedGen:C1857069,OMIM:224750,Orphanet:ORPHA50944;Human Phenotype Ontology:HP:0001592,MedGen:C1970308	Odontoonychodermal dysplasia;Schopf-Schulz-Passarge syndrome;Selective tooth agenesis	germline	germline	GRCh38	NC_000002.12	2	218893078	218893078	C	T	2q35	criteria provided, single submitter	1		N	-	2	334413	Tooth agenesis	FIG3C
287892	single nucleotide variant	NM_025216.3(WNT10A):c.1061C>T (p.Ser354Leu)	80326	WNT10A	HGNC:13829	Uncertain significance	0	Jun 14, 2016	781178898	-	RCV000320197;RCV000356293;RCV000273350	MedGen:C0796093,OMIM:257980;MedGen:C1857069,OMIM:224750,Orphanet:ORPHA50944;Human Phenotype Ontology:HP:0001592,MedGen:C1970308	Odontoonychodermal dysplasia;Schopf-Schulz-Passarge syndrome;Selective tooth agenesis	germline	germline	GRCh37	NC_000002.11	2	219757800	219757800	C	T	2q35	criteria provided, single submitter	1		N	-	2	334413	Tooth agenesis	FIG3C
287901	single nucleotide variant	NM_025216.3(WNT10A):c.1087A>C (p.Asn363His)	80326	WNT10A	HGNC:13829	Conflicting interpretations of pathogenicity	1	Feb 15, 2019	34972707	-	RCV000387692;RCV000845114;RCV000333165;RCV000288484;RCV000414053	MedGen:C0796093,OMIM:257980;Human Phenotype Ontology:HP:0009804,MedGen:C4024202;MedGen:C1857069,OMIM:224750,Orphanet:ORPHA50944;Human Phenotype Ontology:HP:0001592,MedGen:C1970308;MedGen:CN517202	Odontoonychodermal dysplasia;Reduced number of teeth;Schopf-Schulz-Passarge syndrome;Selective tooth agenesis	germline	germline	GRCh38	NC_000002.12	2	218893104	218893104	A	C	2q35	criteria provided, conflicting interpretations	4		N	-	2	334414	Tooth agenesis	FIG3C
287901	single nucleotide variant	NM_025216.3(WNT10A):c.1087A>C (p.Asn363His)	80326	WNT10A	HGNC:13829	Conflicting interpretations of pathogenicity	1	Feb 15, 2019	34972707	-	RCV000387692;RCV000845114;RCV000333165;RCV000288484;RCV000414053	MedGen:C0796093,OMIM:257980;Human Phenotype Ontology:HP:0009804,MedGen:C4024202;MedGen:C1857069,OMIM:224750,Orphanet:ORPHA50944;Human Phenotype Ontology:HP:0001592,MedGen:C1970308;MedGen:CN517202	Odontoonychodermal dysplasia;Reduced number of teeth;Schopf-Schulz-Passarge syndrome;Selective tooth agenesis	germline	germline	GRCh37	NC_000002.11	2	219757826	219757826	A	C	2q35	criteria provided, conflicting interpretations	4		N	-	2	334414	Tooth agenesis	FIG3C
287902	single nucleotide variant	NM_025216.3(WNT10A):c.1134C>T (p.Gly378=)	80326	WNT10A	HGNC:13829	Uncertain significance	0	Jun 14, 2016	886055644	-	RCV000327060;RCV000291835;RCV000383955	MedGen:C0796093,OMIM:257980;MedGen:C1857069,OMIM:224750,Orphanet:ORPHA50944;Human Phenotype Ontology:HP:0001592,MedGen:C1970308	Odontoonychodermal dysplasia;Schopf-Schulz-Passarge syndrome;Selective tooth agenesis	germline	germline	GRCh38	NC_000002.12	2	218893151	218893151	C	T	2q35	criteria provided, single submitter	1		N	-	2	334415	Tooth agenesis	FIG3C
287902	single nucleotide variant	NM_025216.3(WNT10A):c.1134C>T (p.Gly378=)	80326	WNT10A	HGNC:13829	Uncertain significance	0	Jun 14, 2016	886055644	-	RCV000327060;RCV000291835;RCV000383955	MedGen:C0796093,OMIM:257980;MedGen:C1857069,OMIM:224750,Orphanet:ORPHA50944;Human Phenotype Ontology:HP:0001592,MedGen:C1970308	Odontoonychodermal dysplasia;Schopf-Schulz-Passarge syndrome;Selective tooth agenesis	germline	germline	GRCh37	NC_000002.11	2	219757873	219757873	C	T	2q35	criteria provided, single submitter	1		N	-	2	334415	Tooth agenesis	FIG3C
359415	single nucleotide variant	NM_025216.3(WNT10A):c.337C>T (p.Arg113Cys)	80326	WNT10A	HGNC:13829	Conflicting interpretations of pathogenicity	1	Jan 06, 2020	141074983	-	RCV000991159;RCV000413047	MedGen:C1835492,OMIM:150400;MedGen:CN517202	Tooth agenesis, selective, 4	germline	germline	GRCh37	NC_000002.11	2	219747106	219747106	C	T	2q35	criteria provided, conflicting interpretations	3		N	-	2	372548	Tooth agenesis	FIG3C
359415	single nucleotide variant	NM_025216.3(WNT10A):c.337C>T (p.Arg113Cys)	80326	WNT10A	HGNC:13829	Conflicting interpretations of pathogenicity	1	Jan 06, 2020	141074983	-	RCV000991159;RCV000413047	MedGen:C1835492,OMIM:150400;MedGen:CN517202	Tooth agenesis, selective, 4	germline	germline	GRCh38	NC_000002.12	2	218882384	218882384	C	T	2q35	criteria provided, conflicting interpretations	3		N	-	2	372548	Tooth agenesis	FIG3C
360835	single nucleotide variant	NM_025216.3(WNT10A):c.667C>T (p.Arg223Cys)	80326	WNT10A	HGNC:13829	Uncertain significance	0	Jul 13, 2017	149245953	-	RCV000415098;RCV000528997;RCV000415098;RCV000415098;RCV000528997	Human Phenotype Ontology:HP:0002829,MedGen:C0003862;MedGen:C0796093,OMIM:257980;Human Phenotype Ontology:HP:0000982,MedGen:C1862859;Human Phenotype Ontology:HP:0030053,MedGen:C3276815;MedGen:C1835492,OMIM:150400	Arthralgia;Odontoonychodermal dysplasia;Palmoplantar keratoderma;Stiff skin;Tooth agenesis, selective, 4	germline;unknown	germline	GRCh37	NC_000002.11	2	219754996	219754996	C	T	2q35	criteria provided, single submitter	2		N	-	2	373902	Tooth agenesis	FIG3C
360835	single nucleotide variant	NM_025216.3(WNT10A):c.667C>T (p.Arg223Cys)	80326	WNT10A	HGNC:13829	Uncertain significance	0	Jul 13, 2017	149245953	-	RCV000415098;RCV000528997;RCV000415098;RCV000415098;RCV000528997	Human Phenotype Ontology:HP:0002829,MedGen:C0003862;MedGen:C0796093,OMIM:257980;Human Phenotype Ontology:HP:0000982,MedGen:C1862859;Human Phenotype Ontology:HP:0030053,MedGen:C3276815;MedGen:C1835492,OMIM:150400	Arthralgia;Odontoonychodermal dysplasia;Palmoplantar keratoderma;Stiff skin;Tooth agenesis, selective, 4	germline;unknown	germline	GRCh38	NC_000002.12	2	218890274	218890274	C	T	2q35	criteria provided, single submitter	2		N	-	2	373902	Tooth agenesis	FIG3C
404757	single nucleotide variant	NM_025216.3(WNT10A):c.616C>T (p.Gln206Ter)	80326	WNT10A	HGNC:13829	Likely pathogenic	1	Apr 28, 2016	1060499588	-	RCV000477883;RCV000477883;RCV000477883	MedGen:C0796093,OMIM:257980;MedGen:C1857069,OMIM:224750,Orphanet:ORPHA50944;MedGen:C1835492,OMIM:150400	Odontoonychodermal dysplasia;Schopf-Schulz-Passarge syndrome;Tooth agenesis, selective, 4	germline	germline	GRCh37	NC_000002.11	2	219754945	219754945	C	T	2q35	no assertion criteria provided	1		N	-	2	417898	Tooth agenesis	FIG3C
404757	single nucleotide variant	NM_025216.3(WNT10A):c.616C>T (p.Gln206Ter)	80326	WNT10A	HGNC:13829	Likely pathogenic	1	Apr 28, 2016	1060499588	-	RCV000477883;RCV000477883;RCV000477883	MedGen:C0796093,OMIM:257980;MedGen:C1857069,OMIM:224750,Orphanet:ORPHA50944;MedGen:C1835492,OMIM:150400	Odontoonychodermal dysplasia;Schopf-Schulz-Passarge syndrome;Tooth agenesis, selective, 4	germline	germline	GRCh38	NC_000002.12	2	218890223	218890223	C	T	2q35	no assertion criteria provided	1		N	-	2	417898	Tooth agenesis	FIG3C
448382	deletion	NC_000002.11:g.(?_219745698)_(219758013_?)del	80326	WNT10A	HGNC:13829	Pathogenic	1	Aug 01, 2018	-1	-	RCV000544262;RCV000544262	MedGen:C0796093,OMIM:257980;MedGen:C1835492,OMIM:150400	Odontoonychodermal dysplasia;Tooth agenesis, selective, 4	germline	germline	GRCh38	NC_000002.12	2	218880976	218893291	na	na	2q35	criteria provided, single submitter	1		N	-	2	464177	Tooth agenesis	FIG3C
448382	deletion	NC_000002.11:g.(?_219745698)_(219758013_?)del	80326	WNT10A	HGNC:13829	Pathogenic	1	Aug 01, 2018	-1	-	RCV000544262;RCV000544262	MedGen:C0796093,OMIM:257980;MedGen:C1835492,OMIM:150400	Odontoonychodermal dysplasia;Tooth agenesis, selective, 4	germline	germline	GRCh37	NC_000002.11	2	219745698	219758013	na	na	2q35	criteria provided, single submitter	1		N	-	2	464177	Tooth agenesis	FIG3C
450625	single nucleotide variant	NM_025216.3(WNT10A):c.216G>T (p.Met72Ile)	80326	WNT10A	HGNC:13829	Uncertain significance	0	Sep 12, 2018	373607885	-	RCV000558141;RCV000558141	MedGen:C0796093,OMIM:257980;MedGen:C1835492,OMIM:150400	Odontoonychodermal dysplasia;Tooth agenesis, selective, 4	germline	germline	GRCh37	NC_000002.11	2	219746985	219746985	G	T	2q35	criteria provided, single submitter	1		N	-	2	464180	Tooth agenesis	FIG3C
450625	single nucleotide variant	NM_025216.3(WNT10A):c.216G>T (p.Met72Ile)	80326	WNT10A	HGNC:13829	Uncertain significance	0	Sep 12, 2018	373607885	-	RCV000558141;RCV000558141	MedGen:C0796093,OMIM:257980;MedGen:C1835492,OMIM:150400	Odontoonychodermal dysplasia;Tooth agenesis, selective, 4	germline	germline	GRCh38	NC_000002.12	2	218882263	218882263	G	T	2q35	criteria provided, single submitter	1		N	-	2	464180	Tooth agenesis	FIG3C
450631	single nucleotide variant	NM_025216.3(WNT10A):c.433G>A (p.Val145Met)	80326	WNT10A	HGNC:13829	Uncertain significance	0	Feb 07, 2017	543063101	-	RCV000525525;RCV000525525	MedGen:C0796093,OMIM:257980;MedGen:C1835492,OMIM:150400	Odontoonychodermal dysplasia;Tooth agenesis, selective, 4	germline	germline	GRCh37	NC_000002.11	2	219754762	219754762	G	A	2q35	criteria provided, single submitter	1		N	-	2	464182	Tooth agenesis	FIG3C
450631	single nucleotide variant	NM_025216.3(WNT10A):c.433G>A (p.Val145Met)	80326	WNT10A	HGNC:13829	Uncertain significance	0	Feb 07, 2017	543063101	-	RCV000525525;RCV000525525	MedGen:C0796093,OMIM:257980;MedGen:C1835492,OMIM:150400	Odontoonychodermal dysplasia;Tooth agenesis, selective, 4	germline	germline	GRCh38	NC_000002.12	2	218890040	218890040	G	A	2q35	criteria provided, single submitter	1		N	-	2	464182	Tooth agenesis	FIG3C
450635	single nucleotide variant	NM_025216.3(WNT10A):c.1212C>G (p.Cys404Trp)	80326	WNT10A	HGNC:13829	Uncertain significance	0	Aug 08, 2017	1553623396	-	RCV000537520;RCV000537520	MedGen:C0796093,OMIM:257980;MedGen:C1835492,OMIM:150400	Odontoonychodermal dysplasia;Tooth agenesis, selective, 4	germline	germline	GRCh37	NC_000002.11	2	219757951	219757951	C	G	2q35	criteria provided, single submitter	1		N	-	2	464179	Tooth agenesis	FIG3C
450635	single nucleotide variant	NM_025216.3(WNT10A):c.1212C>G (p.Cys404Trp)	80326	WNT10A	HGNC:13829	Uncertain significance	0	Aug 08, 2017	1553623396	-	RCV000537520;RCV000537520	MedGen:C0796093,OMIM:257980;MedGen:C1835492,OMIM:150400	Odontoonychodermal dysplasia;Tooth agenesis, selective, 4	germline	germline	GRCh38	NC_000002.12	2	218893229	218893229	C	G	2q35	criteria provided, single submitter	1		N	-	2	464179	Tooth agenesis	FIG3C
450717	single nucleotide variant	NM_025216.3(WNT10A):c.382C>T (p.Arg128Ter)	80326	WNT10A	HGNC:13829	Pathogenic/Likely pathogenic	1	Oct 31, 2018	762739726	-	RCV000551493;RCV000763071;RCV000763071;RCV000551493;RCV000763071;RCV000760328	MedGen:C0796093,OMIM:257980;MedGen:C0796093,OMIM:257980;MedGen:C1857069,OMIM:224750,Orphanet:ORPHA50944;MedGen:C1835492,OMIM:150400;MedGen:C1835492,OMIM:150400;MedGen:CN517202	Odontoonychodermal dysplasia;Odontoonychodermal dysplasia;Schopf-Schulz-Passarge syndrome;Tooth agenesis, selective, 4;Tooth agenesis, selective, 4	germline;unknown	germline	GRCh37	NC_000002.11	2	219754711	219754711	C	T	2q35	criteria provided, multiple submitters, no conflicts	3		N	-	2	464181	Tooth agenesis	FIG3C
450717	single nucleotide variant	NM_025216.3(WNT10A):c.382C>T (p.Arg128Ter)	80326	WNT10A	HGNC:13829	Pathogenic/Likely pathogenic	1	Oct 31, 2018	762739726	-	RCV000551493;RCV000763071;RCV000763071;RCV000551493;RCV000763071;RCV000760328	MedGen:C0796093,OMIM:257980;MedGen:C0796093,OMIM:257980;MedGen:C1857069,OMIM:224750,Orphanet:ORPHA50944;MedGen:C1835492,OMIM:150400;MedGen:C1835492,OMIM:150400;MedGen:CN517202	Odontoonychodermal dysplasia;Odontoonychodermal dysplasia;Schopf-Schulz-Passarge syndrome;Tooth agenesis, selective, 4;Tooth agenesis, selective, 4	germline;unknown	germline	GRCh38	NC_000002.12	2	218889989	218889989	C	T	2q35	criteria provided, multiple submitters, no conflicts	3		N	-	2	464181	Tooth agenesis	FIG3C
450724	single nucleotide variant	NM_025216.3(WNT10A):c.1034T>C (p.Phe345Ser)	80326	WNT10A	HGNC:13829	Uncertain significance	0	Jul 13, 2017	1553623335	-	RCV000559209;RCV000559209	MedGen:C0796093,OMIM:257980;MedGen:C1835492,OMIM:150400	Odontoonychodermal dysplasia;Tooth agenesis, selective, 4	germline	germline	GRCh37	NC_000002.11	2	219757773	219757773	T	C	2q35	criteria provided, single submitter	1		N	-	2	464178	Tooth agenesis	FIG3C
450724	single nucleotide variant	NM_025216.3(WNT10A):c.1034T>C (p.Phe345Ser)	80326	WNT10A	HGNC:13829	Uncertain significance	0	Jul 13, 2017	1553623335	-	RCV000559209;RCV000559209	MedGen:C0796093,OMIM:257980;MedGen:C1835492,OMIM:150400	Odontoonychodermal dysplasia;Tooth agenesis, selective, 4	germline	germline	GRCh38	NC_000002.12	2	218893051	218893051	T	C	2q35	criteria provided, single submitter	1		N	-	2	464178	Tooth agenesis	FIG3C
517833	single nucleotide variant	NM_025216.3(WNT10A):c.275C>T (p.Ala92Val)	80326	WNT10A	HGNC:13829	Uncertain significance	0	Apr 09, 2018	1553622317	-	RCV000639736;RCV000639736	MedGen:C0796093,OMIM:257980;MedGen:C1835492,OMIM:150400	Odontoonychodermal dysplasia;Tooth agenesis, selective, 4	germline	germline	GRCh37	NC_000002.11	2	219747044	219747044	C	T	2q35	criteria provided, single submitter	1		N	-	2	532828	Tooth agenesis	FIG3C
517833	single nucleotide variant	NM_025216.3(WNT10A):c.275C>T (p.Ala92Val)	80326	WNT10A	HGNC:13829	Uncertain significance	0	Apr 09, 2018	1553622317	-	RCV000639736;RCV000639736	MedGen:C0796093,OMIM:257980;MedGen:C1835492,OMIM:150400	Odontoonychodermal dysplasia;Tooth agenesis, selective, 4	germline	germline	GRCh38	NC_000002.12	2	218882322	218882322	C	T	2q35	criteria provided, single submitter	1		N	-	2	532828	Tooth agenesis	FIG3C
517834	single nucleotide variant	NM_025216.3(WNT10A):c.310C>T (p.Arg104Cys)	80326	WNT10A	HGNC:13829	Uncertain significance	0	Sep 15, 2017	764658964	-	RCV000639735;RCV000639735	MedGen:C0796093,OMIM:257980;MedGen:C1835492,OMIM:150400	Odontoonychodermal dysplasia;Tooth agenesis, selective, 4	germline	germline	GRCh37	NC_000002.11	2	219747079	219747079	C	T	2q35	criteria provided, single submitter	1		N	-	2	532827	Tooth agenesis	FIG3C
517834	single nucleotide variant	NM_025216.3(WNT10A):c.310C>T (p.Arg104Cys)	80326	WNT10A	HGNC:13829	Uncertain significance	0	Sep 15, 2017	764658964	-	RCV000639735;RCV000639735	MedGen:C0796093,OMIM:257980;MedGen:C1835492,OMIM:150400	Odontoonychodermal dysplasia;Tooth agenesis, selective, 4	germline	germline	GRCh38	NC_000002.12	2	218882357	218882357	C	T	2q35	criteria provided, single submitter	1		N	-	2	532827	Tooth agenesis	FIG3C
517936	single nucleotide variant	NM_025216.3(WNT10A):c.831G>T (p.Trp277Cys)	80326	WNT10A	HGNC:13829	Uncertain significance	0	Dec 21, 2017	1234227647	-	RCV000639738;RCV000639738	MedGen:C0796093,OMIM:257980;MedGen:C1835492,OMIM:150400	Odontoonychodermal dysplasia;Tooth agenesis, selective, 4	germline	germline	GRCh37	NC_000002.11	2	219757570	219757570	G	T	2q35	criteria provided, single submitter	1		N	-	2	532830	Tooth agenesis	FIG3C
517936	single nucleotide variant	NM_025216.3(WNT10A):c.831G>T (p.Trp277Cys)	80326	WNT10A	HGNC:13829	Uncertain significance	0	Dec 21, 2017	1234227647	-	RCV000639738;RCV000639738	MedGen:C0796093,OMIM:257980;MedGen:C1835492,OMIM:150400	Odontoonychodermal dysplasia;Tooth agenesis, selective, 4	germline	germline	GRCh38	NC_000002.12	2	218892848	218892848	G	T	2q35	criteria provided, single submitter	1		N	-	2	532830	Tooth agenesis	FIG3C
517938	single nucleotide variant	NM_025216.3(WNT10A):c.910A>C (p.Asn304His)	80326	WNT10A	HGNC:13829	Uncertain significance	0	Oct 12, 2017	1434390821	-	RCV000639737;RCV000639737	MedGen:C0796093,OMIM:257980;MedGen:C1835492,OMIM:150400	Odontoonychodermal dysplasia;Tooth agenesis, selective, 4	germline	germline	GRCh37	NC_000002.11	2	219757649	219757649	A	C	2q35	criteria provided, single submitter	1		N	-	2	532829	Tooth agenesis	FIG3C
517938	single nucleotide variant	NM_025216.3(WNT10A):c.910A>C (p.Asn304His)	80326	WNT10A	HGNC:13829	Uncertain significance	0	Oct 12, 2017	1434390821	-	RCV000639737;RCV000639737	MedGen:C0796093,OMIM:257980;MedGen:C1835492,OMIM:150400	Odontoonychodermal dysplasia;Tooth agenesis, selective, 4	germline	germline	GRCh38	NC_000002.12	2	218892927	218892927	A	C	2q35	criteria provided, single submitter	1		N	-	2	532829	Tooth agenesis	FIG3C
557933	deletion	NM_025216.3(WNT10A):c.903_906del (p.Pro302fs)	80326	WNT10A	HGNC:13829	Uncertain significance	0	Jul 30, 2018	1371718238	-	RCV000686716;RCV000686716	MedGen:C0796093,OMIM:257980;MedGen:C1835492,OMIM:150400	Odontoonychodermal dysplasia;Tooth agenesis, selective, 4	germline	germline	GRCh38	NC_000002.12	2	218892917	218892920	TCCGG	T	2q35	criteria provided, single submitter	1		N	-	2	566803	Tooth agenesis	FIG3C
557933	deletion	NM_025216.3(WNT10A):c.903_906del (p.Pro302fs)	80326	WNT10A	HGNC:13829	Uncertain significance	0	Jul 30, 2018	1371718238	-	RCV000686716;RCV000686716	MedGen:C0796093,OMIM:257980;MedGen:C1835492,OMIM:150400	Odontoonychodermal dysplasia;Tooth agenesis, selective, 4	germline	germline	GRCh37	NC_000002.11	2	219757639	219757642	TCCGG	T	2q35	criteria provided, single submitter	1		N	-	2	566803	Tooth agenesis	FIG3C
559113	single nucleotide variant	NM_025216.3(WNT10A):c.205C>T (p.Arg69Trp)	80326	WNT10A	HGNC:13829	Uncertain significance	0	Jun 27, 2018	200487809	-	RCV000706597;RCV000706597	MedGen:C0796093,OMIM:257980;MedGen:C1835492,OMIM:150400	Odontoonychodermal dysplasia;Tooth agenesis, selective, 4	germline	germline	GRCh38	NC_000002.12	2	218882252	218882252	C	T	2q35	criteria provided, single submitter	1		N	-	2	582506	Tooth agenesis	FIG3C
559113	single nucleotide variant	NM_025216.3(WNT10A):c.205C>T (p.Arg69Trp)	80326	WNT10A	HGNC:13829	Uncertain significance	0	Jun 27, 2018	200487809	-	RCV000706597;RCV000706597	MedGen:C0796093,OMIM:257980;MedGen:C1835492,OMIM:150400	Odontoonychodermal dysplasia;Tooth agenesis, selective, 4	germline	germline	GRCh37	NC_000002.11	2	219746974	219746974	C	T	2q35	criteria provided, single submitter	1		N	-	2	582506	Tooth agenesis	FIG3C
559115	single nucleotide variant	NM_025216.3(WNT10A):c.212A>T (p.Gln71Leu)	80326	WNT10A	HGNC:13829	Uncertain significance	0	Dec 27, 2018	368943130	-	RCV000697721;RCV000697721	MedGen:C0796093,OMIM:257980;MedGen:C1835492,OMIM:150400	Odontoonychodermal dysplasia;Tooth agenesis, selective, 4	germline	germline	GRCh38	NC_000002.12	2	218882259	218882259	A	T	2q35	criteria provided, single submitter	1		N	-	2	575490	Tooth agenesis	FIG3C
559115	single nucleotide variant	NM_025216.3(WNT10A):c.212A>T (p.Gln71Leu)	80326	WNT10A	HGNC:13829	Uncertain significance	0	Dec 27, 2018	368943130	-	RCV000697721;RCV000697721	MedGen:C0796093,OMIM:257980;MedGen:C1835492,OMIM:150400	Odontoonychodermal dysplasia;Tooth agenesis, selective, 4	germline	germline	GRCh37	NC_000002.11	2	219746981	219746981	A	T	2q35	criteria provided, single submitter	1		N	-	2	575490	Tooth agenesis	FIG3C
559117	single nucleotide variant	NM_025216.3(WNT10A):c.695G>A (p.Arg232Gln)	80326	WNT10A	HGNC:13829	Uncertain significance	0	Dec 28, 2018	772154760	-	RCV000706483;RCV000706483	MedGen:C0796093,OMIM:257980;MedGen:C1835492,OMIM:150400	Odontoonychodermal dysplasia;Tooth agenesis, selective, 4	germline	germline	GRCh38	NC_000002.12	2	218890302	218890302	G	A	2q35	criteria provided, single submitter	1		N	-	2	582420	Tooth agenesis	FIG3C
559117	single nucleotide variant	NM_025216.3(WNT10A):c.695G>A (p.Arg232Gln)	80326	WNT10A	HGNC:13829	Uncertain significance	0	Dec 28, 2018	772154760	-	RCV000706483;RCV000706483	MedGen:C0796093,OMIM:257980;MedGen:C1835492,OMIM:150400	Odontoonychodermal dysplasia;Tooth agenesis, selective, 4	germline	germline	GRCh37	NC_000002.11	2	219755024	219755024	G	A	2q35	criteria provided, single submitter	1		N	-	2	582420	Tooth agenesis	FIG3C
559119	single nucleotide variant	NM_025216.3(WNT10A):c.959C>G (p.Pro320Arg)	80326	WNT10A	HGNC:13829	Uncertain significance	0	Aug 03, 2017	974508350	-	RCV000705093;RCV000705093	MedGen:C0796093,OMIM:257980;MedGen:C1835492,OMIM:150400	Odontoonychodermal dysplasia;Tooth agenesis, selective, 4	germline	germline	GRCh38	NC_000002.12	2	218892976	218892976	C	G	2q35	criteria provided, single submitter	1		N	-	2	581309	Tooth agenesis	FIG3C
559119	single nucleotide variant	NM_025216.3(WNT10A):c.959C>G (p.Pro320Arg)	80326	WNT10A	HGNC:13829	Uncertain significance	0	Aug 03, 2017	974508350	-	RCV000705093;RCV000705093	MedGen:C0796093,OMIM:257980;MedGen:C1835492,OMIM:150400	Odontoonychodermal dysplasia;Tooth agenesis, selective, 4	germline	germline	GRCh37	NC_000002.11	2	219757698	219757698	C	G	2q35	criteria provided, single submitter	1		N	-	2	581309	Tooth agenesis	FIG3C
560936	single nucleotide variant	NM_025216.3(WNT10A):c.403G>A (p.Ala135Thr)	80326	WNT10A	HGNC:13829	Uncertain significance	0	May 14, 2018	1402990329	-	RCV000696391;RCV000696391	MedGen:C0796093,OMIM:257980;MedGen:C1835492,OMIM:150400	Odontoonychodermal dysplasia;Tooth agenesis, selective, 4	germline	germline	GRCh38	NC_000002.12	2	218890010	218890010	G	A	2q35	criteria provided, single submitter	1		N	-	2	574455	Tooth agenesis	FIG3C
560936	single nucleotide variant	NM_025216.3(WNT10A):c.403G>A (p.Ala135Thr)	80326	WNT10A	HGNC:13829	Uncertain significance	0	May 14, 2018	1402990329	-	RCV000696391;RCV000696391	MedGen:C0796093,OMIM:257980;MedGen:C1835492,OMIM:150400	Odontoonychodermal dysplasia;Tooth agenesis, selective, 4	germline	germline	GRCh37	NC_000002.11	2	219754732	219754732	G	A	2q35	criteria provided, single submitter	1		N	-	2	574455	Tooth agenesis	FIG3C
560938	duplication	NM_025216.3(WNT10A):c.987_989dup (p.Arg330dup)	80326	WNT10A	HGNC:13829	Uncertain significance	0	May 29, 2018	1416466883	-	RCV000703069;RCV000703069	MedGen:C0796093,OMIM:257980;MedGen:C1835492,OMIM:150400	Odontoonychodermal dysplasia;Tooth agenesis, selective, 4	germline	germline	GRCh38	NC_000002.12	2	218893001	218893002	C	CCGA	2q35	criteria provided, single submitter	1		N	-	2	579717	Tooth agenesis	FIG3C
560938	duplication	NM_025216.3(WNT10A):c.987_989dup (p.Arg330dup)	80326	WNT10A	HGNC:13829	Uncertain significance	0	May 29, 2018	1416466883	-	RCV000703069;RCV000703069	MedGen:C0796093,OMIM:257980;MedGen:C1835492,OMIM:150400	Odontoonychodermal dysplasia;Tooth agenesis, selective, 4	germline	germline	GRCh37	NC_000002.11	2	219757723	219757724	C	CCGA	2q35	criteria provided, single submitter	1		N	-	2	579717	Tooth agenesis	FIG3C
622269	single nucleotide variant	NM_025216.3(WNT10A):c.311G>A (p.Arg104His)	80326	WNT10A	HGNC:13829	Pathogenic	1	Apr 11, 2018	374910216	-	RCV000782362	MedGen:C1835492,OMIM:150400	Tooth agenesis, selective, 4	germline	germline	GRCh37	NC_000002.11	2	219747080	219747080	G	A	2q35	no assertion criteria provided	1		N	-	2	633837	Tooth agenesis	FIG3C
622269	single nucleotide variant	NM_025216.3(WNT10A):c.311G>A (p.Arg104His)	80326	WNT10A	HGNC:13829	Pathogenic	1	Apr 11, 2018	374910216	-	RCV000782362	MedGen:C1835492,OMIM:150400	Tooth agenesis, selective, 4	germline	germline	GRCh38	NC_000002.12	2	218882358	218882358	G	A	2q35	no assertion criteria provided	1		N	-	2	633837	Tooth agenesis	FIG3C
629468	single nucleotide variant	NM_025216.3(WNT10A):c.554G>A (p.Gly185Asp)	80326	WNT10A	HGNC:13829	Uncertain significance	0	Oct 03, 2018	-1	-	RCV000801132;RCV000801132	MedGen:C0796093,OMIM:257980;MedGen:C1835492,OMIM:150400	Odontoonychodermal dysplasia;Tooth agenesis, selective, 4	germline	germline	GRCh38	NC_000002.12	2	218890161	218890161	G	A	2q35	criteria provided, single submitter	1		N	-	2	646775	Tooth agenesis	FIG3C
629468	single nucleotide variant	NM_025216.3(WNT10A):c.554G>A (p.Gly185Asp)	80326	WNT10A	HGNC:13829	Uncertain significance	0	Oct 03, 2018	-1	-	RCV000801132;RCV000801132	MedGen:C0796093,OMIM:257980;MedGen:C1835492,OMIM:150400	Odontoonychodermal dysplasia;Tooth agenesis, selective, 4	germline	germline	GRCh37	NC_000002.11	2	219754883	219754883	G	A	2q35	criteria provided, single submitter	1		N	-	2	646775	Tooth agenesis	FIG3C
629469	deletion	NM_025216.3(WNT10A):c.694del (p.Arg232fs)	80326	WNT10A	HGNC:13829	Pathogenic	1	Oct 10, 2018	-1	-	RCV000792132;RCV000792132	MedGen:C0796093,OMIM:257980;MedGen:C1835492,OMIM:150400	Odontoonychodermal dysplasia;Tooth agenesis, selective, 4	germline	germline	GRCh37	NC_000002.11	2	219755021	219755021	TC	T	2q35	criteria provided, single submitter	1		N	-	2	639357	Tooth agenesis	FIG3C
629469	deletion	NM_025216.3(WNT10A):c.694del (p.Arg232fs)	80326	WNT10A	HGNC:13829	Pathogenic	1	Oct 10, 2018	-1	-	RCV000792132;RCV000792132	MedGen:C0796093,OMIM:257980;MedGen:C1835492,OMIM:150400	Odontoonychodermal dysplasia;Tooth agenesis, selective, 4	germline	germline	GRCh38	NC_000002.12	2	218890299	218890299	TC	T	2q35	criteria provided, single submitter	1		N	-	2	639357	Tooth agenesis	FIG3C
629470	single nucleotide variant	NM_025216.3(WNT10A):c.756G>A (p.Gln252=)	80326	WNT10A	HGNC:13829	Uncertain significance	0	Nov 07, 2018	-1	-	RCV000817424;RCV000817424	MedGen:C0796093,OMIM:257980;MedGen:C1835492,OMIM:150400	Odontoonychodermal dysplasia;Tooth agenesis, selective, 4	germline	germline	GRCh38	NC_000002.12	2	218890363	218890363	G	A	2q35	criteria provided, single submitter	1		N	-	2	660265	Tooth agenesis	FIG3C
629470	single nucleotide variant	NM_025216.3(WNT10A):c.756G>A (p.Gln252=)	80326	WNT10A	HGNC:13829	Uncertain significance	0	Nov 07, 2018	-1	-	RCV000817424;RCV000817424	MedGen:C0796093,OMIM:257980;MedGen:C1835492,OMIM:150400	Odontoonychodermal dysplasia;Tooth agenesis, selective, 4	germline	germline	GRCh37	NC_000002.11	2	219755085	219755085	G	A	2q35	criteria provided, single submitter	1		N	-	2	660265	Tooth agenesis	FIG3C
629471	duplication	NM_025216.3(WNT10A):c.949dup (p.Ala317fs)	80326	WNT10A	HGNC:13829	Pathogenic	1	Sep 16, 2018	-1	-	RCV000818549;RCV000818549	MedGen:C0796093,OMIM:257980;MedGen:C1835492,OMIM:150400	Odontoonychodermal dysplasia;Tooth agenesis, selective, 4	germline	germline	GRCh38	NC_000002.12	2	218892961	218892962	C	CG	2q35	criteria provided, single submitter	1		N	-	2	661181	Tooth agenesis	FIG3C
629471	duplication	NM_025216.3(WNT10A):c.949dup (p.Ala317fs)	80326	WNT10A	HGNC:13829	Pathogenic	1	Sep 16, 2018	-1	-	RCV000818549;RCV000818549	MedGen:C0796093,OMIM:257980;MedGen:C1835492,OMIM:150400	Odontoonychodermal dysplasia;Tooth agenesis, selective, 4	germline	germline	GRCh37	NC_000002.11	2	219757683	219757684	C	CG	2q35	criteria provided, single submitter	1		N	-	2	661181	Tooth agenesis	FIG3C
629472	single nucleotide variant	NM_025216.3(WNT10A):c.1079G>T (p.Arg360Leu)	80326	WNT10A	HGNC:13829	Uncertain significance	0	Dec 27, 2018	-1	-	RCV000810581;RCV000810581	MedGen:C0796093,OMIM:257980;MedGen:C1835492,OMIM:150400	Odontoonychodermal dysplasia;Tooth agenesis, selective, 4	germline	germline	GRCh38	NC_000002.12	2	218893096	218893096	G	T	2q35	criteria provided, single submitter	1		N	-	2	654586	Tooth agenesis	FIG3C
629472	single nucleotide variant	NM_025216.3(WNT10A):c.1079G>T (p.Arg360Leu)	80326	WNT10A	HGNC:13829	Uncertain significance	0	Dec 27, 2018	-1	-	RCV000810581;RCV000810581	MedGen:C0796093,OMIM:257980;MedGen:C1835492,OMIM:150400	Odontoonychodermal dysplasia;Tooth agenesis, selective, 4	germline	germline	GRCh37	NC_000002.11	2	219757818	219757818	G	T	2q35	criteria provided, single submitter	1		N	-	2	654586	Tooth agenesis	FIG3C
629473	single nucleotide variant	NM_025216.3(WNT10A):c.1085G>T (p.Cys362Phe)	80326	WNT10A	HGNC:13829	Uncertain significance	0	Aug 14, 2018	-1	-	RCV000795841;RCV000795841	MedGen:C0796093,OMIM:257980;MedGen:C1835492,OMIM:150400	Odontoonychodermal dysplasia;Tooth agenesis, selective, 4	germline	germline	GRCh38	NC_000002.12	2	218893102	218893102	G	T	2q35	criteria provided, single submitter	1		N	-	2	642382	Tooth agenesis	FIG3C
629473	single nucleotide variant	NM_025216.3(WNT10A):c.1085G>T (p.Cys362Phe)	80326	WNT10A	HGNC:13829	Uncertain significance	0	Aug 14, 2018	-1	-	RCV000795841;RCV000795841	MedGen:C0796093,OMIM:257980;MedGen:C1835492,OMIM:150400	Odontoonychodermal dysplasia;Tooth agenesis, selective, 4	germline	germline	GRCh37	NC_000002.11	2	219757824	219757824	G	T	2q35	criteria provided, single submitter	1		N	-	2	642382	Tooth agenesis	FIG3C
19825	single nucleotide variant	NM_025237.3(SOST):c.376C>T (p.Arg126Ter)	50964	SOST	HGNC:13771	Pathogenic	1	Mar 01, 2001	104894645	-	RCV000005052	MedGen:C4551483,OMIM:269500	Sclerosteosis 1	germline	germline	GRCh38	NC_000017.11	17	43755608	43755608	G	A	17q21.31	no assertion criteria provided	1		N	OMIM Allelic Variant:605740.0004	1	4786	Bone related disease	FIG3C
19822	single nucleotide variant	NM_025237.3(SOST):c.70C>T (p.Gln24Ter)	50964	SOST	HGNC:13771	Pathogenic	1	Mar 01, 2001	387906320	-	RCV000005049	MedGen:C4551483,OMIM:269500	Sclerosteosis 1	germline	germline	GRCh37	NC_000017.10	17	41836040	41836040	G	A	17q21.3	no assertion criteria provided	1		N	OMIM Allelic Variant:605740.0001	1	4783	Bone related disease	FIG3C
19822	single nucleotide variant	NM_025237.3(SOST):c.70C>T (p.Gln24Ter)	50964	SOST	HGNC:13771	Pathogenic	1	Mar 01, 2001	387906320	-	RCV000005049	MedGen:C4551483,OMIM:269500	Sclerosteosis 1	germline	germline	GRCh38	NC_000017.11	17	43758672	43758672	G	A	17q21.31	no assertion criteria provided	1		N	OMIM Allelic Variant:605740.0001	1	4783	Bone related disease	FIG3C
19823	single nucleotide variant	SOST, IVS1DS, A-T, +3 AND/OR IVS1AS, A-C, -67	50964	SOST	HGNC:13771	Pathogenic	1	Mar 01, 2001	-1	-	RCV000005050	MedGen:C4551483,OMIM:269500	Sclerosteosis 1	germline	germline		na	na	-1	-1	na	na	-	no assertion criteria provided	1		N	OMIM Allelic Variant:605740.0002	1	4784	Bone related disease	FIG3C
19824	single nucleotide variant	NM_025237.3(SOST):c.372G>A (p.Trp124Ter)	50964	SOST	HGNC:13771	Pathogenic	1	Mar 01, 2001	104894644	-	RCV000005051	MedGen:C4551483,OMIM:269500	Sclerosteosis 1	germline	germline	GRCh37	NC_000017.10	17	41832980	41832980	C	T	17q21.3	no assertion criteria provided	1		N	OMIM Allelic Variant:605740.0003	1	4785	Bone related disease	FIG3C
19824	single nucleotide variant	NM_025237.3(SOST):c.372G>A (p.Trp124Ter)	50964	SOST	HGNC:13771	Pathogenic	1	Mar 01, 2001	104894644	-	RCV000005051	MedGen:C4551483,OMIM:269500	Sclerosteosis 1	germline	germline	GRCh38	NC_000017.11	17	43755612	43755612	C	T	17q21.31	no assertion criteria provided	1		N	OMIM Allelic Variant:605740.0003	1	4785	Bone related disease	FIG3C
19825	single nucleotide variant	NM_025237.3(SOST):c.376C>T (p.Arg126Ter)	50964	SOST	HGNC:13771	Pathogenic	1	Mar 01, 2001	104894645	-	RCV000005052	MedGen:C4551483,OMIM:269500	Sclerosteosis 1	germline	germline	GRCh37	NC_000017.10	17	41832976	41832976	G	A	17q21.3	no assertion criteria provided	1		N	OMIM Allelic Variant:605740.0004	1	4786	Bone related disease	FIG3C
20259	single nucleotide variant	NM_001463.4(FRZB):c.970C>G (p.Arg324Gly)	2487	FRZB	HGNC:3959	risk factor	0	Jun 29, 2004	7775	-	RCV000005530	Human Phenotype Ontology:HP:0002758,MedGen:C3887876,OMIM:165720	Osteoarthritis	germline	germline	GRCh37	NC_000002.11	2	183699584	183699584	G	C	2q32.1	no assertion criteria provided	1		N	OMIM Allelic Variant:605083.0001,UniProtKB (protein):Q92765#VAR_014862	1	5220	Bone related disease	FIG3C
20259	single nucleotide variant	NM_001463.4(FRZB):c.970C>G (p.Arg324Gly)	2487	FRZB	HGNC:3959	risk factor	0	Jun 29, 2004	7775	-	RCV000005530	Human Phenotype Ontology:HP:0002758,MedGen:C3887876,OMIM:165720	Osteoarthritis	germline	germline	GRCh38	NC_000002.12	2	182834857	182834857	G	C	2q32.1	no assertion criteria provided	1		N	OMIM Allelic Variant:605083.0001,UniProtKB (protein):Q92765#VAR_014862	1	5220	Bone related disease	FIG3C
20260	single nucleotide variant	NM_001463.4(FRZB):c.598C>T (p.Arg200Trp)	2487	FRZB	HGNC:3959	risk factor	0	Jun 29, 2004	288326	-	RCV000005531	Human Phenotype Ontology:HP:0002758,MedGen:C3887876,OMIM:165720	Osteoarthritis	germline	germline	GRCh37	NC_000002.11	2	183703336	183703336	G	A	2q32.1	no assertion criteria provided	1		N	OMIM Allelic Variant:605083.0002,UniProtKB (protein):Q92765#VAR_021411	1	5221	Bone related disease	FIG3C
20260	single nucleotide variant	NM_001463.4(FRZB):c.598C>T (p.Arg200Trp)	2487	FRZB	HGNC:3959	risk factor	0	Jun 29, 2004	288326	-	RCV000005531	Human Phenotype Ontology:HP:0002758,MedGen:C3887876,OMIM:165720	Osteoarthritis	germline	germline	GRCh38	NC_000002.12	2	182838608	182838608	G	A	2q32.1	no assertion criteria provided	1		N	OMIM Allelic Variant:605083.0002,UniProtKB (protein):Q92765#VAR_021411	1	5221	Bone related disease	FIG3C
21307	single nucleotide variant	NM_002335.4(LRP5):c.29G>A (p.Trp10Ter)	4041	LRP5	HGNC:6697	Pathogenic	1	Nov 16, 2001	121908660	-	RCV000006646	MedGen:C0432252,OMIM:259770,Orphanet:ORPHA2788,SNOMED CT:254112001	Osteoporosis with pseudoglioma	germline	germline	GRCh37	NC_000011.9	11	68080211	68080211	G	A	11q13.2	no assertion criteria provided	1		N	OMIM Allelic Variant:603506.0001	1	6268	Bone related disease	FIG3C
21307	single nucleotide variant	NM_002335.4(LRP5):c.29G>A (p.Trp10Ter)	4041	LRP5	HGNC:6697	Pathogenic	1	Nov 16, 2001	121908660	-	RCV000006646	MedGen:C0432252,OMIM:259770,Orphanet:ORPHA2788,SNOMED CT:254112001	Osteoporosis with pseudoglioma	germline	germline	GRCh38	NC_000011.10	11	68312743	68312743	G	A	11q13.2	no assertion criteria provided	1		N	OMIM Allelic Variant:603506.0001	1	6268	Bone related disease	FIG3C
21308	single nucleotide variant	NM_002335.4(LRP5):c.1282C>T (p.Arg428Ter)	4041	LRP5	HGNC:6697	Pathogenic	1	Nov 16, 2001	121908661	-	RCV000006647	MedGen:C0432252,OMIM:259770,Orphanet:ORPHA2788,SNOMED CT:254112001	Osteoporosis with pseudoglioma	germline	germline	GRCh37	NC_000011.9	11	68154050	68154050	C	T	11q13.2	no assertion criteria provided	1		N	OMIM Allelic Variant:603506.0002	1	6269	Bone related disease	FIG3C
21308	single nucleotide variant	NM_002335.4(LRP5):c.1282C>T (p.Arg428Ter)	4041	LRP5	HGNC:6697	Pathogenic	1	Nov 16, 2001	121908661	-	RCV000006647	MedGen:C0432252,OMIM:259770,Orphanet:ORPHA2788,SNOMED CT:254112001	Osteoporosis with pseudoglioma	germline	germline	GRCh38	NC_000011.10	11	68386582	68386582	C	T	11q13.2	no assertion criteria provided	1		N	OMIM Allelic Variant:603506.0002	1	6269	Bone related disease	FIG3C
21309	deletion	NM_002335.4(LRP5):c.1468del (p.Asp490fs)	4041	LRP5	HGNC:6697	Pathogenic	1	Nov 16, 2001	1554967141	-	RCV000006648	MedGen:C0432252,OMIM:259770,Orphanet:ORPHA2788,SNOMED CT:254112001	Osteoporosis with pseudoglioma	germline	germline	GRCh37	NC_000011.9	11	68157403	68157403	TG	T	11q13.2	no assertion criteria provided	1		N	OMIM Allelic Variant:603506.0003	1	6270	Bone related disease	FIG3C
21309	deletion	NM_002335.4(LRP5):c.1468del (p.Asp490fs)	4041	LRP5	HGNC:6697	Pathogenic	1	Nov 16, 2001	1554967141	-	RCV000006648	MedGen:C0432252,OMIM:259770,Orphanet:ORPHA2788,SNOMED CT:254112001	Osteoporosis with pseudoglioma	germline	germline	GRCh38	NC_000011.10	11	68389935	68389935	TG	T	11q13.2	no assertion criteria provided	1		N	OMIM Allelic Variant:603506.0003	1	6270	Bone related disease	FIG3C
21310	duplication	NM_002335.4(LRP5):c.2151dup (p.Asp718Ter)	4041	LRP5	HGNC:6697	Pathogenic	1	Nov 16, 2001	121908662	-	RCV000006649	MedGen:C0432252,OMIM:259770,Orphanet:ORPHA2788,SNOMED CT:254112001	Osteoporosis with pseudoglioma	germline	germline	GRCh37	NC_000011.9	11	68177439	68177440	C	CT	11q13.2	no assertion criteria provided	1		N	OMIM Allelic Variant:603506.0004	1	6271	Bone related disease	FIG3C
21310	duplication	NM_002335.4(LRP5):c.2151dup (p.Asp718Ter)	4041	LRP5	HGNC:6697	Pathogenic	1	Nov 16, 2001	121908662	-	RCV000006649	MedGen:C0432252,OMIM:259770,Orphanet:ORPHA2788,SNOMED CT:254112001	Osteoporosis with pseudoglioma	germline	germline	GRCh38	NC_000011.10	11	68409971	68409972	C	CT	11q13.2	no assertion criteria provided	1		N	OMIM Allelic Variant:603506.0004	1	6271	Bone related disease	FIG3C
21311	single nucleotide variant	NM_002335.4(LRP5):c.2557C>T (p.Gln853Ter)	4041	LRP5	HGNC:6697	Pathogenic	1	Nov 16, 2001	121908663	-	RCV000006650	MedGen:C0432252,OMIM:259770,Orphanet:ORPHA2788,SNOMED CT:254112001	Osteoporosis with pseudoglioma	germline	germline	GRCh37	NC_000011.9	11	68181210	68181210	C	T	11q13.2	no assertion criteria provided	1		N	OMIM Allelic Variant:603506.0005	1	6272	Bone related disease	FIG3C
21311	single nucleotide variant	NM_002335.4(LRP5):c.2557C>T (p.Gln853Ter)	4041	LRP5	HGNC:6697	Pathogenic	1	Nov 16, 2001	121908663	-	RCV000006650	MedGen:C0432252,OMIM:259770,Orphanet:ORPHA2788,SNOMED CT:254112001	Osteoporosis with pseudoglioma	germline	germline	GRCh38	NC_000011.10	11	68413742	68413742	C	T	11q13.2	no assertion criteria provided	1		N	OMIM Allelic Variant:603506.0005	1	6272	Bone related disease	FIG3C
21312	deletion	NM_002335.4(LRP5):c.3804del (p.Glu1270fs)	4041	LRP5	HGNC:6697	Pathogenic	1	Nov 16, 2001	80358319	-	RCV000006651	MedGen:C0432252,OMIM:259770,Orphanet:ORPHA2788,SNOMED CT:254112001	Osteoporosis with pseudoglioma	germline	germline	GRCh37	NC_000011.9	11	68201110	68201110	CA	C	11q13.2	no assertion criteria provided	1		N	OMIM Allelic Variant:603506.0006	1	6273	Bone related disease	FIG3C
21312	deletion	NM_002335.4(LRP5):c.3804del (p.Glu1270fs)	4041	LRP5	HGNC:6697	Pathogenic	1	Nov 16, 2001	80358319	-	RCV000006651	MedGen:C0432252,OMIM:259770,Orphanet:ORPHA2788,SNOMED CT:254112001	Osteoporosis with pseudoglioma	germline	germline	GRCh38	NC_000011.10	11	68433642	68433642	CA	C	11q13.2	no assertion criteria provided	1		N	OMIM Allelic Variant:603506.0006	1	6273	Bone related disease	FIG3C
21313	single nucleotide variant	NM_002335.4(LRP5):c.1481G>A (p.Arg494Gln)	4041	LRP5	HGNC:6697	Likely pathogenic	1	Sep 16, 2016	121908664	-	RCV000006652;RCV000414333	MedGen:C0432252,OMIM:259770,Orphanet:ORPHA2788,SNOMED CT:254112001;MedGen:CN517202	Osteoporosis with pseudoglioma	germline	germline	GRCh37	NC_000011.9	11	68157417	68157417	G	A	11q13.2	criteria provided, single submitter	2		N	OMIM Allelic Variant:603506.0007,UniProtKB (protein):O75197#VAR_021814	3	6274	Bone related disease	FIG3C
21313	single nucleotide variant	NM_002335.4(LRP5):c.1481G>A (p.Arg494Gln)	4041	LRP5	HGNC:6697	Likely pathogenic	1	Sep 16, 2016	121908664	-	RCV000006652;RCV000414333	MedGen:C0432252,OMIM:259770,Orphanet:ORPHA2788,SNOMED CT:254112001;MedGen:CN517202	Osteoporosis with pseudoglioma	germline	germline	GRCh38	NC_000011.10	11	68389949	68389949	G	A	11q13.2	criteria provided, single submitter	2		N	OMIM Allelic Variant:603506.0007,UniProtKB (protein):O75197#VAR_021814	3	6274	Bone related disease	FIG3C
21314	single nucleotide variant	NM_002335.4(LRP5):c.1708C>T (p.Arg570Trp)	4041	LRP5	HGNC:6697	Pathogenic	1	Nov 16, 2001	121908665	-	RCV000006653	MedGen:C0432252,OMIM:259770,Orphanet:ORPHA2788,SNOMED CT:254112001	Osteoporosis with pseudoglioma	germline	germline	GRCh37	NC_000011.9	11	68171074	68171074	C	T	11q13.2	no assertion criteria provided	1		N	OMIM Allelic Variant:603506.0008,UniProtKB (protein):O75197#VAR_021815	1	6275	Bone related disease	FIG3C
21314	single nucleotide variant	NM_002335.4(LRP5):c.1708C>T (p.Arg570Trp)	4041	LRP5	HGNC:6697	Pathogenic	1	Nov 16, 2001	121908665	-	RCV000006653	MedGen:C0432252,OMIM:259770,Orphanet:ORPHA2788,SNOMED CT:254112001	Osteoporosis with pseudoglioma	germline	germline	GRCh38	NC_000011.10	11	68403606	68403606	C	T	11q13.2	no assertion criteria provided	1		N	OMIM Allelic Variant:603506.0008,UniProtKB (protein):O75197#VAR_021815	1	6275	Bone related disease	FIG3C
21316	single nucleotide variant	NM_002335.4(LRP5):c.1453G>T (p.Glu485Ter)	4041	LRP5	HGNC:6697	Pathogenic	1	Nov 16, 2001	121908666	-	RCV000006655	MedGen:C0432252,OMIM:259770,Orphanet:ORPHA2788,SNOMED CT:254112001	Osteoporosis with pseudoglioma	germline	germline	GRCh37	NC_000011.9	11	68157389	68157389	G	T	11q13.2	no assertion criteria provided	1		N	OMIM Allelic Variant:603506.0010	1	6277	Bone related disease	FIG3C
21316	single nucleotide variant	NM_002335.4(LRP5):c.1453G>T (p.Glu485Ter)	4041	LRP5	HGNC:6697	Pathogenic	1	Nov 16, 2001	121908666	-	RCV000006655	MedGen:C0432252,OMIM:259770,Orphanet:ORPHA2788,SNOMED CT:254112001	Osteoporosis with pseudoglioma	germline	germline	GRCh38	NC_000011.10	11	68389921	68389921	G	T	11q13.2	no assertion criteria provided	1		N	OMIM Allelic Variant:603506.0010	1	6277	Bone related disease	FIG3C
21317	single nucleotide variant	NM_002335.4(LRP5):c.2202G>A (p.Trp734Ter)	4041	LRP5	HGNC:6697	Pathogenic	1	Nov 16, 2001	121908667	-	RCV000006656	MedGen:C0432252,OMIM:259770,Orphanet:ORPHA2788,SNOMED CT:254112001	Osteoporosis with pseudoglioma	germline	germline	GRCh37	NC_000011.9	11	68177492	68177492	G	A	11q13.2	no assertion criteria provided	1		N	OMIM Allelic Variant:603506.0011	1	6278	Bone related disease	FIG3C
21317	single nucleotide variant	NM_002335.4(LRP5):c.2202G>A (p.Trp734Ter)	4041	LRP5	HGNC:6697	Pathogenic	1	Nov 16, 2001	121908667	-	RCV000006656	MedGen:C0432252,OMIM:259770,Orphanet:ORPHA2788,SNOMED CT:254112001	Osteoporosis with pseudoglioma	germline	germline	GRCh38	NC_000011.10	11	68410024	68410024	G	A	11q13.2	no assertion criteria provided	1		N	OMIM Allelic Variant:603506.0011	1	6278	Bone related disease	FIG3C
21318	deletion	NM_002335.4(LRP5):c.2305del (p.Asp769fs)	4041	LRP5	HGNC:6697	Pathogenic	1	Nov 16, 2001	1554971145	-	RCV000006657	MedGen:C0432252,OMIM:259770,Orphanet:ORPHA2788,SNOMED CT:254112001	Osteoporosis with pseudoglioma	germline	germline	GRCh37	NC_000011.9	11	68177594	68177594	TG	T	11q13.2	no assertion criteria provided	1		N	OMIM Allelic Variant:603506.0012	1	6279	Bone related disease	FIG3C
21318	deletion	NM_002335.4(LRP5):c.2305del (p.Asp769fs)	4041	LRP5	HGNC:6697	Pathogenic	1	Nov 16, 2001	1554971145	-	RCV000006657	MedGen:C0432252,OMIM:259770,Orphanet:ORPHA2788,SNOMED CT:254112001	Osteoporosis with pseudoglioma	germline	germline	GRCh38	NC_000011.10	11	68410126	68410126	TG	T	11q13.2	no assertion criteria provided	1		N	OMIM Allelic Variant:603506.0012	1	6279	Bone related disease	FIG3C
21320	single nucleotide variant	NM_002335.4(LRP5):c.511G>C (p.Gly171Arg)	4041	LRP5	HGNC:6697	Pathogenic	1	Mar 01, 2003	121908669	-	RCV000006659	MedGen:C1843330,OMIM:607634,Orphanet:ORPHA2783	Osteopetrosis autosomal dominant type 1	germline	germline	GRCh37	NC_000011.9	11	68125140	68125140	G	C	11q13.2	no assertion criteria provided	1		N	OMIM Allelic Variant:603506.0014,UniProtKB (protein):O75197#VAR_021808	1	6281	Bone related disease	FIG3C
21320	single nucleotide variant	NM_002335.4(LRP5):c.511G>C (p.Gly171Arg)	4041	LRP5	HGNC:6697	Pathogenic	1	Mar 01, 2003	121908669	-	RCV000006659	MedGen:C1843330,OMIM:607634,Orphanet:ORPHA2783	Osteopetrosis autosomal dominant type 1	germline	germline	GRCh38	NC_000011.10	11	68357672	68357672	G	C	11q13.2	no assertion criteria provided	1		N	OMIM Allelic Variant:603506.0014,UniProtKB (protein):O75197#VAR_021808	1	6281	Bone related disease	FIG3C
21321	single nucleotide variant	NM_002335.4(LRP5):c.724G>A (p.Ala242Thr)	4041	LRP5	HGNC:6697	Pathogenic	1	Oct 01, 2018	121908670	-	RCV000006661;RCV000186217;RCV000006660;RCV000383760	MedGen:C1843330,OMIM:607634,Orphanet:ORPHA2783;MedGen:C1843323,OMIM:607636;MedGen:C0432273,OMIM:144750,Orphanet:ORPHA2790,SNOMED CT:254131007;MedGen:CN517202	Osteopetrosis autosomal dominant type 1;Van Buchem disease type 2;Worth disease	germline	germline	GRCh37	NC_000011.9	11	68131252	68131252	G	A	11q13.2	criteria provided, single submitter	2		N	OMIM Allelic Variant:603506.0015,UniProtKB (protein):O75197#VAR_021812	3	6282	Bone related disease	FIG3C
21321	single nucleotide variant	NM_002335.4(LRP5):c.724G>A (p.Ala242Thr)	4041	LRP5	HGNC:6697	Pathogenic	1	Oct 01, 2018	121908670	-	RCV000006661;RCV000186217;RCV000006660;RCV000383760	MedGen:C1843330,OMIM:607634,Orphanet:ORPHA2783;MedGen:C1843323,OMIM:607636;MedGen:C0432273,OMIM:144750,Orphanet:ORPHA2790,SNOMED CT:254131007;MedGen:CN517202	Osteopetrosis autosomal dominant type 1;Van Buchem disease type 2;Worth disease	germline	germline	GRCh38	NC_000011.10	11	68363784	68363784	G	A	11q13.2	criteria provided, single submitter	2		N	OMIM Allelic Variant:603506.0015,UniProtKB (protein):O75197#VAR_021812	3	6282	Bone related disease	FIG3C
21322	single nucleotide variant	NM_002335.4(LRP5):c.640G>A (p.Ala214Thr)	4041	LRP5	HGNC:6697	Pathogenic	1	Dec 12, 2018	121908671	-	RCV000786921;RCV000006663	MedGen:C1843330,OMIM:607634,Orphanet:ORPHA2783;MedGen:C0432273,OMIM:144750,Orphanet:ORPHA2790,SNOMED CT:254131007	Osteopetrosis autosomal dominant type 1;Worth disease	germline	germline	GRCh37	NC_000011.9	11	68125269	68125269	G	A	11q13.2	no assertion criteria provided	2		N	OMIM Allelic Variant:603506.0016,UniProtKB (protein):O75197#VAR_021810	3	6283	Bone related disease	FIG3C
21322	single nucleotide variant	NM_002335.4(LRP5):c.640G>A (p.Ala214Thr)	4041	LRP5	HGNC:6697	Pathogenic	1	Dec 12, 2018	121908671	-	RCV000786921;RCV000006663	MedGen:C1843330,OMIM:607634,Orphanet:ORPHA2783;MedGen:C0432273,OMIM:144750,Orphanet:ORPHA2790,SNOMED CT:254131007	Osteopetrosis autosomal dominant type 1;Worth disease	germline	germline	GRCh38	NC_000011.10	11	68357801	68357801	G	A	11q13.2	no assertion criteria provided	2		N	OMIM Allelic Variant:603506.0016,UniProtKB (protein):O75197#VAR_021810	3	6283	Bone related disease	FIG3C
21324	single nucleotide variant	NM_002335.4(LRP5):c.758C>T (p.Thr253Ile)	4041	LRP5	HGNC:6697	Pathogenic	1	Mar 01, 2003	121908673	-	RCV000006665	MedGen:C1843330,OMIM:607634,Orphanet:ORPHA2783	Osteopetrosis autosomal dominant type 1	germline	germline	GRCh37	NC_000011.9	11	68131286	68131286	C	T	11q13.2	no assertion criteria provided	1		N	OMIM Allelic Variant:603506.0018,UniProtKB (protein):O75197#VAR_021813	1	6285	Bone related disease	FIG3C
21324	single nucleotide variant	NM_002335.4(LRP5):c.758C>T (p.Thr253Ile)	4041	LRP5	HGNC:6697	Pathogenic	1	Mar 01, 2003	121908673	-	RCV000006665	MedGen:C1843330,OMIM:607634,Orphanet:ORPHA2783	Osteopetrosis autosomal dominant type 1	germline	germline	GRCh38	NC_000011.10	11	68363818	68363818	C	T	11q13.2	no assertion criteria provided	1		N	OMIM Allelic Variant:603506.0018,UniProtKB (protein):O75197#VAR_021813	1	6285	Bone related disease	FIG3C
21331	single nucleotide variant	NM_002335.4(LRP5):c.433C>T (p.Leu145Phe)	4041	LRP5	HGNC:6697	Pathogenic	1	Mar 14, 2013	80358305	-	RCV000006672;RCV000033256	MedGen:C4016838;MedGen:C0432252,OMIM:259770,Orphanet:ORPHA2788,SNOMED CT:254112001	Exudative vitreoretinopathy 4, autosomal dominant;Osteoporosis with pseudoglioma	germline	germline	GRCh37	NC_000011.9	11	68115656	68115656	C	T	11q13.2	no assertion criteria provided	1		N	OMIM Allelic Variant:603506.0025,UniProtKB (protein):O75197#VAR_063943	1	6292	Bone related disease	FIG3C
21331	single nucleotide variant	NM_002335.4(LRP5):c.433C>T (p.Leu145Phe)	4041	LRP5	HGNC:6697	Pathogenic	1	Mar 14, 2013	80358305	-	RCV000006672;RCV000033256	MedGen:C4016838;MedGen:C0432252,OMIM:259770,Orphanet:ORPHA2788,SNOMED CT:254112001	Exudative vitreoretinopathy 4, autosomal dominant;Osteoporosis with pseudoglioma	germline	germline	GRCh38	NC_000011.10	11	68348188	68348188	C	T	11q13.2	no assertion criteria provided	1		N	OMIM Allelic Variant:603506.0025,UniProtKB (protein):O75197#VAR_063943	1	6292	Bone related disease	FIG3C
45143	single nucleotide variant	NM_002335.4(LRP5):c.4000+9C>T	4041	LRP5	HGNC:6697	Conflicting interpretations of pathogenicity	0	Mar 02, 2019	148685646	-	RCV000030153;RCV000949971;RCV000175300	MedGen:C0029458,OMIM:166710,SNOMED CT:102447009;MedGen:CN517202;MedGen:CN169374	Postmenopausal osteoporosis	germline	germline	GRCh37	NC_000011.9	11	68201315	68201315	C	T	11q13.2	criteria provided, conflicting interpretations	4		N	-	2	36481	Bone related disease	FIG3C
45143	single nucleotide variant	NM_002335.4(LRP5):c.4000+9C>T	4041	LRP5	HGNC:6697	Conflicting interpretations of pathogenicity	0	Mar 02, 2019	148685646	-	RCV000030153;RCV000949971;RCV000175300	MedGen:C0029458,OMIM:166710,SNOMED CT:102447009;MedGen:CN517202;MedGen:CN169374	Postmenopausal osteoporosis	germline	germline	GRCh38	NC_000011.10	11	68433847	68433847	C	T	11q13.2	criteria provided, conflicting interpretations	4		N	-	2	36481	Bone related disease	FIG3C
48770	single nucleotide variant	NM_002335.4(LRP5):c.1655C>T (p.Thr552Met)	4041	LRP5	HGNC:6697	Pathogenic	1	Mar 14, 2013	397514663	-	RCV000033257	MedGen:C0432252,OMIM:259770,Orphanet:ORPHA2788,SNOMED CT:254112001	Osteoporosis with pseudoglioma	germline	germline	GRCh37	NC_000011.9	11	68171021	68171021	C	T	11q13.2	no assertion criteria provided	1		N	OMIM Allelic Variant:603506.0029	1	40287	Bone related disease	FIG3C
48770	single nucleotide variant	NM_002335.4(LRP5):c.1655C>T (p.Thr552Met)	4041	LRP5	HGNC:6697	Pathogenic	1	Mar 14, 2013	397514663	-	RCV000033257	MedGen:C0432252,OMIM:259770,Orphanet:ORPHA2788,SNOMED CT:254112001	Osteoporosis with pseudoglioma	germline	germline	GRCh38	NC_000011.10	11	68403553	68403553	C	T	11q13.2	no assertion criteria provided	1		N	OMIM Allelic Variant:603506.0029	1	40287	Bone related disease	FIG3C
48771	single nucleotide variant	NM_002335.4(LRP5):c.1145C>T (p.Pro382Leu)	4041	LRP5	HGNC:6697	Pathogenic	1	Jan 01, 2010	397514664	-	RCV000033258	MedGen:C0432252,OMIM:259770,Orphanet:ORPHA2788,SNOMED CT:254112001	Osteoporosis with pseudoglioma	germline	germline	GRCh37	NC_000011.9	11	68153913	68153913	C	T	11q13.2	no assertion criteria provided	1		N	OMIM Allelic Variant:603506.0030	1	40288	Bone related disease	FIG3C
48771	single nucleotide variant	NM_002335.4(LRP5):c.1145C>T (p.Pro382Leu)	4041	LRP5	HGNC:6697	Pathogenic	1	Jan 01, 2010	397514664	-	RCV000033258	MedGen:C0432252,OMIM:259770,Orphanet:ORPHA2788,SNOMED CT:254112001	Osteoporosis with pseudoglioma	germline	germline	GRCh38	NC_000011.10	11	68386445	68386445	C	T	11q13.2	no assertion criteria provided	1		N	OMIM Allelic Variant:603506.0030	1	40288	Bone related disease	FIG3C
48772	single nucleotide variant	NM_002335.4(LRP5):c.731C>T (p.Thr244Met)	4041	LRP5	HGNC:6697	Pathogenic	1	Mar 14, 2013	397514665	-	RCV000033259	MedGen:C0432252,OMIM:259770,Orphanet:ORPHA2788,SNOMED CT:254112001	Osteoporosis with pseudoglioma	germline	germline	GRCh37	NC_000011.9	11	68131259	68131259	C	T	11q13.2	no assertion criteria provided	1		N	OMIM Allelic Variant:603506.0031,UniProtKB (protein):O75197#VAR_063946	1	40289	Bone related disease	FIG3C
48772	single nucleotide variant	NM_002335.4(LRP5):c.731C>T (p.Thr244Met)	4041	LRP5	HGNC:6697	Pathogenic	1	Mar 14, 2013	397514665	-	RCV000033259	MedGen:C0432252,OMIM:259770,Orphanet:ORPHA2788,SNOMED CT:254112001	Osteoporosis with pseudoglioma	germline	germline	GRCh38	NC_000011.10	11	68363791	68363791	C	T	11q13.2	no assertion criteria provided	1		N	OMIM Allelic Variant:603506.0031,UniProtKB (protein):O75197#VAR_063946	1	40289	Bone related disease	FIG3C
48773	single nucleotide variant	NM_002335.4(LRP5):c.4600C>T (p.Arg1534Ter)	4041	LRP5	HGNC:6697	Pathogenic	1	Mar 14, 2013	149645175	-	RCV000033260	MedGen:C0432252,OMIM:259770,Orphanet:ORPHA2788,SNOMED CT:254112001	Osteoporosis with pseudoglioma	germline	germline	GRCh37	NC_000011.9	11	68216290	68216290	C	T	11q13.2	no assertion criteria provided	1		N	OMIM Allelic Variant:603506.0032	1	40290	Bone related disease	FIG3C
48773	single nucleotide variant	NM_002335.4(LRP5):c.4600C>T (p.Arg1534Ter)	4041	LRP5	HGNC:6697	Pathogenic	1	Mar 14, 2013	149645175	-	RCV000033260	MedGen:C0432252,OMIM:259770,Orphanet:ORPHA2788,SNOMED CT:254112001	Osteoporosis with pseudoglioma	germline	germline	GRCh38	NC_000011.10	11	68448822	68448822	C	T	11q13.2	no assertion criteria provided	1		N	OMIM Allelic Variant:603506.0032	1	40290	Bone related disease	FIG3C
48774	single nucleotide variant	NM_002335.4(LRP5):c.1584+1G>A	4041	LRP5	HGNC:6697	Pathogenic	1	Jan 01, 2010	1554967176	-	RCV000033261	MedGen:C0432252,OMIM:259770,Orphanet:ORPHA2788,SNOMED CT:254112001	Osteoporosis with pseudoglioma	germline	germline	GRCh37	NC_000011.9	11	68157521	68157521	G	A	11q13.2	no assertion criteria provided	1		N	OMIM Allelic Variant:603506.0033	1	40291	Bone related disease	FIG3C
48774	single nucleotide variant	NM_002335.4(LRP5):c.1584+1G>A	4041	LRP5	HGNC:6697	Pathogenic	1	Jan 01, 2010	1554967176	-	RCV000033261	MedGen:C0432252,OMIM:259770,Orphanet:ORPHA2788,SNOMED CT:254112001	Osteoporosis with pseudoglioma	germline	germline	GRCh38	NC_000011.10	11	68390053	68390053	G	A	11q13.2	no assertion criteria provided	1		N	OMIM Allelic Variant:603506.0033	1	40291	Bone related disease	FIG3C
48775	deletion	NC_000011.8:g.(67967534_67967551)_(67974756_67974774)del	4041	LRP5	HGNC:6697	Pathogenic	1	Mar 14, 2013	-1	-	RCV000033262	MedGen:C0432252,OMIM:259770,Orphanet:ORPHA2788,SNOMED CT:254112001	Osteoporosis with pseudoglioma	germline	germline	NCBI36	NC_000011.8	11	67967534	67974774	na	na	11q13.2	no assertion criteria provided	1		N	OMIM Allelic Variant:603506.0034	1	40292	Bone related disease	FIG3C
59404	duplication	NM_005430.4(WNT1):c.859dup (p.His287fs)	7471	WNT1	HGNC:12774	Pathogenic, risk factor	1	May 06, 2013	387907353	-	RCV000043492;RCV000043491	MedGen:C3714945,OMIM:615221;MedGen:C3808844,OMIM:615220	Bone mineral density quantitative trait locus 16;Osteogenesis imperfecta, type xv	germline	germline	GRCh37	NC_000012.11	12	49375163	49375164	T	TC	12q13.12	no assertion criteria provided	1		N	OMIM Allelic Variant:164820.0001	1	50257	Bone related disease	FIG3C
59404	duplication	NM_005430.4(WNT1):c.859dup (p.His287fs)	7471	WNT1	HGNC:12774	Pathogenic, risk factor	1	May 06, 2013	387907353	-	RCV000043492;RCV000043491	MedGen:C3714945,OMIM:615221;MedGen:C3808844,OMIM:615220	Bone mineral density quantitative trait locus 16;Osteogenesis imperfecta, type xv	germline	germline	GRCh38	NC_000012.12	12	48981380	48981381	T	TC	12q13.12	no assertion criteria provided	1		N	OMIM Allelic Variant:164820.0001	1	50257	Bone related disease	FIG3C
59405	single nucleotide variant	NM_005430.4(WNT1):c.624+4A>G	7471	WNT1	HGNC:12774	Pathogenic	1	May 07, 2013	387907354	-	RCV000043493	MedGen:C3808844,OMIM:615220	Osteogenesis imperfecta, type xv	germline	germline	GRCh37	NC_000012.11	12	49374476	49374476	A	G	12q13.1	no assertion criteria provided	1		N	OMIM Allelic Variant:164820.0002	1	50258	Bone related disease	FIG3C
59405	single nucleotide variant	NM_005430.4(WNT1):c.624+4A>G	7471	WNT1	HGNC:12774	Pathogenic	1	May 07, 2013	387907354	-	RCV000043493	MedGen:C3808844,OMIM:615220	Osteogenesis imperfecta, type xv	germline	germline	GRCh38	NC_000012.12	12	48980693	48980693	A	G	12q13.12	no assertion criteria provided	1		N	OMIM Allelic Variant:164820.0002	1	50258	Bone related disease	FIG3C
59406	single nucleotide variant	NM_005430.4(WNT1):c.565G>T (p.Glu189Ter)	7471	WNT1	HGNC:12774	Pathogenic	1	May 06, 2013	387907355	-	RCV000043494	MedGen:C3808844,OMIM:615220	Osteogenesis imperfecta, type xv	germline	germline	GRCh37	NC_000012.11	12	49374413	49374413	G	T	12q13.1	no assertion criteria provided	1		N	OMIM Allelic Variant:164820.0003	1	50259	Bone related disease	FIG3C
59406	single nucleotide variant	NM_005430.4(WNT1):c.565G>T (p.Glu189Ter)	7471	WNT1	HGNC:12774	Pathogenic	1	May 06, 2013	387907355	-	RCV000043494	MedGen:C3808844,OMIM:615220	Osteogenesis imperfecta, type xv	germline	germline	GRCh38	NC_000012.12	12	48980630	48980630	G	T	12q13.12	no assertion criteria provided	1		N	OMIM Allelic Variant:164820.0003	1	50259	Bone related disease	FIG3C
59407	single nucleotide variant	NM_005430.4(WNT1):c.884C>A (p.Ser295Ter)	7471	WNT1	HGNC:12774	Pathogenic	1	Apr 11, 2017	387907356	-	RCV000043495;RCV000489304	MedGen:C3808844,OMIM:615220;MedGen:CN517202	Osteogenesis imperfecta, type xv	germline	germline	GRCh37	NC_000012.11	12	49375194	49375194	C	A	12q13.1	criteria provided, single submitter	2		N	OMIM Allelic Variant:164820.0004,OMIM Allelic Variant:164820.0008	3	50260	Bone related disease	FIG3C
59407	single nucleotide variant	NM_005430.4(WNT1):c.884C>A (p.Ser295Ter)	7471	WNT1	HGNC:12774	Pathogenic	1	Apr 11, 2017	387907356	-	RCV000043495;RCV000489304	MedGen:C3808844,OMIM:615220;MedGen:CN517202	Osteogenesis imperfecta, type xv	germline	germline	GRCh38	NC_000012.12	12	48981411	48981411	C	A	12q13.12	criteria provided, single submitter	2		N	OMIM Allelic Variant:164820.0004,OMIM Allelic Variant:164820.0008	3	50260	Bone related disease	FIG3C
59408	duplication	NM_005430.4(WNT1):c.946_949dup (p.Ser317fs)	7471	WNT1	HGNC:12774	Pathogenic	1	May 07, 2013	387907357	-	RCV000043496	MedGen:C3808844,OMIM:615220	Osteogenesis imperfecta, type xv	germline	germline	GRCh37	NC_000012.11	12	49375255	49375256	T	TAACA	12q13.12	no assertion criteria provided	1		N	OMIM Allelic Variant:164820.0005	1	50261	Bone related disease	FIG3C
59408	duplication	NM_005430.4(WNT1):c.946_949dup (p.Ser317fs)	7471	WNT1	HGNC:12774	Pathogenic	1	May 07, 2013	387907357	-	RCV000043496	MedGen:C3808844,OMIM:615220	Osteogenesis imperfecta, type xv	germline	germline	GRCh38	NC_000012.12	12	48981472	48981473	T	TAACA	12q13.12	no assertion criteria provided	1		N	OMIM Allelic Variant:164820.0005	1	50261	Bone related disease	FIG3C
59409	single nucleotide variant	NM_005430.4(WNT1):c.1063G>T (p.Val355Phe)	7471	WNT1	HGNC:12774	Conflicting interpretations of pathogenicity	1	Feb 18, 2018	387907358	-	RCV000678662;RCV000043497	Human Phenotype Ontology:HP:0000563,MedGen:C0022578,SNOMED CT:65636009;MedGen:C3808844,OMIM:615220	Keratoconus;Osteogenesis imperfecta, type xv	germline;unknown	germline	GRCh37	NC_000012.11	12	49375373	49375373	G	T	12q13.1	no assertion criteria provided	2		N	OMIM Allelic Variant:164820.0006,UniProtKB (protein):P04628#VAR_069632	3	50262	Bone related disease	FIG3C
59409	single nucleotide variant	NM_005430.4(WNT1):c.1063G>T (p.Val355Phe)	7471	WNT1	HGNC:12774	Conflicting interpretations of pathogenicity	1	Feb 18, 2018	387907358	-	RCV000678662;RCV000043497	Human Phenotype Ontology:HP:0000563,MedGen:C0022578,SNOMED CT:65636009;MedGen:C3808844,OMIM:615220	Keratoconus;Osteogenesis imperfecta, type xv	germline;unknown	germline	GRCh38	NC_000012.12	12	48981590	48981590	G	T	12q13.12	no assertion criteria provided	2		N	OMIM Allelic Variant:164820.0006,UniProtKB (protein):P04628#VAR_069632	3	50262	Bone related disease	FIG3C
178389	deletion	NM_005430.4(WNT1):c.1026del (p.Glu343fs)	7471	WNT1	HGNC:12774	Pathogenic	1	Nov 17, 2014	727505392	-	RCV000157063	MedGen:C3808844,OMIM:615220	Osteogenesis imperfecta, type xv	biparental	germline	GRCh37	NC_000012.11	12	49375335	49375335	AC	A	12q13.12	no assertion criteria provided	1		N	-	2	180210	Bone related disease	FIG3C
178389	deletion	NM_005430.4(WNT1):c.1026del (p.Glu343fs)	7471	WNT1	HGNC:12774	Pathogenic	1	Nov 17, 2014	727505392	-	RCV000157063	MedGen:C3808844,OMIM:615220	Osteogenesis imperfecta, type xv	biparental	germline	GRCh38	NC_000012.12	12	48981552	48981552	AC	A	12q13.12	no assertion criteria provided	1		N	-	2	180210	Bone related disease	FIG3C
181388	single nucleotide variant	NM_002335.4(LRP5):c.3107G>A (p.Arg1036Gln)	4041	LRP5	HGNC:6697	Conflicting interpretations of pathogenicity	0	Jan 15, 2019	61889560	-	RCV000765011;RCV000765011;RCV000765011;RCV000765011;RCV000765011;RCV000765011;RCV000162089;RCV000765011;RCV000765011;RCV000765011;RCV000767146;RCV000174732	MedGen:C1866079,OMIM:601884;MedGen:C1851402,OMIM:133780;MedGen:C1866176,OMIM:601813;MedGen:C1843330,OMIM:607634,Orphanet:ORPHA2783;MedGen:C0432252,OMIM:259770,Orphanet:ORPHA2788,SNOMED CT:254112001;MedGen:C4693479,OMIM:617875;MedGen:C3149841,OMIM:173900,SNOMED CT:28728008;MedGen:C0029458,OMIM:166710,SNOMED CT:102447009;MedGen:C1843323,OMIM:607636;MedGen:C0432273,OMIM:144750,Orphanet:ORPHA2790,SNO…	Bone mineral density quantitative trait locus 1;Exudative vitreoretinopathy 1;Exudative vitreoretinopathy 4;Osteopetrosis autosomal dominant type 1;Osteoporosis with pseudoglioma;POLYCYSTIC LIVER DISEASE 4 WITH OR WITHOUT KIDNEY CYSTS;Polycystic kidney disease, adult type;Postmenopausal osteoporosis;Van Buchem disease type 2;Worth disease	germline;unknown	germline	GRCh37	NC_000011.9	11	68191036	68191036	G	A	11q13.2	criteria provided, conflicting interpretations	5		N	UniProtKB (protein):O75197#VAR_063974	2	183255	Bone related disease	FIG3C
181388	single nucleotide variant	NM_002335.4(LRP5):c.3107G>A (p.Arg1036Gln)	4041	LRP5	HGNC:6697	Conflicting interpretations of pathogenicity	0	Jan 15, 2019	61889560	-	RCV000765011;RCV000765011;RCV000765011;RCV000765011;RCV000765011;RCV000765011;RCV000162089;RCV000765011;RCV000765011;RCV000765011;RCV000767146;RCV000174732	MedGen:C1866079,OMIM:601884;MedGen:C1851402,OMIM:133780;MedGen:C1866176,OMIM:601813;MedGen:C1843330,OMIM:607634,Orphanet:ORPHA2783;MedGen:C0432252,OMIM:259770,Orphanet:ORPHA2788,SNOMED CT:254112001;MedGen:C4693479,OMIM:617875;MedGen:C3149841,OMIM:173900,SNOMED CT:28728008;MedGen:C0029458,OMIM:166710,SNOMED CT:102447009;MedGen:C1843323,OMIM:607636;MedGen:C0432273,OMIM:144750,Orphanet:ORPHA2790,SNO…	Bone mineral density quantitative trait locus 1;Exudative vitreoretinopathy 1;Exudative vitreoretinopathy 4;Osteopetrosis autosomal dominant type 1;Osteoporosis with pseudoglioma;POLYCYSTIC LIVER DISEASE 4 WITH OR WITHOUT KIDNEY CYSTS;Polycystic kidney disease, adult type;Postmenopausal osteoporosis;Van Buchem disease type 2;Worth disease	germline;unknown	germline	GRCh38	NC_000011.10	11	68423568	68423568	G	A	11q13.2	criteria provided, conflicting interpretations	5		N	UniProtKB (protein):O75197#VAR_063974	2	183255	Bone related disease	FIG3C
262637	single nucleotide variant	NM_002335.4(LRP5):c.1142A>G (p.Asp381Gly)	4041	LRP5	HGNC:6697	Likely pathogenic	1	Aug 24, 2016	886040977	-	RCV000258126	MedGen:C0432252,OMIM:259770,Orphanet:ORPHA2788,SNOMED CT:254112001	Osteoporosis with pseudoglioma	inherited	germline	GRCh38	NC_000011.10	11	68386442	68386442	A	G	11q13.2	criteria provided, single submitter	1		N	-	2	267412	Bone related disease	FIG3C
262637	single nucleotide variant	NM_002335.4(LRP5):c.1142A>G (p.Asp381Gly)	4041	LRP5	HGNC:6697	Likely pathogenic	1	Aug 24, 2016	886040977	-	RCV000258126	MedGen:C0432252,OMIM:259770,Orphanet:ORPHA2788,SNOMED CT:254112001	Osteoporosis with pseudoglioma	inherited	germline	GRCh37	NC_000011.9	11	68153910	68153910	A	G	11q13.2	criteria provided, single submitter	1		N	-	2	267412	Bone related disease	FIG3C
362379	single nucleotide variant	NM_002335.4(LRP5):c.205G>T (p.Asp69Tyr)	4041	LRP5	HGNC:6697	Likely pathogenic	1	Jan 07, 2017	1057519574	-	RCV000417043	MedGen:C0432252,OMIM:259770,Orphanet:ORPHA2788,SNOMED CT:254112001	Osteoporosis with pseudoglioma	inherited	germline	GRCh37	NC_000011.9	11	68115428	68115428	G	T	11q13.2	no assertion criteria provided	1		N	-	2	375569	Bone related disease	FIG3C
362379	single nucleotide variant	NM_002335.4(LRP5):c.205G>T (p.Asp69Tyr)	4041	LRP5	HGNC:6697	Likely pathogenic	1	Jan 07, 2017	1057519574	-	RCV000417043	MedGen:C0432252,OMIM:259770,Orphanet:ORPHA2788,SNOMED CT:254112001	Osteoporosis with pseudoglioma	inherited	germline	GRCh38	NC_000011.10	11	68347960	68347960	G	T	11q13.2	no assertion criteria provided	1		N	-	2	375569	Bone related disease	FIG3C
362380	single nucleotide variant	NM_002335.4(LRP5):c.4489-2A>G	4041	LRP5	HGNC:6697	Likely pathogenic	1	Jan 07, 2017	1057519575	-	RCV000417056	MedGen:C0432252,OMIM:259770,Orphanet:ORPHA2788,SNOMED CT:254112001	Osteoporosis with pseudoglioma	inherited	germline	GRCh38	NC_000011.10	11	68446434	68446434	A	G	11q13.2	no assertion criteria provided	1		N	-	2	375570	Bone related disease	FIG3C
362380	single nucleotide variant	NM_002335.4(LRP5):c.4489-2A>G	4041	LRP5	HGNC:6697	Likely pathogenic	1	Jan 07, 2017	1057519575	-	RCV000417056	MedGen:C0432252,OMIM:259770,Orphanet:ORPHA2788,SNOMED CT:254112001	Osteoporosis with pseudoglioma	inherited	germline	GRCh37	NC_000011.9	11	68213902	68213902	A	G	11q13.2	no assertion criteria provided	1		N	-	2	375570	Bone related disease	FIG3C
481176	deletion	NM_005430.4(WNT1):c.104+4_104+44del	7471	WNT1	HGNC:12774	Likely pathogenic	1	Nov 29, 2017	1555178899	-	RCV000677241	MedGen:C3808844,OMIM:615220	Osteogenesis imperfecta, type xv	inherited	germline	GRCh37	NC_000012.11	12	49372540	49372580	TAAGTGAGCTGGTGCGGGGTCGCCACTTGTCCCGCGGCACAG	T	12q13.12	criteria provided, single submitter	1		N	-	2	488347	Bone related disease	FIG3C
481176	deletion	NM_005430.4(WNT1):c.104+4_104+44del	7471	WNT1	HGNC:12774	Likely pathogenic	1	Nov 29, 2017	1555178899	-	RCV000677241	MedGen:C3808844,OMIM:615220	Osteogenesis imperfecta, type xv	inherited	germline	GRCh38	NC_000012.12	12	48978757	48978797	TAAGTGAGCTGGTGCGGGGTCGCCACTTGTCCCGCGGCACAG	T	12q13.12	criteria provided, single submitter	1		N	-	2	488347	Bone related disease	FIG3C
511931	single nucleotide variant	NM_002335.4(LRP5):c.1199C>T (p.Ala400Val)	4041	LRP5	HGNC:6697	Uncertain significance	0	Oct 31, 2018	201320326	-	RCV000765010;RCV000765010;RCV000765010;RCV000624387;RCV000765010;RCV000765010;RCV000765010;RCV000765010;RCV000765010;RCV000765010;RCV000732842	MedGen:C1866079,OMIM:601884;MedGen:C1851402,OMIM:133780;MedGen:C1866176,OMIM:601813;MeSH:D030342,MedGen:C0950123;MedGen:C1843330,OMIM:607634,Orphanet:ORPHA2783;MedGen:C0432252,OMIM:259770,Orphanet:ORPHA2788,SNOMED CT:254112001;MedGen:C4693479,OMIM:617875;MedGen:C0029458,OMIM:166710,SNOMED CT:102447009;MedGen:C1843323,OMIM:607636;MedGen:C0432273,OMIM:144750,Orphanet:ORPHA2790,SNOMED CT:254131007;M…	Bone mineral density quantitative trait locus 1;Exudative vitreoretinopathy 1;Exudative vitreoretinopathy 4;Inborn genetic diseases;Osteopetrosis autosomal dominant type 1;Osteoporosis with pseudoglioma;POLYCYSTIC LIVER DISEASE 4 WITH OR WITHOUT KIDNEY CYSTS;Postmenopausal osteoporosis;Van Buchem disease type 2;Worth disease	germline;unknown	germline	GRCh38	NC_000011.10	11	68386499	68386499	C	T	11q13.2	criteria provided, multiple submitters, no conflicts	3		N	-	2	520692	Bone related disease	FIG3C
511931	single nucleotide variant	NM_002335.4(LRP5):c.1199C>T (p.Ala400Val)	4041	LRP5	HGNC:6697	Uncertain significance	0	Oct 31, 2018	201320326	-	RCV000765010;RCV000765010;RCV000765010;RCV000624387;RCV000765010;RCV000765010;RCV000765010;RCV000765010;RCV000765010;RCV000765010;RCV000732842	MedGen:C1866079,OMIM:601884;MedGen:C1851402,OMIM:133780;MedGen:C1866176,OMIM:601813;MeSH:D030342,MedGen:C0950123;MedGen:C1843330,OMIM:607634,Orphanet:ORPHA2783;MedGen:C0432252,OMIM:259770,Orphanet:ORPHA2788,SNOMED CT:254112001;MedGen:C4693479,OMIM:617875;MedGen:C0029458,OMIM:166710,SNOMED CT:102447009;MedGen:C1843323,OMIM:607636;MedGen:C0432273,OMIM:144750,Orphanet:ORPHA2790,SNOMED CT:254131007;M…	Bone mineral density quantitative trait locus 1;Exudative vitreoretinopathy 1;Exudative vitreoretinopathy 4;Inborn genetic diseases;Osteopetrosis autosomal dominant type 1;Osteoporosis with pseudoglioma;POLYCYSTIC LIVER DISEASE 4 WITH OR WITHOUT KIDNEY CYSTS;Postmenopausal osteoporosis;Van Buchem disease type 2;Worth disease	germline;unknown	germline	GRCh37	NC_000011.9	11	68153967	68153967	C	T	11q13.2	criteria provided, multiple submitters, no conflicts	3		N	-	2	520692	Bone related disease	FIG3C
513520	deletion	NM_001463.4(FRZB):c.282del (p.Ile95fs)	2487	FRZB	HGNC:3959	Uncertain significance	0	Dec 18, 2017	1553503725	-	RCV000626077	Human Phenotype Ontology:HP:0002758,MedGen:C3887876,OMIM:165720	Osteoarthritis	inherited	germline	GRCh37	NC_000002.11	2	183730999	183730999	TG	T	2q32.1	criteria provided, single submitter	1		N	-	2	522886	Bone related disease	FIG3C
513520	deletion	NM_001463.4(FRZB):c.282del (p.Ile95fs)	2487	FRZB	HGNC:3959	Uncertain significance	0	Dec 18, 2017	1553503725	-	RCV000626077	Human Phenotype Ontology:HP:0002758,MedGen:C3887876,OMIM:165720	Osteoarthritis	inherited	germline	GRCh38	NC_000002.12	2	182866271	182866271	TG	T	2q32.1	criteria provided, single submitter	1		N	-	2	522886	Bone related disease	FIG3C
583117	single nucleotide variant	NM_005430.4(WNT1):c.1090C>G (p.Arg364Gly)	7471	WNT1	HGNC:12774	Uncertain significance	0	Jul 10, 2018	1435433748	-	RCV000723329	MedGen:C3808844,OMIM:615220	Osteogenesis imperfecta, type xv	germline	germline	GRCh37	NC_000012.11	12	49375400	49375400	C	G	12q13.12	no assertion criteria provided	1		N	-	2	592130	Bone related disease	FIG3C
583117	single nucleotide variant	NM_005430.4(WNT1):c.1090C>G (p.Arg364Gly)	7471	WNT1	HGNC:12774	Uncertain significance	0	Jul 10, 2018	1435433748	-	RCV000723329	MedGen:C3808844,OMIM:615220	Osteogenesis imperfecta, type xv	germline	germline	GRCh38	NC_000012.12	12	48981617	48981617	C	G	12q13.12	no assertion criteria provided	1		N	-	2	592130	Bone related disease	FIG3C
612445	single nucleotide variant	NM_002335.4(LRP5):c.3758G>A (p.Cys1253Tyr)	4041	LRP5	HGNC:6697	Likely pathogenic	1	-	768615287	-	RCV000761563	MedGen:C0029458,OMIM:166710,SNOMED CT:102447009	Postmenopausal osteoporosis	germline	germline	GRCh38	NC_000011.10	11	68429695	68429695	G	A	11q13.2	no assertion criteria provided	1		N	-	2	623483	Bone related disease	FIG3C
612445	single nucleotide variant	NM_002335.4(LRP5):c.3758G>A (p.Cys1253Tyr)	4041	LRP5	HGNC:6697	Likely pathogenic	1	-	768615287	-	RCV000761563	MedGen:C0029458,OMIM:166710,SNOMED CT:102447009	Postmenopausal osteoporosis	germline	germline	GRCh37	NC_000011.9	11	68197163	68197163	G	A	11q13.2	no assertion criteria provided	1		N	-	2	623483	Bone related disease	FIG3C
615942	single nucleotide variant	NM_005430.4(WNT1):c.754G>C (p.Gly252Arg)	7471	WNT1	HGNC:12774	Uncertain significance	0	Nov 26, 2018	200151492	-	RCV000770973	MeSH:D010013,MedGen:C0029434,Orphanet:ORPHA666,SNOMED CT:78314001	Osteogenesis imperfecta	germline	germline	GRCh38	NC_000012.12	12	48981281	48981281	G	C	12q13.12	criteria provided, single submitter	1		N	-	2	627582	Bone related disease	FIG3C
615942	single nucleotide variant	NM_005430.4(WNT1):c.754G>C (p.Gly252Arg)	7471	WNT1	HGNC:12774	Uncertain significance	0	Nov 26, 2018	200151492	-	RCV000770973	MeSH:D010013,MedGen:C0029434,Orphanet:ORPHA666,SNOMED CT:78314001	Osteogenesis imperfecta	germline	germline	GRCh37	NC_000012.11	12	49375064	49375064	G	C	12q13.12	criteria provided, single submitter	1		N	-	2	627582	Bone related disease	FIG3C
615943	single nucleotide variant	NM_005430.4(WNT1):c.989G>A (p.Cys330Tyr)	7471	WNT1	HGNC:12774	Uncertain significance	0	Nov 26, 2018	1565722031	-	RCV000770974	MeSH:D010013,MedGen:C0029434,Orphanet:ORPHA666,SNOMED CT:78314001	Osteogenesis imperfecta	maternal	germline	GRCh38	NC_000012.12	12	48981516	48981516	G	A	12q13.12	criteria provided, single submitter	1		N	-	2	627583	Bone related disease	FIG3C
615943	single nucleotide variant	NM_005430.4(WNT1):c.989G>A (p.Cys330Tyr)	7471	WNT1	HGNC:12774	Uncertain significance	0	Nov 26, 2018	1565722031	-	RCV000770974	MeSH:D010013,MedGen:C0029434,Orphanet:ORPHA666,SNOMED CT:78314001	Osteogenesis imperfecta	maternal	germline	GRCh37	NC_000012.11	12	49375299	49375299	G	A	12q13.12	criteria provided, single submitter	1		N	-	2	627583	Bone related disease	FIG3C
672343	single nucleotide variant	NM_005430.4(WNT1):c.501G>C (p.Trp167Cys)	7471	WNT1	HGNC:12774	Uncertain significance	0	Nov 23, 2018	-1	-	RCV000860011	MedGen:C0268362,OMIM:259420,Orphanet:ORPHA216812,SNOMED CT:385483009	Osteogenesis imperfecta type III	germline	germline	GRCh37	NC_000012.11	12	49374349	49374349	G	C	12q13.12	criteria provided, single submitter	1		N	-	2	684748	Bone related disease	FIG3C
672343	single nucleotide variant	NM_005430.4(WNT1):c.501G>C (p.Trp167Cys)	7471	WNT1	HGNC:12774	Uncertain significance	0	Nov 23, 2018	-1	-	RCV000860011	MedGen:C0268362,OMIM:259420,Orphanet:ORPHA216812,SNOMED CT:385483009	Osteogenesis imperfecta type III	germline	germline	GRCh38	NC_000012.12	12	48980566	48980566	G	C	12q13.12	criteria provided, single submitter	1		N	-	2	684748	Bone related disease	FIG3C
791165	single nucleotide variant	NM_002335.4(LRP5):c.3857G>A (p.Cys1286Tyr)	4041	LRP5	HGNC:6697	Likely pathogenic	1	May 28, 2019	-1	-	RCV000988588	MedGen:C0432252,OMIM:259770,Orphanet:ORPHA2788,SNOMED CT:254112001	Osteoporosis with pseudoglioma	unknown	unknown	GRCh37	NC_000011.9	11	68201163	68201163	G	A	11q13.2	criteria provided, single submitter	1		N	-	2	802696	Bone related disease	FIG3C
791165	single nucleotide variant	NM_002335.4(LRP5):c.3857G>A (p.Cys1286Tyr)	4041	LRP5	HGNC:6697	Likely pathogenic	1	May 28, 2019	-1	-	RCV000988588	MedGen:C0432252,OMIM:259770,Orphanet:ORPHA2788,SNOMED CT:254112001	Osteoporosis with pseudoglioma	unknown	unknown	GRCh38	NC_000011.10	11	68433695	68433695	G	A	11q13.2	criteria provided, single submitter	1		N	-	2	802696	Bone related disease	FIG3C
794202	single nucleotide variant	NM_002335.4(LRP5):c.1618C>T (p.Leu540Phe)	4041	LRP5	HGNC:6697	Uncertain significance	0	Jan 01, 2020	-1	-	RCV000993690;RCV000993690;RCV000993690;RCV000993690;RCV000993690;RCV000993690;RCV000993690	Human Phenotype Ontology:HP:0000248,MedGen:C0221356,Orphanet:ORPHA35099;Human Phenotype Ontology:HP:0100252,MedGen:C0011989,OMIM:131300,Orphanet:ORPHA1328,SNOMED CT:34643004;Human Phenotype Ontology:HP:0003034,MedGen:C4551853;Human Phenotype Ontology:HP:0003155,MedGen:C1314665;Human Phenotype Ontology:HP:0003274,MedGen:C1846442;Human Phenotype Ontology:HP:0000938,MedGen:C0029453;Human Phenotype O…	Brachycephaly;Diaphyseal dysplasia;Diaphyseal sclerosis;Elevated alkaline phosphatase;Hypoplastic acetabulae;Osteopenia;Vitamin D deficiency	unknown	unknown	GRCh37	NC_000011.9	11	68170984	68170984	C	T	11q13.2	criteria provided, single submitter	1		N	-	2	805882	Bone related disease	FIG3C
794202	single nucleotide variant	NM_002335.4(LRP5):c.1618C>T (p.Leu540Phe)	4041	LRP5	HGNC:6697	Uncertain significance	0	Jan 01, 2020	-1	-	RCV000993690;RCV000993690;RCV000993690;RCV000993690;RCV000993690;RCV000993690;RCV000993690	Human Phenotype Ontology:HP:0000248,MedGen:C0221356,Orphanet:ORPHA35099;Human Phenotype Ontology:HP:0100252,MedGen:C0011989,OMIM:131300,Orphanet:ORPHA1328,SNOMED CT:34643004;Human Phenotype Ontology:HP:0003034,MedGen:C4551853;Human Phenotype Ontology:HP:0003155,MedGen:C1314665;Human Phenotype Ontology:HP:0003274,MedGen:C1846442;Human Phenotype Ontology:HP:0000938,MedGen:C0029453;Human Phenotype O…	Brachycephaly;Diaphyseal dysplasia;Diaphyseal sclerosis;Elevated alkaline phosphatase;Hypoplastic acetabulae;Osteopenia;Vitamin D deficiency	unknown	unknown	GRCh38	NC_000011.10	11	68403516	68403516	C	T	11q13.2	criteria provided, single submitter	1		N	-	2	805882	Bone related disease	FIG3C
20360	single nucleotide variant	TBX21, -1993T-C	30009	TBX21	HGNC:11599	Pathogenic, risk factor	1	Jun 01, 2005	-1	-	RCV000005647;RCV000005646	MedGen:C1858067;MedGen:C1876174	Asthma and nasal polyps;Asthma, aspirin-induced, susceptibility to	germline	germline		na	na	-1	-1	na	na	-	no assertion criteria provided	1		N	OMIM Allelic Variant:604895.0001	1	5321	Asthma	FIG3D
20574	single nucleotide variant	NM_007199.3(IRAK3):c.227G>A (p.Trp76Ter)	11213	IRAK3	HGNC:17020	risk factor	0	Jun 01, 2007	121912630	-	RCV000005873	MedGen:C1970224,OMIM:611064	Asthma-related traits, susceptibility to, 5	germline	germline	GRCh37	NC_000012.11	12	66597584	66597584	G	A	12q14	no assertion criteria provided	1		N	OMIM Allelic Variant:604459.0001	1	5535	Asthma	FIG3D
20574	single nucleotide variant	NM_007199.3(IRAK3):c.227G>A (p.Trp76Ter)	11213	IRAK3	HGNC:17020	risk factor	0	Jun 01, 2007	121912630	-	RCV000005873	MedGen:C1970224,OMIM:611064	Asthma-related traits, susceptibility to, 5	germline	germline	GRCh38	NC_000012.12	12	66203804	66203804	G	A	12q14.3	no assertion criteria provided	1		N	OMIM Allelic Variant:604459.0001	1	5535	Asthma	FIG3D
20575	single nucleotide variant	NM_007199.3(IRAK3):c.381+1G>T	11213	IRAK3	HGNC:17020	risk factor	0	Jun 01, 2007	150116809	-	RCV000005874	MedGen:C1970224,OMIM:611064	Asthma-related traits, susceptibility to, 5	germline	germline	GRCh37	NC_000012.11	12	66603301	66603301	G	T	12q14.3	no assertion criteria provided	1		N	OMIM Allelic Variant:604459.0002	1	5536	Asthma	FIG3D
20575	single nucleotide variant	NM_007199.3(IRAK3):c.381+1G>T	11213	IRAK3	HGNC:17020	risk factor	0	Jun 01, 2007	150116809	-	RCV000005874	MedGen:C1970224,OMIM:611064	Asthma-related traits, susceptibility to, 5	germline	germline	GRCh38	NC_000012.12	12	66209521	66209521	G	T	12q14.3	no assertion criteria provided	1		N	OMIM Allelic Variant:604459.0002	1	5536	Asthma	FIG3D
27427	single nucleotide variant	TNF, -308G-A	7124	TNF	HGNC:11892	risk factor	0	Mar 01, 2006	-1	-	RCV000013190;RCV000013191;RCV000013195;RCV000013192;RCV000013193;RCV000013189;RCV000013194	MedGen:C1869116,OMIM:600807;na;MedGen:C1855457;na;MedGen:C1835223,OMIM:607507;na;na	Asthma, susceptibility to;Human immunodeficiency virus dementia, susceptibility to;Malaria, cerebral, susceptibility to;Migraine without aura, susceptibility to;Psoriatic arthritis, susceptibility to;Septic shock, susceptibility to;Systemic lupus erythematosus, susceptibility to	germline	germline		na	na	-1	-1	na	na	-	no assertion criteria provided	1		N	OMIM Allelic Variant:191160.0004	1	12388	Asthma	FIG3D
29094	single nucleotide variant	IL12B, 4237G-A	3593	IL12B	HGNC:5970	Uncertain significance	0	Nov 14, 2012	-1	-	RCV000015099	na	Asthma, severe, susceptibility to	germline	germline		na	na	-1	-1	na	na	-	no assertion criteria provided	1		N	OMIM Allelic Variant:161561.0003	1	14055	Asthma	FIG3D
29485	undetermined variant	ALOX5, VARIANT PROMOTER SP1 BINDING	240	ALOX5	HGNC:435	drug response, risk factor	0	Jan 01, 2004	-1	-	RCV000015530;RCV000015531	MedGen:C1833270;MedGen:C1851473	Asthma, diminished response to antileukotriene treatment in;Atherosclerosis, susceptibility to	germline	germline		na	na	-1	-1	na	na	-	no assertion criteria provided	1		N	OMIM Allelic Variant:152390.0001	1	14446	Asthma	FIG3D
29711	single nucleotide variant	IL13, -1112C-T, PROMOTER	3596	IL13	HGNC:5973	risk factor	0	May 15, 2005	-1	-	RCV000015784	MedGen:C1869116,OMIM:600807	Asthma, susceptibility to	germline	germline		na	na	-1	-1	na	na	-	no assertion criteria provided	1		N	OMIM Allelic Variant:147683.0001	1	14672	Asthma	FIG3D
29712	single nucleotide variant	NM_002188.3(IL13):c.431A>G (p.Gln144Arg)	3596	IL13	HGNC:5973	risk factor	0	Mar 01, 2005	20541	-	RCV000015786;RCV000015785	na;MedGen:C1869116,OMIM:600807	Allergic rhinitis, susceptibility to;Asthma, susceptibility to	germline	germline	GRCh37	NC_000005.9	5	131995964	131995964	A	G	5q31.1	no assertion criteria provided	1		N	OMIM Allelic Variant:147683.0002	1	14673	Asthma	FIG3D
29712	single nucleotide variant	NM_002188.3(IL13):c.431A>G (p.Gln144Arg)	3596	IL13	HGNC:5973	risk factor	0	Mar 01, 2005	20541	-	RCV000015786;RCV000015785	na;MedGen:C1869116,OMIM:600807	Allergic rhinitis, susceptibility to;Asthma, susceptibility to	germline	germline	GRCh38	NC_000005.10	5	132660272	132660272	A	G	5q31.1	no assertion criteria provided	1		N	OMIM Allelic Variant:147683.0002	1	14673	Asthma	FIG3D
614438	single nucleotide variant	NM_013351.2(TBX21):c.83G>A (p.Gly28Asp)	30009	TBX21	HGNC:11599	Uncertain significance	0	Oct 12, 2018	1567918419	-	RCV000768331	MedGen:C1859648,OMIM:208550	Asthma, nasal polyps, and aspirin intolerance	germline	germline	GRCh37	NC_000017.10	17	45810903	45810903	G	A	17q21.32	criteria provided, single submitter	1		N	-	2	626179	Asthma	FIG3D
614438	single nucleotide variant	NM_013351.2(TBX21):c.83G>A (p.Gly28Asp)	30009	TBX21	HGNC:11599	Uncertain significance	0	Oct 12, 2018	1567918419	-	RCV000768331	MedGen:C1859648,OMIM:208550	Asthma, nasal polyps, and aspirin intolerance	germline	germline	GRCh38	NC_000017.11	17	47733537	47733537	G	A	17q21.32	criteria provided, single submitter	1		N	-	2	626179	Asthma	FIG3D
614439	single nucleotide variant	NM_013351.2(TBX21):c.1272G>T (p.Glu424Asp)	30009	TBX21	HGNC:11599	Uncertain significance	0	Sep 28, 2018	750645061	-	RCV000768332	MedGen:C1859648,OMIM:208550	Asthma, nasal polyps, and aspirin intolerance	germline	germline	GRCh37	NC_000017.10	17	45822396	45822396	G	T	17q21.32	criteria provided, single submitter	1		N	-	2	626180	Asthma	FIG3D
614439	single nucleotide variant	NM_013351.2(TBX21):c.1272G>T (p.Glu424Asp)	30009	TBX21	HGNC:11599	Uncertain significance	0	Sep 28, 2018	750645061	-	RCV000768332	MedGen:C1859648,OMIM:208550	Asthma, nasal polyps, and aspirin intolerance	germline	germline	GRCh38	NC_000017.11	17	47745030	47745030	G	T	17q21.32	criteria provided, single submitter	1		N	-	2	626180	Asthma	FIG3D
19410	single nucleotide variant	NM_004895.4(NLRP3):c.598G>A (p.Val200Met)	114548	NLRP3	HGNC:16400	Conflicting interpretations of pathogenicity	1	May 28, 2019	121908147	-	RCV000509555;RCV000791008;RCV000509555;RCV000312024;RCV000004619;RCV000509555;RCV000224634;RCV000248492	MedGen:C0409818,OMIM:607115,Orphanet:ORPHA1451,SNOMED CT:239826001;MedGen:C4521680,OMIM:617772;MedGen:C0268390,OMIM:191900,Orphanet:ORPHA575,SNOMED CT:15123008;MedGen:C0343068;MedGen:C4551895,OMIM:120100,Orphanet:ORPHA47045,SNOMED CT:238687000;MedGen:C4551895,OMIM:120100,Orphanet:ORPHA47045,SNOMED CT:238687000;MedGen:CN517202;MedGen:CN169374	Chronic infantile neurological, cutaneous and articular syndrome;DEAFNESS, AUTOSOMAL DOMINANT 34, WITH OR WITHOUT INFLAMMATION;Familial amyloid nephropathy with urticaria AND deafness;Familial cold autoinflammatory syndrome;Familial cold urticaria;Familial cold urticaria	germline;maternal;unknown	germline	GRCh37	NC_000001.10	1	247587343	247587343	G	A	1q44	criteria provided, conflicting interpretations	14		N	OMIM Allelic Variant:606416.0002	3	4371	Autoinflammatory condition	FIG3D
19410	single nucleotide variant	NM_004895.4(NLRP3):c.598G>A (p.Val200Met)	114548	NLRP3	HGNC:16400	Conflicting interpretations of pathogenicity	1	May 28, 2019	121908147	-	RCV000509555;RCV000791008;RCV000509555;RCV000312024;RCV000004619;RCV000509555;RCV000224634;RCV000248492	MedGen:C0409818,OMIM:607115,Orphanet:ORPHA1451,SNOMED CT:239826001;MedGen:C4521680,OMIM:617772;MedGen:C0268390,OMIM:191900,Orphanet:ORPHA575,SNOMED CT:15123008;MedGen:C0343068;MedGen:C4551895,OMIM:120100,Orphanet:ORPHA47045,SNOMED CT:238687000;MedGen:C4551895,OMIM:120100,Orphanet:ORPHA47045,SNOMED CT:238687000;MedGen:CN517202;MedGen:CN169374	Chronic infantile neurological, cutaneous and articular syndrome;DEAFNESS, AUTOSOMAL DOMINANT 34, WITH OR WITHOUT INFLAMMATION;Familial amyloid nephropathy with urticaria AND deafness;Familial cold autoinflammatory syndrome;Familial cold urticaria;Familial cold urticaria	germline;maternal;unknown	germline	GRCh38	NC_000001.11	1	247424041	247424041	G	A	1q44	criteria provided, conflicting interpretations	14		N	OMIM Allelic Variant:606416.0002	3	4371	Autoinflammatory condition	FIG3D
103826	single nucleotide variant	NM_004895.4(NLRP3):c.1469G>A (p.Arg490Lys)	114548	NLRP3	HGNC:16400	Conflicting interpretations of pathogenicity	0	Feb 27, 2019	145268073	-	RCV000360373;RCV000084193;RCV000223458;RCV001000468	MedGen:C0343068;MedGen:C4551895,OMIM:120100,Orphanet:ORPHA47045,SNOMED CT:238687000;MedGen:CN517202;MedGen:CN169374	Familial cold autoinflammatory syndrome;Familial cold urticaria	germline	germline	GRCh37	NC_000001.10	1	247588214	247588214	G	A	1q44	criteria provided, conflicting interpretations	6		N	-	2	97934	Autoinflammatory condition	FIG3D
103826	single nucleotide variant	NM_004895.4(NLRP3):c.1469G>A (p.Arg490Lys)	114548	NLRP3	HGNC:16400	Conflicting interpretations of pathogenicity	0	Feb 27, 2019	145268073	-	RCV000360373;RCV000084193;RCV000223458;RCV001000468	MedGen:C0343068;MedGen:C4551895,OMIM:120100,Orphanet:ORPHA47045,SNOMED CT:238687000;MedGen:CN517202;MedGen:CN169374	Familial cold autoinflammatory syndrome;Familial cold urticaria	germline	germline	GRCh38	NC_000001.11	1	247424912	247424912	G	A	1q44	criteria provided, conflicting interpretations	6		N	-	2	97934	Autoinflammatory condition	FIG3D
103882	single nucleotide variant	NM_004895.4(NLRP3):c.950C>T (p.Pro317Leu)	114548	NLRP3	HGNC:16400	Conflicting interpretations of pathogenicity	0	Jun 14, 2016	180177462	-	RCV000378566;RCV000344447;RCV000287154;RCV000084253;RCV000213159	MedGen:C0409818,OMIM:607115,Orphanet:ORPHA1451,SNOMED CT:239826001;MedGen:C0268390,OMIM:191900,Orphanet:ORPHA575,SNOMED CT:15123008;MedGen:C0343068;MedGen:C4551895,OMIM:120100,Orphanet:ORPHA47045,SNOMED CT:238687000;MedGen:CN517202	Chronic infantile neurological, cutaneous and articular syndrome;Familial amyloid nephropathy with urticaria AND deafness;Familial cold autoinflammatory syndrome;Familial cold urticaria	germline	germline	GRCh37	NC_000001.10	1	247587695	247587695	C	T	1q44	criteria provided, conflicting interpretations	3		N	-	2	97990	Autoinflammatory condition	FIG3D
103882	single nucleotide variant	NM_004895.4(NLRP3):c.950C>T (p.Pro317Leu)	114548	NLRP3	HGNC:16400	Conflicting interpretations of pathogenicity	0	Jun 14, 2016	180177462	-	RCV000378566;RCV000344447;RCV000287154;RCV000084253;RCV000213159	MedGen:C0409818,OMIM:607115,Orphanet:ORPHA1451,SNOMED CT:239826001;MedGen:C0268390,OMIM:191900,Orphanet:ORPHA575,SNOMED CT:15123008;MedGen:C0343068;MedGen:C4551895,OMIM:120100,Orphanet:ORPHA47045,SNOMED CT:238687000;MedGen:CN517202	Chronic infantile neurological, cutaneous and articular syndrome;Familial amyloid nephropathy with urticaria AND deafness;Familial cold autoinflammatory syndrome;Familial cold urticaria	germline	germline	GRCh38	NC_000001.11	1	247424393	247424393	C	T	1q44	criteria provided, conflicting interpretations	3		N	-	2	97990	Autoinflammatory condition	FIG3D
108820	single nucleotide variant	NM_001199138.2(NLRC4):c.928C>T (p.Arg310Ter)	58484	NLRC4	HGNC:16412	Uncertain significance	0	Nov 29, 2017	199475953	-	RCV000652408;RCV000652408;RCV000089345	MedGen:C4015067,OMIM:616050,Orphanet:ORPHA436166;MedGen:C4015276,OMIM:616115;MedGen:CN517202	Autoinflammation with infantile enterocolitis;Familial cold autoinflammatory syndrome 4	germline	germline	GRCh37	NC_000002.11	2	32476005	32476005	G	A	2p22.3	criteria provided, single submitter	2		N	-	2	103085	Autoinflammatory condition	FIG3D
108820	single nucleotide variant	NM_001199138.2(NLRC4):c.928C>T (p.Arg310Ter)	58484	NLRC4	HGNC:16412	Uncertain significance	0	Nov 29, 2017	199475953	-	RCV000652408;RCV000652408;RCV000089345	MedGen:C4015067,OMIM:616050,Orphanet:ORPHA436166;MedGen:C4015276,OMIM:616115;MedGen:CN517202	Autoinflammation with infantile enterocolitis;Familial cold autoinflammatory syndrome 4	germline	germline	GRCh38	NC_000002.12	2	32250936	32250936	G	A	2p22.3	criteria provided, single submitter	2		N	-	2	103085	Autoinflammatory condition	FIG3D
142235	single nucleotide variant	NM_004895.4(NLRP3):c.1590C>T (p.Ala530=)	114548	NLRP3	HGNC:16400	Conflicting interpretations of pathogenicity	0	Jun 14, 2016	201644343	-	RCV000364278;RCV000268161;RCV000325594;RCV000127222	MedGen:C0409818,OMIM:607115,Orphanet:ORPHA1451,SNOMED CT:239826001;MedGen:C0268390,OMIM:191900,Orphanet:ORPHA575,SNOMED CT:15123008;MedGen:C0343068;MedGen:CN169374	Chronic infantile neurological, cutaneous and articular syndrome;Familial amyloid nephropathy with urticaria AND deafness;Familial cold autoinflammatory syndrome	germline	germline	GRCh37	NC_000001.10	1	247588335	247588335	C	T	1q44	criteria provided, conflicting interpretations	2		N	-	2	138532	Autoinflammatory condition	FIG3D
142235	single nucleotide variant	NM_004895.4(NLRP3):c.1590C>T (p.Ala530=)	114548	NLRP3	HGNC:16400	Conflicting interpretations of pathogenicity	0	Jun 14, 2016	201644343	-	RCV000364278;RCV000268161;RCV000325594;RCV000127222	MedGen:C0409818,OMIM:607115,Orphanet:ORPHA1451,SNOMED CT:239826001;MedGen:C0268390,OMIM:191900,Orphanet:ORPHA575,SNOMED CT:15123008;MedGen:C0343068;MedGen:CN169374	Chronic infantile neurological, cutaneous and articular syndrome;Familial amyloid nephropathy with urticaria AND deafness;Familial cold autoinflammatory syndrome	germline	germline	GRCh38	NC_000001.11	1	247425033	247425033	C	T	1q44	criteria provided, conflicting interpretations	2		N	-	2	138532	Autoinflammatory condition	FIG3D
142237	single nucleotide variant	NM_004895.4(NLRP3):c.2124C>T (p.Leu708=)	114548	NLRP3	HGNC:16400	Conflicting interpretations of pathogenicity	0	Oct 17, 2018	149493236	-	RCV000396527;RCV000307210;RCV000361891;RCV000877580;RCV000127224	MedGen:C0409818,OMIM:607115,Orphanet:ORPHA1451,SNOMED CT:239826001;MedGen:C0268390,OMIM:191900,Orphanet:ORPHA575,SNOMED CT:15123008;MedGen:C0343068;MedGen:CN517202;MedGen:CN169374	Chronic infantile neurological, cutaneous and articular syndrome;Familial amyloid nephropathy with urticaria AND deafness;Familial cold autoinflammatory syndrome	germline	germline	GRCh37	NC_000001.10	1	247588869	247588869	C	T	1q44	criteria provided, conflicting interpretations	3		N	-	2	138534	Autoinflammatory condition	FIG3D
142237	single nucleotide variant	NM_004895.4(NLRP3):c.2124C>T (p.Leu708=)	114548	NLRP3	HGNC:16400	Conflicting interpretations of pathogenicity	0	Oct 17, 2018	149493236	-	RCV000396527;RCV000307210;RCV000361891;RCV000877580;RCV000127224	MedGen:C0409818,OMIM:607115,Orphanet:ORPHA1451,SNOMED CT:239826001;MedGen:C0268390,OMIM:191900,Orphanet:ORPHA575,SNOMED CT:15123008;MedGen:C0343068;MedGen:CN517202;MedGen:CN169374	Chronic infantile neurological, cutaneous and articular syndrome;Familial amyloid nephropathy with urticaria AND deafness;Familial cold autoinflammatory syndrome	germline	germline	GRCh38	NC_000001.11	1	247425567	247425567	C	T	1q44	criteria provided, conflicting interpretations	3		N	-	2	138534	Autoinflammatory condition	FIG3D
171256	single nucleotide variant	NM_001199138.2(NLRC4):c.1328A>C (p.His443Pro)	58484	NLRC4	HGNC:16412	Pathogenic	1	Jan 09, 2015	606231460	-	RCV000148929	MedGen:C4015276,OMIM:616115	Familial cold autoinflammatory syndrome 4	germline	germline	GRCh38	NC_000002.12	2	32250536	32250536	T	G	2p22.3	no assertion criteria provided	1		N	OMIM Allelic Variant:606831.0003,UniProtKB (protein):Q9NPP4#VAR_072645	1	161413	Autoinflammatory condition	FIG3D
171256	single nucleotide variant	NM_001199138.2(NLRC4):c.1328A>C (p.His443Pro)	58484	NLRC4	HGNC:16412	Pathogenic	1	Jan 09, 2015	606231460	-	RCV000148929	MedGen:C4015276,OMIM:616115	Familial cold autoinflammatory syndrome 4	germline	germline	GRCh37	NC_000002.11	2	32475605	32475605	T	G	2p22.3	no assertion criteria provided	1		N	OMIM Allelic Variant:606831.0003,UniProtKB (protein):Q9NPP4#VAR_072645	1	161413	Autoinflammatory condition	FIG3D
231470	single nucleotide variant	NM_004895.4(NLRP3):c.749A>G (p.Gln250Arg)	114548	NLRP3	HGNC:16400	Uncertain significance	0	Jun 14, 2016	876660971	-	RCV000340287;RCV000374935;RCV000282886;RCV000217305	MedGen:C0409818,OMIM:607115,Orphanet:ORPHA1451,SNOMED CT:239826001;MedGen:C0268390,OMIM:191900,Orphanet:ORPHA575,SNOMED CT:15123008;MedGen:C0343068;MedGen:CN517202	Chronic infantile neurological, cutaneous and articular syndrome;Familial amyloid nephropathy with urticaria AND deafness;Familial cold autoinflammatory syndrome	germline	germline	GRCh38	NC_000001.11	1	247424192	247424192	A	G	1q44	criteria provided, multiple submitters, no conflicts	2		N	-	2	234298	Autoinflammatory condition	FIG3D
231470	single nucleotide variant	NM_004895.4(NLRP3):c.749A>G (p.Gln250Arg)	114548	NLRP3	HGNC:16400	Uncertain significance	0	Jun 14, 2016	876660971	-	RCV000340287;RCV000374935;RCV000282886;RCV000217305	MedGen:C0409818,OMIM:607115,Orphanet:ORPHA1451,SNOMED CT:239826001;MedGen:C0268390,OMIM:191900,Orphanet:ORPHA575,SNOMED CT:15123008;MedGen:C0343068;MedGen:CN517202	Chronic infantile neurological, cutaneous and articular syndrome;Familial amyloid nephropathy with urticaria AND deafness;Familial cold autoinflammatory syndrome	germline	germline	GRCh37	NC_000001.10	1	247587494	247587494	A	G	1q44	criteria provided, multiple submitters, no conflicts	2		N	-	2	234298	Autoinflammatory condition	FIG3D
231483	single nucleotide variant	NM_004895.4(NLRP3):c.2182A>G (p.Ser728Gly)	114548	NLRP3	HGNC:16400	Conflicting interpretations of pathogenicity	0	Dec 26, 2018	147946775	-	RCV000263610;RCV000303538;RCV000358342;RCV000626053;RCV000552226;RCV000216458	MedGen:C0409818,OMIM:607115,Orphanet:ORPHA1451,SNOMED CT:239826001;MedGen:C0268390,OMIM:191900,Orphanet:ORPHA575,SNOMED CT:15123008;MedGen:C0343068;MedGen:C4551895,OMIM:120100,Orphanet:ORPHA47045,SNOMED CT:238687000;MedGen:CN517202;MedGen:CN169374	Chronic infantile neurological, cutaneous and articular syndrome;Familial amyloid nephropathy with urticaria AND deafness;Familial cold autoinflammatory syndrome;Familial cold urticaria	germline;maternal	germline	GRCh37	NC_000001.10	1	247592912	247592912	A	G	1q44	criteria provided, conflicting interpretations	6		N	-	2	234290	Autoinflammatory condition	FIG3D
231483	single nucleotide variant	NM_004895.4(NLRP3):c.2182A>G (p.Ser728Gly)	114548	NLRP3	HGNC:16400	Conflicting interpretations of pathogenicity	0	Dec 26, 2018	147946775	-	RCV000263610;RCV000303538;RCV000358342;RCV000626053;RCV000552226;RCV000216458	MedGen:C0409818,OMIM:607115,Orphanet:ORPHA1451,SNOMED CT:239826001;MedGen:C0268390,OMIM:191900,Orphanet:ORPHA575,SNOMED CT:15123008;MedGen:C0343068;MedGen:C4551895,OMIM:120100,Orphanet:ORPHA47045,SNOMED CT:238687000;MedGen:CN517202;MedGen:CN169374	Chronic infantile neurological, cutaneous and articular syndrome;Familial amyloid nephropathy with urticaria AND deafness;Familial cold autoinflammatory syndrome;Familial cold urticaria	germline;maternal	germline	GRCh38	NC_000001.11	1	247429610	247429610	A	G	1q44	criteria provided, conflicting interpretations	6		N	-	2	234290	Autoinflammatory condition	FIG3D
231491	single nucleotide variant	NM_004895.4(NLRP3):c.2767A>G (p.Thr923Ala)	114548	NLRP3	HGNC:16400	Uncertain significance	0	Jul 31, 2018	200089542	-	RCV000394837;RCV000813164;RCV000337870;RCV000298441;RCV000220153	MedGen:C0409818,OMIM:607115,Orphanet:ORPHA1451,SNOMED CT:239826001;MedGen:C2316212,Orphanet:ORPHA208650,SNOMED CT:430079001;MedGen:C0268390,OMIM:191900,Orphanet:ORPHA575,SNOMED CT:15123008;MedGen:C0343068;MedGen:CN517202	Chronic infantile neurological, cutaneous and articular syndrome;Cryopyrin associated periodic syndrome;Familial amyloid nephropathy with urticaria AND deafness;Familial cold autoinflammatory syndrome	germline	germline	GRCh38	NC_000001.11	1	247444069	247444069	A	G	1q44	criteria provided, multiple submitters, no conflicts	3		N	-	2	234451	Autoinflammatory condition	FIG3D
231491	single nucleotide variant	NM_004895.4(NLRP3):c.2767A>G (p.Thr923Ala)	114548	NLRP3	HGNC:16400	Uncertain significance	0	Jul 31, 2018	200089542	-	RCV000394837;RCV000813164;RCV000337870;RCV000298441;RCV000220153	MedGen:C0409818,OMIM:607115,Orphanet:ORPHA1451,SNOMED CT:239826001;MedGen:C2316212,Orphanet:ORPHA208650,SNOMED CT:430079001;MedGen:C0268390,OMIM:191900,Orphanet:ORPHA575,SNOMED CT:15123008;MedGen:C0343068;MedGen:CN517202	Chronic infantile neurological, cutaneous and articular syndrome;Cryopyrin associated periodic syndrome;Familial amyloid nephropathy with urticaria AND deafness;Familial cold autoinflammatory syndrome	germline	germline	GRCh37	NC_000001.10	1	247607371	247607371	A	G	1q44	criteria provided, multiple submitters, no conflicts	3		N	-	2	234451	Autoinflammatory condition	FIG3D
231492	single nucleotide variant	NM_004895.4(NLRP3):c.2861C>T (p.Thr954Met)	114548	NLRP3	HGNC:16400	Conflicting interpretations of pathogenicity	0	Nov 13, 2018	139814109	-	RCV000353278;RCV000313549;RCV000277197;RCV000756443;RCV000220345	MedGen:C0409818,OMIM:607115,Orphanet:ORPHA1451,SNOMED CT:239826001;MedGen:C0268390,OMIM:191900,Orphanet:ORPHA575,SNOMED CT:15123008;MedGen:C0343068;MedGen:CN517202;MedGen:CN169374	Chronic infantile neurological, cutaneous and articular syndrome;Familial amyloid nephropathy with urticaria AND deafness;Familial cold autoinflammatory syndrome	germline	germline	GRCh37	NC_000001.10	1	247607973	247607973	C	T	1q44	criteria provided, conflicting interpretations	4		N	-	2	234293	Autoinflammatory condition	FIG3D
231492	single nucleotide variant	NM_004895.4(NLRP3):c.2861C>T (p.Thr954Met)	114548	NLRP3	HGNC:16400	Conflicting interpretations of pathogenicity	0	Nov 13, 2018	139814109	-	RCV000353278;RCV000313549;RCV000277197;RCV000756443;RCV000220345	MedGen:C0409818,OMIM:607115,Orphanet:ORPHA1451,SNOMED CT:239826001;MedGen:C0268390,OMIM:191900,Orphanet:ORPHA575,SNOMED CT:15123008;MedGen:C0343068;MedGen:CN517202;MedGen:CN169374	Chronic infantile neurological, cutaneous and articular syndrome;Familial amyloid nephropathy with urticaria AND deafness;Familial cold autoinflammatory syndrome	germline	germline	GRCh38	NC_000001.11	1	247444671	247444671	C	T	1q44	criteria provided, conflicting interpretations	4		N	-	2	234293	Autoinflammatory condition	FIG3D
244259	single nucleotide variant	NM_004895.4(NLRP3):c.214G>A (p.Val72Met)	114548	NLRP3	HGNC:16400	Conflicting interpretations of pathogenicity	0	Feb 02, 2019	117287351	-	RCV000269968;RCV000327334;RCV000384324;RCV000757572;RCV000236962	MedGen:C0409818,OMIM:607115,Orphanet:ORPHA1451,SNOMED CT:239826001;MedGen:C0268390,OMIM:191900,Orphanet:ORPHA575,SNOMED CT:15123008;MedGen:C0343068;MedGen:CN517202;MedGen:CN169374	Chronic infantile neurological, cutaneous and articular syndrome;Familial amyloid nephropathy with urticaria AND deafness;Familial cold autoinflammatory syndrome	germline	germline	GRCh38	NC_000001.11	1	247419008	247419008	G	A	1q44	criteria provided, conflicting interpretations	4		N	-	2	245593	Autoinflammatory condition	FIG3D
244259	single nucleotide variant	NM_004895.4(NLRP3):c.214G>A (p.Val72Met)	114548	NLRP3	HGNC:16400	Conflicting interpretations of pathogenicity	0	Feb 02, 2019	117287351	-	RCV000269968;RCV000327334;RCV000384324;RCV000757572;RCV000236962	MedGen:C0409818,OMIM:607115,Orphanet:ORPHA1451,SNOMED CT:239826001;MedGen:C0268390,OMIM:191900,Orphanet:ORPHA575,SNOMED CT:15123008;MedGen:C0343068;MedGen:CN517202;MedGen:CN169374	Chronic infantile neurological, cutaneous and articular syndrome;Familial amyloid nephropathy with urticaria AND deafness;Familial cold autoinflammatory syndrome	germline	germline	GRCh37	NC_000001.10	1	247582310	247582310	G	A	1q44	criteria provided, conflicting interpretations	4		N	-	2	245593	Autoinflammatory condition	FIG3D
249858	single nucleotide variant	NM_004895.4(NLRP3):c.2113C>A (p.Gln705Lys)	114548	NLRP3	HGNC:16400	Conflicting interpretations of pathogenicity	0	Jan 22, 2019	35829419	-	RCV000340224;RCV000531876;RCV000394881;RCV000282807;RCV000416176;RCV000246002	MedGen:C0409818,OMIM:607115,Orphanet:ORPHA1451,SNOMED CT:239826001;MedGen:C2316212,Orphanet:ORPHA208650,SNOMED CT:430079001;MedGen:C0268390,OMIM:191900,Orphanet:ORPHA575,SNOMED CT:15123008;MedGen:C0343068;MedGen:CN517202;MedGen:CN169374	Chronic infantile neurological, cutaneous and articular syndrome;Cryopyrin associated periodic syndrome;Familial amyloid nephropathy with urticaria AND deafness;Familial cold autoinflammatory syndrome	germline	germline	GRCh38	NC_000001.11	1	247425556	247425556	C	A	1q44	criteria provided, conflicting interpretations	7		N	UniProtKB (protein):Q96P20#VAR_043693	2	259561	Autoinflammatory condition	FIG3D
249858	single nucleotide variant	NM_004895.4(NLRP3):c.2113C>A (p.Gln705Lys)	114548	NLRP3	HGNC:16400	Conflicting interpretations of pathogenicity	0	Jan 22, 2019	35829419	-	RCV000340224;RCV000531876;RCV000394881;RCV000282807;RCV000416176;RCV000246002	MedGen:C0409818,OMIM:607115,Orphanet:ORPHA1451,SNOMED CT:239826001;MedGen:C2316212,Orphanet:ORPHA208650,SNOMED CT:430079001;MedGen:C0268390,OMIM:191900,Orphanet:ORPHA575,SNOMED CT:15123008;MedGen:C0343068;MedGen:CN517202;MedGen:CN169374	Chronic infantile neurological, cutaneous and articular syndrome;Cryopyrin associated periodic syndrome;Familial amyloid nephropathy with urticaria AND deafness;Familial cold autoinflammatory syndrome	germline	germline	GRCh37	NC_000001.10	1	247588858	247588858	C	A	1q44	criteria provided, conflicting interpretations	7		N	UniProtKB (protein):Q96P20#VAR_043693	2	259561	Autoinflammatory condition	FIG3D
280195	single nucleotide variant	NM_004895.4(NLRP3):c.-623C>T	114548	NLRP3	HGNC:16400	Uncertain significance	0	Jun 14, 2016	200090360	-	RCV000281885;RCV000336943;RCV000395164	MedGen:C0409818,OMIM:607115,Orphanet:ORPHA1451,SNOMED CT:239826001;MedGen:C0268390,OMIM:191900,Orphanet:ORPHA575,SNOMED CT:15123008;MedGen:C0343068	Chronic infantile neurological, cutaneous and articular syndrome;Familial amyloid nephropathy with urticaria AND deafness;Familial cold autoinflammatory syndrome	germline	germline	GRCh37	NC_000001.10	1	247581474	247581474	C	T	1q44	criteria provided, single submitter	1		N	-	2	296925	Autoinflammatory condition	FIG3D
280195	single nucleotide variant	NM_004895.4(NLRP3):c.-623C>T	114548	NLRP3	HGNC:16400	Uncertain significance	0	Jun 14, 2016	200090360	-	RCV000281885;RCV000336943;RCV000395164	MedGen:C0409818,OMIM:607115,Orphanet:ORPHA1451,SNOMED CT:239826001;MedGen:C0268390,OMIM:191900,Orphanet:ORPHA575,SNOMED CT:15123008;MedGen:C0343068	Chronic infantile neurological, cutaneous and articular syndrome;Familial amyloid nephropathy with urticaria AND deafness;Familial cold autoinflammatory syndrome	germline	germline	GRCh38	NC_000001.11	1	247418172	247418172	C	T	1q44	criteria provided, single submitter	1		N	-	2	296925	Autoinflammatory condition	FIG3D
280198	single nucleotide variant	NM_004895.4(NLRP3):c.-62C>T	114548	NLRP3	HGNC:16400	Uncertain significance	0	Jun 14, 2016	201758466	-	RCV000288242;RCV000326829;RCV000378645	MedGen:C0409818,OMIM:607115,Orphanet:ORPHA1451,SNOMED CT:239826001;MedGen:C0268390,OMIM:191900,Orphanet:ORPHA575,SNOMED CT:15123008;MedGen:C0343068	Chronic infantile neurological, cutaneous and articular syndrome;Familial amyloid nephropathy with urticaria AND deafness;Familial cold autoinflammatory syndrome	germline	germline	GRCh38	NC_000001.11	1	247418733	247418733	C	T	1q44	criteria provided, single submitter	1		N	-	2	296936	Autoinflammatory condition	FIG3D
280198	single nucleotide variant	NM_004895.4(NLRP3):c.-62C>T	114548	NLRP3	HGNC:16400	Uncertain significance	0	Jun 14, 2016	201758466	-	RCV000288242;RCV000326829;RCV000378645	MedGen:C0409818,OMIM:607115,Orphanet:ORPHA1451,SNOMED CT:239826001;MedGen:C0268390,OMIM:191900,Orphanet:ORPHA575,SNOMED CT:15123008;MedGen:C0343068	Chronic infantile neurological, cutaneous and articular syndrome;Familial amyloid nephropathy with urticaria AND deafness;Familial cold autoinflammatory syndrome	germline	germline	GRCh37	NC_000001.10	1	247582035	247582035	C	T	1q44	criteria provided, single submitter	1		N	-	2	296936	Autoinflammatory condition	FIG3D
280565	single nucleotide variant	NM_004895.4(NLRP3):c.-527C>G	114548	NLRP3	HGNC:16400	Uncertain significance	0	Jun 14, 2016	141994679	-	RCV000308710;RCV000273623;RCV000368184	MedGen:C0409818,OMIM:607115,Orphanet:ORPHA1451,SNOMED CT:239826001;MedGen:C0268390,OMIM:191900,Orphanet:ORPHA575,SNOMED CT:15123008;MedGen:C0343068	Chronic infantile neurological, cutaneous and articular syndrome;Familial amyloid nephropathy with urticaria AND deafness;Familial cold autoinflammatory syndrome	germline	germline	GRCh37	NC_000001.10	1	247581570	247581570	C	G	1q44	criteria provided, single submitter	1		N	-	2	296928	Autoinflammatory condition	FIG3D
280565	single nucleotide variant	NM_004895.4(NLRP3):c.-527C>G	114548	NLRP3	HGNC:16400	Uncertain significance	0	Jun 14, 2016	141994679	-	RCV000308710;RCV000273623;RCV000368184	MedGen:C0409818,OMIM:607115,Orphanet:ORPHA1451,SNOMED CT:239826001;MedGen:C0268390,OMIM:191900,Orphanet:ORPHA575,SNOMED CT:15123008;MedGen:C0343068	Chronic infantile neurological, cutaneous and articular syndrome;Familial amyloid nephropathy with urticaria AND deafness;Familial cold autoinflammatory syndrome	germline	germline	GRCh38	NC_000001.11	1	247418268	247418268	C	G	1q44	criteria provided, single submitter	1		N	-	2	296928	Autoinflammatory condition	FIG3D
280587	single nucleotide variant	NM_004895.4(NLRP3):c.-197G>A	114548	NLRP3	HGNC:16400	Uncertain significance	0	Jun 14, 2016	1042817230	-	RCV000367760;RCV000298123;RCV000275778	MedGen:C0409818,OMIM:607115,Orphanet:ORPHA1451,SNOMED CT:239826001;MedGen:C0268390,OMIM:191900,Orphanet:ORPHA575,SNOMED CT:15123008;MedGen:C0343068	Chronic infantile neurological, cutaneous and articular syndrome;Familial amyloid nephropathy with urticaria AND deafness;Familial cold autoinflammatory syndrome	germline	germline	GRCh37	NC_000001.10	1	247581900	247581900	G	A	1q44	criteria provided, single submitter	1		N	-	2	296933	Autoinflammatory condition	FIG3D
280587	single nucleotide variant	NM_004895.4(NLRP3):c.-197G>A	114548	NLRP3	HGNC:16400	Uncertain significance	0	Jun 14, 2016	1042817230	-	RCV000367760;RCV000298123;RCV000275778	MedGen:C0409818,OMIM:607115,Orphanet:ORPHA1451,SNOMED CT:239826001;MedGen:C0268390,OMIM:191900,Orphanet:ORPHA575,SNOMED CT:15123008;MedGen:C0343068	Chronic infantile neurological, cutaneous and articular syndrome;Familial amyloid nephropathy with urticaria AND deafness;Familial cold autoinflammatory syndrome	germline	germline	GRCh38	NC_000001.11	1	247418598	247418598	G	A	1q44	criteria provided, single submitter	1		N	-	2	296933	Autoinflammatory condition	FIG3D
280588	single nucleotide variant	NM_004895.4(NLRP3):c.-68G>A	114548	NLRP3	HGNC:16400	Uncertain significance	0	Jun 14, 2016	202076321	-	RCV000324054;RCV000358840;RCV000264171	MedGen:C0409818,OMIM:607115,Orphanet:ORPHA1451,SNOMED CT:239826001;MedGen:C0268390,OMIM:191900,Orphanet:ORPHA575,SNOMED CT:15123008;MedGen:C0343068	Chronic infantile neurological, cutaneous and articular syndrome;Familial amyloid nephropathy with urticaria AND deafness;Familial cold autoinflammatory syndrome	germline	germline	GRCh37	NC_000001.10	1	247582029	247582029	G	A	1q44	criteria provided, single submitter	1		N	-	2	296935	Autoinflammatory condition	FIG3D
280588	single nucleotide variant	NM_004895.4(NLRP3):c.-68G>A	114548	NLRP3	HGNC:16400	Uncertain significance	0	Jun 14, 2016	202076321	-	RCV000324054;RCV000358840;RCV000264171	MedGen:C0409818,OMIM:607115,Orphanet:ORPHA1451,SNOMED CT:239826001;MedGen:C0268390,OMIM:191900,Orphanet:ORPHA575,SNOMED CT:15123008;MedGen:C0343068	Chronic infantile neurological, cutaneous and articular syndrome;Familial amyloid nephropathy with urticaria AND deafness;Familial cold autoinflammatory syndrome	germline	germline	GRCh38	NC_000001.11	1	247418727	247418727	G	A	1q44	criteria provided, single submitter	1		N	-	2	296935	Autoinflammatory condition	FIG3D
280590	single nucleotide variant	NM_004895.4(NLRP3):c.3048T>C (p.Ser1016=)	114548	NLRP3	HGNC:16400	Uncertain significance	0	Jun 14, 2016	1057515489	-	RCV000367581;RCV000328094;RCV000272932	MedGen:C0409818,OMIM:607115,Orphanet:ORPHA1451,SNOMED CT:239826001;MedGen:C0268390,OMIM:191900,Orphanet:ORPHA575,SNOMED CT:15123008;MedGen:C0343068	Chronic infantile neurological, cutaneous and articular syndrome;Familial amyloid nephropathy with urticaria AND deafness;Familial cold autoinflammatory syndrome	germline	germline	GRCh38	NC_000001.11	1	247448441	247448441	T	C	1q44	criteria provided, single submitter	1		N	-	2	296954	Autoinflammatory condition	FIG3D
280590	single nucleotide variant	NM_004895.4(NLRP3):c.3048T>C (p.Ser1016=)	114548	NLRP3	HGNC:16400	Uncertain significance	0	Jun 14, 2016	1057515489	-	RCV000367581;RCV000328094;RCV000272932	MedGen:C0409818,OMIM:607115,Orphanet:ORPHA1451,SNOMED CT:239826001;MedGen:C0268390,OMIM:191900,Orphanet:ORPHA575,SNOMED CT:15123008;MedGen:C0343068	Chronic infantile neurological, cutaneous and articular syndrome;Familial amyloid nephropathy with urticaria AND deafness;Familial cold autoinflammatory syndrome	germline	germline	GRCh37	NC_000001.10	1	247611743	247611743	T	C	1q44	criteria provided, single submitter	1		N	-	2	296954	Autoinflammatory condition	FIG3D
281832	single nucleotide variant	NM_004895.4(NLRP3):c.-679G>A	114548	NLRP3	HGNC:16400	Uncertain significance	0	Jun 14, 2016	768557674	-	RCV000336018;RCV000294943;RCV000371949	MedGen:C0409818,OMIM:607115,Orphanet:ORPHA1451,SNOMED CT:239826001;MedGen:C0268390,OMIM:191900,Orphanet:ORPHA575,SNOMED CT:15123008;MedGen:C0343068	Chronic infantile neurological, cutaneous and articular syndrome;Familial amyloid nephropathy with urticaria AND deafness;Familial cold autoinflammatory syndrome	germline	germline	GRCh37	NC_000001.10	1	247581418	247581418	G	A	1q44	criteria provided, single submitter	1		N	-	2	296924	Autoinflammatory condition	FIG3D
281832	single nucleotide variant	NM_004895.4(NLRP3):c.-679G>A	114548	NLRP3	HGNC:16400	Uncertain significance	0	Jun 14, 2016	768557674	-	RCV000336018;RCV000294943;RCV000371949	MedGen:C0409818,OMIM:607115,Orphanet:ORPHA1451,SNOMED CT:239826001;MedGen:C0268390,OMIM:191900,Orphanet:ORPHA575,SNOMED CT:15123008;MedGen:C0343068	Chronic infantile neurological, cutaneous and articular syndrome;Familial amyloid nephropathy with urticaria AND deafness;Familial cold autoinflammatory syndrome	germline	germline	GRCh38	NC_000001.11	1	247418116	247418116	G	A	1q44	criteria provided, single submitter	1		N	-	2	296924	Autoinflammatory condition	FIG3D
281855	duplication	NM_004895.4(NLRP3):c.-476dup	114548	NLRP3	HGNC:16400	Uncertain significance	0	Jun 14, 2016	144128307	-	RCV000281083;RCV000375551;RCV000316335	MedGen:C0409818,OMIM:607115,Orphanet:ORPHA1451,SNOMED CT:239826001;MedGen:C0268390,OMIM:191900,Orphanet:ORPHA575,SNOMED CT:15123008;MedGen:C0343068	Chronic infantile neurological, cutaneous and articular syndrome;Familial amyloid nephropathy with urticaria AND deafness;Familial cold autoinflammatory syndrome	germline	germline	GRCh37	NC_000001.10	1	247581609	247581610	C	CT	1q44	criteria provided, single submitter	1		N	-	2	296930	Autoinflammatory condition	FIG3D
281855	duplication	NM_004895.4(NLRP3):c.-476dup	114548	NLRP3	HGNC:16400	Uncertain significance	0	Jun 14, 2016	144128307	-	RCV000281083;RCV000375551;RCV000316335	MedGen:C0409818,OMIM:607115,Orphanet:ORPHA1451,SNOMED CT:239826001;MedGen:C0268390,OMIM:191900,Orphanet:ORPHA575,SNOMED CT:15123008;MedGen:C0343068	Chronic infantile neurological, cutaneous and articular syndrome;Familial amyloid nephropathy with urticaria AND deafness;Familial cold autoinflammatory syndrome	germline	germline	GRCh38	NC_000001.11	1	247418307	247418308	C	CT	1q44	criteria provided, single submitter	1		N	-	2	296930	Autoinflammatory condition	FIG3D
281898	single nucleotide variant	NM_004895.4(NLRP3):c.2638A>G (p.Lys880Glu)	114548	NLRP3	HGNC:16400	Uncertain significance	0	Jun 14, 2016	1057515488	-	RCV000301600;RCV000341761;RCV000394800	MedGen:C0409818,OMIM:607115,Orphanet:ORPHA1451,SNOMED CT:239826001;MedGen:C0268390,OMIM:191900,Orphanet:ORPHA575,SNOMED CT:15123008;MedGen:C0343068	Chronic infantile neurological, cutaneous and articular syndrome;Familial amyloid nephropathy with urticaria AND deafness;Familial cold autoinflammatory syndrome	germline	germline	GRCh38	NC_000001.11	1	247436109	247436109	A	G	1q44	criteria provided, single submitter	1		N	-	2	296953	Autoinflammatory condition	FIG3D
281898	single nucleotide variant	NM_004895.4(NLRP3):c.2638A>G (p.Lys880Glu)	114548	NLRP3	HGNC:16400	Uncertain significance	0	Jun 14, 2016	1057515488	-	RCV000301600;RCV000341761;RCV000394800	MedGen:C0409818,OMIM:607115,Orphanet:ORPHA1451,SNOMED CT:239826001;MedGen:C0268390,OMIM:191900,Orphanet:ORPHA575,SNOMED CT:15123008;MedGen:C0343068	Chronic infantile neurological, cutaneous and articular syndrome;Familial amyloid nephropathy with urticaria AND deafness;Familial cold autoinflammatory syndrome	germline	germline	GRCh37	NC_000001.10	1	247599411	247599411	A	G	1q44	criteria provided, single submitter	1		N	-	2	296953	Autoinflammatory condition	FIG3D
281901	deletion	NM_004895.4(NLRP3):c.*324_*327del	114548	NLRP3	HGNC:16400	Uncertain significance	0	Jun 14, 2016	886506882	-	RCV000375840;RCV000336340;RCV000281274	MedGen:C0409818,OMIM:607115,Orphanet:ORPHA1451,SNOMED CT:239826001;MedGen:C0268390,OMIM:191900,Orphanet:ORPHA575,SNOMED CT:15123008;MedGen:C0343068	Chronic infantile neurological, cutaneous and articular syndrome;Familial amyloid nephropathy with urticaria AND deafness;Familial cold autoinflammatory syndrome	germline	germline	GRCh38	NC_000001.11	1	247448825	247448828	CTCTG	C	1q44	criteria provided, single submitter	1		N	-	2	296957	Autoinflammatory condition	FIG3D
281901	deletion	NM_004895.4(NLRP3):c.*324_*327del	114548	NLRP3	HGNC:16400	Uncertain significance	0	Jun 14, 2016	886506882	-	RCV000375840;RCV000336340;RCV000281274	MedGen:C0409818,OMIM:607115,Orphanet:ORPHA1451,SNOMED CT:239826001;MedGen:C0268390,OMIM:191900,Orphanet:ORPHA575,SNOMED CT:15123008;MedGen:C0343068	Chronic infantile neurological, cutaneous and articular syndrome;Familial amyloid nephropathy with urticaria AND deafness;Familial cold autoinflammatory syndrome	germline	germline	GRCh37	NC_000001.10	1	247612127	247612130	CTCTG	C	1q44	criteria provided, single submitter	1		N	-	2	296957	Autoinflammatory condition	FIG3D
281997	single nucleotide variant	NM_004895.4(NLRP3):c.34A>C (p.Arg12=)	114548	NLRP3	HGNC:16400	Uncertain significance	0	Jun 14, 2016	1057515531	-	RCV000352212;RCV000396934;RCV000295170	MedGen:C0409818,OMIM:607115,Orphanet:ORPHA1451,SNOMED CT:239826001;MedGen:C0268390,OMIM:191900,Orphanet:ORPHA575,SNOMED CT:15123008;MedGen:C0343068	Chronic infantile neurological, cutaneous and articular syndrome;Familial amyloid nephropathy with urticaria AND deafness;Familial cold autoinflammatory syndrome	germline	germline	GRCh38	NC_000001.11	1	247418828	247418828	A	C	1q44	criteria provided, single submitter	1		N	-	2	296938	Autoinflammatory condition	FIG3D
281997	single nucleotide variant	NM_004895.4(NLRP3):c.34A>C (p.Arg12=)	114548	NLRP3	HGNC:16400	Uncertain significance	0	Jun 14, 2016	1057515531	-	RCV000352212;RCV000396934;RCV000295170	MedGen:C0409818,OMIM:607115,Orphanet:ORPHA1451,SNOMED CT:239826001;MedGen:C0268390,OMIM:191900,Orphanet:ORPHA575,SNOMED CT:15123008;MedGen:C0343068	Chronic infantile neurological, cutaneous and articular syndrome;Familial amyloid nephropathy with urticaria AND deafness;Familial cold autoinflammatory syndrome	germline	germline	GRCh37	NC_000001.10	1	247582130	247582130	A	C	1q44	criteria provided, single submitter	1		N	-	2	296938	Autoinflammatory condition	FIG3D
282002	single nucleotide variant	NM_004895.4(NLRP3):c.200C>G (p.Ala67Gly)	114548	NLRP3	HGNC:16400	Uncertain significance	0	Mar 14, 2017	763252989	-	RCV000355739;RCV000298550;RCV000396941;RCV000484612	MedGen:C0409818,OMIM:607115,Orphanet:ORPHA1451,SNOMED CT:239826001;MedGen:C0268390,OMIM:191900,Orphanet:ORPHA575,SNOMED CT:15123008;MedGen:C0343068;MedGen:CN517202	Chronic infantile neurological, cutaneous and articular syndrome;Familial amyloid nephropathy with urticaria AND deafness;Familial cold autoinflammatory syndrome	germline	germline	GRCh38	NC_000001.11	1	247418994	247418994	C	G	1q44	criteria provided, multiple submitters, no conflicts	2		N	-	2	296939	Autoinflammatory condition	FIG3D
282002	single nucleotide variant	NM_004895.4(NLRP3):c.200C>G (p.Ala67Gly)	114548	NLRP3	HGNC:16400	Uncertain significance	0	Mar 14, 2017	763252989	-	RCV000355739;RCV000298550;RCV000396941;RCV000484612	MedGen:C0409818,OMIM:607115,Orphanet:ORPHA1451,SNOMED CT:239826001;MedGen:C0268390,OMIM:191900,Orphanet:ORPHA575,SNOMED CT:15123008;MedGen:C0343068;MedGen:CN517202	Chronic infantile neurological, cutaneous and articular syndrome;Familial amyloid nephropathy with urticaria AND deafness;Familial cold autoinflammatory syndrome	germline	germline	GRCh37	NC_000001.10	1	247582296	247582296	C	G	1q44	criteria provided, multiple submitters, no conflicts	2		N	-	2	296939	Autoinflammatory condition	FIG3D
282013	single nucleotide variant	NM_004895.4(NLRP3):c.1367G>A (p.Gly456Glu)	114548	NLRP3	HGNC:16400	Uncertain significance	0	Jun 14, 2016	199696688	-	RCV000349546;RCV000314760;RCV000401914	MedGen:C0409818,OMIM:607115,Orphanet:ORPHA1451,SNOMED CT:239826001;MedGen:C0268390,OMIM:191900,Orphanet:ORPHA575,SNOMED CT:15123008;MedGen:C0343068	Chronic infantile neurological, cutaneous and articular syndrome;Familial amyloid nephropathy with urticaria AND deafness;Familial cold autoinflammatory syndrome	germline	germline	GRCh38	NC_000001.11	1	247424810	247424810	G	A	1q44	criteria provided, single submitter	1		N	-	2	296947	Autoinflammatory condition	FIG3D
282013	single nucleotide variant	NM_004895.4(NLRP3):c.1367G>A (p.Gly456Glu)	114548	NLRP3	HGNC:16400	Uncertain significance	0	Jun 14, 2016	199696688	-	RCV000349546;RCV000314760;RCV000401914	MedGen:C0409818,OMIM:607115,Orphanet:ORPHA1451,SNOMED CT:239826001;MedGen:C0268390,OMIM:191900,Orphanet:ORPHA575,SNOMED CT:15123008;MedGen:C0343068	Chronic infantile neurological, cutaneous and articular syndrome;Familial amyloid nephropathy with urticaria AND deafness;Familial cold autoinflammatory syndrome	germline	germline	GRCh37	NC_000001.10	1	247588112	247588112	G	A	1q44	criteria provided, single submitter	1		N	-	2	296947	Autoinflammatory condition	FIG3D
282015	deletion	NM_004895.4(NLRP3):c.*328_*331del	114548	NLRP3	HGNC:16400	Uncertain significance	0	Jun 14, 2016	1057515460	-	RCV000351718;RCV000315429;RCV000403161	MedGen:C0409818,OMIM:607115,Orphanet:ORPHA1451,SNOMED CT:239826001;MedGen:C0268390,OMIM:191900,Orphanet:ORPHA575,SNOMED CT:15123008;MedGen:C0343068	Chronic infantile neurological, cutaneous and articular syndrome;Familial amyloid nephropathy with urticaria AND deafness;Familial cold autoinflammatory syndrome	germline	germline	GRCh38	NC_000001.11	1	247448830	247448833	TCTAA	T	1q44	criteria provided, single submitter	1		N	-	2	296958	Autoinflammatory condition	FIG3D
282015	deletion	NM_004895.4(NLRP3):c.*328_*331del	114548	NLRP3	HGNC:16400	Uncertain significance	0	Jun 14, 2016	1057515460	-	RCV000351718;RCV000315429;RCV000403161	MedGen:C0409818,OMIM:607115,Orphanet:ORPHA1451,SNOMED CT:239826001;MedGen:C0268390,OMIM:191900,Orphanet:ORPHA575,SNOMED CT:15123008;MedGen:C0343068	Chronic infantile neurological, cutaneous and articular syndrome;Familial amyloid nephropathy with urticaria AND deafness;Familial cold autoinflammatory syndrome	germline	germline	GRCh37	NC_000001.10	1	247612132	247612135	TCTAA	T	1q44	criteria provided, single submitter	1		N	-	2	296958	Autoinflammatory condition	FIG3D
282019	single nucleotide variant	NM_004895.4(NLRP3):c.*604A>C	114548	NLRP3	HGNC:16400	Uncertain significance	0	Jun 14, 2016	1057515532	-	RCV000374567;RCV000264737;RCV000319789	MedGen:C0409818,OMIM:607115,Orphanet:ORPHA1451,SNOMED CT:239826001;MedGen:C0268390,OMIM:191900,Orphanet:ORPHA575,SNOMED CT:15123008;MedGen:C0343068	Chronic infantile neurological, cutaneous and articular syndrome;Familial amyloid nephropathy with urticaria AND deafness;Familial cold autoinflammatory syndrome	germline	germline	GRCh38	NC_000001.11	1	247449108	247449108	A	C	1q44	criteria provided, single submitter	1		N	-	2	296962	Autoinflammatory condition	FIG3D
282019	single nucleotide variant	NM_004895.4(NLRP3):c.*604A>C	114548	NLRP3	HGNC:16400	Uncertain significance	0	Jun 14, 2016	1057515532	-	RCV000374567;RCV000264737;RCV000319789	MedGen:C0409818,OMIM:607115,Orphanet:ORPHA1451,SNOMED CT:239826001;MedGen:C0268390,OMIM:191900,Orphanet:ORPHA575,SNOMED CT:15123008;MedGen:C0343068	Chronic infantile neurological, cutaneous and articular syndrome;Familial amyloid nephropathy with urticaria AND deafness;Familial cold autoinflammatory syndrome	germline	germline	GRCh37	NC_000001.10	1	247612410	247612410	A	C	1q44	criteria provided, single submitter	1		N	-	2	296962	Autoinflammatory condition	FIG3D
450891	single nucleotide variant	NM_001199138.2(NLRC4):c.2357G>T (p.Gly786Val)	58484	NLRC4	HGNC:16412	Conflicting interpretations of pathogenicity	0	Feb 21, 2019	149451729	-	RCV000546624;RCV000546624;RCV000859952	MedGen:C4015067,OMIM:616050,Orphanet:ORPHA436166;MedGen:C4015276,OMIM:616115;MedGen:CN517202	Autoinflammation with infantile enterocolitis;Familial cold autoinflammatory syndrome 4	germline;maternal	germline	GRCh38	NC_000002.12	2	32238296	32238296	C	A	2p22.3	criteria provided, conflicting interpretations	2		N	-	2	475252	Autoinflammatory condition	FIG3D
450891	single nucleotide variant	NM_001199138.2(NLRC4):c.2357G>T (p.Gly786Val)	58484	NLRC4	HGNC:16412	Conflicting interpretations of pathogenicity	0	Feb 21, 2019	149451729	-	RCV000546624;RCV000546624;RCV000859952	MedGen:C4015067,OMIM:616050,Orphanet:ORPHA436166;MedGen:C4015276,OMIM:616115;MedGen:CN517202	Autoinflammation with infantile enterocolitis;Familial cold autoinflammatory syndrome 4	germline;maternal	germline	GRCh37	NC_000002.11	2	32463365	32463365	C	A	2p22.3	criteria provided, conflicting interpretations	2		N	-	2	475252	Autoinflammatory condition	FIG3D
451188	single nucleotide variant	NM_001199138.2(NLRC4):c.2426A>G (p.Asp809Gly)	58484	NLRC4	HGNC:16412	Uncertain significance	0	May 30, 2017	937306605	-	RCV000558163;RCV000558163	MedGen:C4015067,OMIM:616050,Orphanet:ORPHA436166;MedGen:C4015276,OMIM:616115	Autoinflammation with infantile enterocolitis;Familial cold autoinflammatory syndrome 4	germline	germline	GRCh38	NC_000002.12	2	32238227	32238227	T	C	2p22.3	criteria provided, single submitter	1		N	-	2	475253	Autoinflammatory condition	FIG3D
451188	single nucleotide variant	NM_001199138.2(NLRC4):c.2426A>G (p.Asp809Gly)	58484	NLRC4	HGNC:16412	Uncertain significance	0	May 30, 2017	937306605	-	RCV000558163;RCV000558163	MedGen:C4015067,OMIM:616050,Orphanet:ORPHA436166;MedGen:C4015276,OMIM:616115	Autoinflammation with infantile enterocolitis;Familial cold autoinflammatory syndrome 4	germline	germline	GRCh37	NC_000002.11	2	32463296	32463296	T	C	2p22.3	criteria provided, single submitter	1		N	-	2	475253	Autoinflammatory condition	FIG3D
518199	single nucleotide variant	NM_001199138.2(NLRC4):c.3052G>A (p.Ala1018Thr)	58484	NLRC4	HGNC:16412	Uncertain significance	0	Nov 27, 2017	1438338245	-	RCV000652407;RCV000652407	MedGen:C4015067,OMIM:616050,Orphanet:ORPHA436166;MedGen:C4015276,OMIM:616115	Autoinflammation with infantile enterocolitis;Familial cold autoinflammatory syndrome 4	germline	germline	GRCh38	NC_000002.12	2	32224496	32224496	C	T	2p22.3	criteria provided, single submitter	1		N	-	2	542041	Autoinflammatory condition	FIG3D
518199	single nucleotide variant	NM_001199138.2(NLRC4):c.3052G>A (p.Ala1018Thr)	58484	NLRC4	HGNC:16412	Uncertain significance	0	Nov 27, 2017	1438338245	-	RCV000652407;RCV000652407	MedGen:C4015067,OMIM:616050,Orphanet:ORPHA436166;MedGen:C4015276,OMIM:616115	Autoinflammation with infantile enterocolitis;Familial cold autoinflammatory syndrome 4	germline	germline	GRCh37	NC_000002.11	2	32449565	32449565	C	T	2p22.3	criteria provided, single submitter	1		N	-	2	542041	Autoinflammatory condition	FIG3D
518208	single nucleotide variant	NM_001199138.2(NLRC4):c.1015C>A (p.Leu339Ile)	58484	NLRC4	HGNC:16412	Uncertain significance	0	Jan 11, 2018	1553347334	-	RCV000652409;RCV000652409	MedGen:C4015067,OMIM:616050,Orphanet:ORPHA436166;MedGen:C4015276,OMIM:616115	Autoinflammation with infantile enterocolitis;Familial cold autoinflammatory syndrome 4	germline	germline	GRCh38	NC_000002.12	2	32250849	32250849	G	T	2p22.3	criteria provided, single submitter	1		N	-	2	542042	Autoinflammatory condition	FIG3D
518208	single nucleotide variant	NM_001199138.2(NLRC4):c.1015C>A (p.Leu339Ile)	58484	NLRC4	HGNC:16412	Uncertain significance	0	Jan 11, 2018	1553347334	-	RCV000652409;RCV000652409	MedGen:C4015067,OMIM:616050,Orphanet:ORPHA436166;MedGen:C4015276,OMIM:616115	Autoinflammation with infantile enterocolitis;Familial cold autoinflammatory syndrome 4	germline	germline	GRCh37	NC_000002.11	2	32475918	32475918	G	T	2p22.3	criteria provided, single submitter	1		N	-	2	542042	Autoinflammatory condition	FIG3D
538349	single nucleotide variant	NM_001199138.2(NLRC4):c.1474C>T (p.Arg492Trp)	58484	NLRC4	HGNC:16412	Uncertain significance	0	Jan 20, 2017	1317272776	-	RCV000660478;RCV000660478	MedGen:C4015067,OMIM:616050,Orphanet:ORPHA436166;MedGen:C4015276,OMIM:616115	Autoinflammation with infantile enterocolitis;Familial cold autoinflammatory syndrome 4	paternal	germline	GRCh38	NC_000002.12	2	32250390	32250390	G	A	2p22.3	criteria provided, single submitter	1		N	-	2	547910	Autoinflammatory condition	FIG3D
538349	single nucleotide variant	NM_001199138.2(NLRC4):c.1474C>T (p.Arg492Trp)	58484	NLRC4	HGNC:16412	Uncertain significance	0	Jan 20, 2017	1317272776	-	RCV000660478;RCV000660478	MedGen:C4015067,OMIM:616050,Orphanet:ORPHA436166;MedGen:C4015276,OMIM:616115	Autoinflammation with infantile enterocolitis;Familial cold autoinflammatory syndrome 4	paternal	germline	GRCh37	NC_000002.11	2	32475459	32475459	G	A	2p22.3	criteria provided, single submitter	1		N	-	2	547910	Autoinflammatory condition	FIG3D
558083	single nucleotide variant	NM_001199138.2(NLRC4):c.2968G>A (p.Val990Met)	58484	NLRC4	HGNC:16412	Uncertain significance	0	May 04, 2018	1558441930	-	RCV000704206;RCV000704206	MedGen:C4015067,OMIM:616050,Orphanet:ORPHA436166;MedGen:C4015276,OMIM:616115	Autoinflammation with infantile enterocolitis;Familial cold autoinflammatory syndrome 4	germline	germline	GRCh38	NC_000002.12	2	32224580	32224580	C	T	2p22.3	criteria provided, single submitter	1		N	-	2	580615	Autoinflammatory condition	FIG3D
558083	single nucleotide variant	NM_001199138.2(NLRC4):c.2968G>A (p.Val990Met)	58484	NLRC4	HGNC:16412	Uncertain significance	0	May 04, 2018	1558441930	-	RCV000704206;RCV000704206	MedGen:C4015067,OMIM:616050,Orphanet:ORPHA436166;MedGen:C4015276,OMIM:616115	Autoinflammation with infantile enterocolitis;Familial cold autoinflammatory syndrome 4	germline	germline	GRCh37	NC_000002.11	2	32449649	32449649	C	T	2p22.3	criteria provided, single submitter	1		N	-	2	580615	Autoinflammatory condition	FIG3D
558085	single nucleotide variant	NM_001199138.2(NLRC4):c.494G>C (p.Cys165Ser)	58484	NLRC4	HGNC:16412	Uncertain significance	0	Jun 26, 2018	1558458397	-	RCV000694762;RCV000694762	MedGen:C4015067,OMIM:616050,Orphanet:ORPHA436166;MedGen:C4015276,OMIM:616115	Autoinflammation with infantile enterocolitis;Familial cold autoinflammatory syndrome 4	germline	germline	GRCh38	NC_000002.12	2	32251370	32251370	C	G	2p22.3	criteria provided, single submitter	1		N	-	2	573166	Autoinflammatory condition	FIG3D
558085	single nucleotide variant	NM_001199138.2(NLRC4):c.494G>C (p.Cys165Ser)	58484	NLRC4	HGNC:16412	Uncertain significance	0	Jun 26, 2018	1558458397	-	RCV000694762;RCV000694762	MedGen:C4015067,OMIM:616050,Orphanet:ORPHA436166;MedGen:C4015276,OMIM:616115	Autoinflammation with infantile enterocolitis;Familial cold autoinflammatory syndrome 4	germline	germline	GRCh37	NC_000002.11	2	32476439	32476439	C	G	2p22.3	criteria provided, single submitter	1		N	-	2	573166	Autoinflammatory condition	FIG3D
558087	single nucleotide variant	NM_001199138.2(NLRC4):c.371T>C (p.Ile124Thr)	58484	NLRC4	HGNC:16412	Uncertain significance	0	Jun 14, 2018	188120749	-	RCV000699609;RCV000699609	MedGen:C4015067,OMIM:616050,Orphanet:ORPHA436166;MedGen:C4015276,OMIM:616115	Autoinflammation with infantile enterocolitis;Familial cold autoinflammatory syndrome 4	germline	germline	GRCh38	NC_000002.12	2	32251493	32251493	A	G	2p22.3	criteria provided, single submitter	1		N	-	2	576971	Autoinflammatory condition	FIG3D
558087	single nucleotide variant	NM_001199138.2(NLRC4):c.371T>C (p.Ile124Thr)	58484	NLRC4	HGNC:16412	Uncertain significance	0	Jun 14, 2018	188120749	-	RCV000699609;RCV000699609	MedGen:C4015067,OMIM:616050,Orphanet:ORPHA436166;MedGen:C4015276,OMIM:616115	Autoinflammation with infantile enterocolitis;Familial cold autoinflammatory syndrome 4	germline	germline	GRCh37	NC_000002.11	2	32476562	32476562	A	G	2p22.3	criteria provided, single submitter	1		N	-	2	576971	Autoinflammatory condition	FIG3D
558089	single nucleotide variant	NM_001199138.2(NLRC4):c.104G>A (p.Arg35His)	58484	NLRC4	HGNC:16412	Uncertain significance	0	May 18, 2018	755228287	-	RCV000703380;RCV000703380	MedGen:C4015067,OMIM:616050,Orphanet:ORPHA436166;MedGen:C4015276,OMIM:616115	Autoinflammation with infantile enterocolitis;Familial cold autoinflammatory syndrome 4	germline	germline	GRCh38	NC_000002.12	2	32252577	32252577	C	T	2p22.3	criteria provided, single submitter	1		N	-	2	579967	Autoinflammatory condition	FIG3D
558089	single nucleotide variant	NM_001199138.2(NLRC4):c.104G>A (p.Arg35His)	58484	NLRC4	HGNC:16412	Uncertain significance	0	May 18, 2018	755228287	-	RCV000703380;RCV000703380	MedGen:C4015067,OMIM:616050,Orphanet:ORPHA436166;MedGen:C4015276,OMIM:616115	Autoinflammation with infantile enterocolitis;Familial cold autoinflammatory syndrome 4	germline	germline	GRCh37	NC_000002.11	2	32477646	32477646	C	T	2p22.3	criteria provided, single submitter	1		N	-	2	579967	Autoinflammatory condition	FIG3D
558452	single nucleotide variant	NM_001199138.2(NLRC4):c.2449A>G (p.Ser817Gly)	58484	NLRC4	HGNC:16412	Uncertain significance	0	Apr 06, 2018	755782497	-	RCV000698617;RCV000698617	MedGen:C4015067,OMIM:616050,Orphanet:ORPHA436166;MedGen:C4015276,OMIM:616115	Autoinflammation with infantile enterocolitis;Familial cold autoinflammatory syndrome 4	germline	germline	GRCh37	NC_000002.11	2	32463273	32463273	T	C	2p22.3	criteria provided, single submitter	1		N	-	2	576184	Autoinflammatory condition	FIG3D
558452	single nucleotide variant	NM_001199138.2(NLRC4):c.2449A>G (p.Ser817Gly)	58484	NLRC4	HGNC:16412	Uncertain significance	0	Apr 06, 2018	755782497	-	RCV000698617;RCV000698617	MedGen:C4015067,OMIM:616050,Orphanet:ORPHA436166;MedGen:C4015276,OMIM:616115	Autoinflammation with infantile enterocolitis;Familial cold autoinflammatory syndrome 4	germline	germline	GRCh38	NC_000002.12	2	32238204	32238204	T	C	2p22.3	criteria provided, single submitter	1		N	-	2	576184	Autoinflammatory condition	FIG3D
558454	single nucleotide variant	NM_001199138.2(NLRC4):c.845A>C (p.Glu282Ala)	58484	NLRC4	HGNC:16412	Uncertain significance	0	Apr 25, 2018	769709902	-	RCV000705199;RCV000705199	MedGen:C4015067,OMIM:616050,Orphanet:ORPHA436166;MedGen:C4015276,OMIM:616115	Autoinflammation with infantile enterocolitis;Familial cold autoinflammatory syndrome 4	germline	germline	GRCh38	NC_000002.12	2	32251019	32251019	T	G	2p22.3	criteria provided, single submitter	1		N	-	2	581390	Autoinflammatory condition	FIG3D
558454	single nucleotide variant	NM_001199138.2(NLRC4):c.845A>C (p.Glu282Ala)	58484	NLRC4	HGNC:16412	Uncertain significance	0	Apr 25, 2018	769709902	-	RCV000705199;RCV000705199	MedGen:C4015067,OMIM:616050,Orphanet:ORPHA436166;MedGen:C4015276,OMIM:616115	Autoinflammation with infantile enterocolitis;Familial cold autoinflammatory syndrome 4	germline	germline	GRCh37	NC_000002.11	2	32476088	32476088	T	G	2p22.3	criteria provided, single submitter	1		N	-	2	581390	Autoinflammatory condition	FIG3D
558456	duplication	NM_001199138.2(NLRC4):c.213dup (p.Ser72fs)	58484	NLRC4	HGNC:16412	Uncertain significance	0	Jun 29, 2018	1369844308	-	RCV000685008;RCV000685008	MedGen:C4015067,OMIM:616050,Orphanet:ORPHA436166;MedGen:C4015276,OMIM:616115	Autoinflammation with infantile enterocolitis;Familial cold autoinflammatory syndrome 4	germline	germline	GRCh38	NC_000002.12	2	32252467	32252468	A	AT	2p22.3	criteria provided, single submitter	1		N	-	2	565443	Autoinflammatory condition	FIG3D
558456	duplication	NM_001199138.2(NLRC4):c.213dup (p.Ser72fs)	58484	NLRC4	HGNC:16412	Uncertain significance	0	Jun 29, 2018	1369844308	-	RCV000685008;RCV000685008	MedGen:C4015067,OMIM:616050,Orphanet:ORPHA436166;MedGen:C4015276,OMIM:616115	Autoinflammation with infantile enterocolitis;Familial cold autoinflammatory syndrome 4	germline	germline	GRCh37	NC_000002.11	2	32477536	32477537	A	AT	2p22.3	criteria provided, single submitter	1		N	-	2	565443	Autoinflammatory condition	FIG3D
560629	single nucleotide variant	NM_001199138.2(NLRC4):c.1734C>A (p.Phe578Leu)	58484	NLRC4	HGNC:16412	Uncertain significance	0	Apr 13, 2018	1558456920	-	RCV000699034;RCV000699034	MedGen:C4015067,OMIM:616050,Orphanet:ORPHA436166;MedGen:C4015276,OMIM:616115	Autoinflammation with infantile enterocolitis;Familial cold autoinflammatory syndrome 4	germline	germline	GRCh38	NC_000002.12	2	32250130	32250130	G	T	2p22.3	criteria provided, single submitter	1		N	-	2	576523	Autoinflammatory condition	FIG3D
560629	single nucleotide variant	NM_001199138.2(NLRC4):c.1734C>A (p.Phe578Leu)	58484	NLRC4	HGNC:16412	Uncertain significance	0	Apr 13, 2018	1558456920	-	RCV000699034;RCV000699034	MedGen:C4015067,OMIM:616050,Orphanet:ORPHA436166;MedGen:C4015276,OMIM:616115	Autoinflammation with infantile enterocolitis;Familial cold autoinflammatory syndrome 4	germline	germline	GRCh37	NC_000002.11	2	32475199	32475199	G	T	2p22.3	criteria provided, single submitter	1		N	-	2	576523	Autoinflammatory condition	FIG3D
561507	single nucleotide variant	NM_001199138.2(NLRC4):c.2843G>A (p.Arg948His)	58484	NLRC4	HGNC:16412	Uncertain significance	0	May 03, 2017	186759526	-	RCV000705772;RCV000705772	MedGen:C4015067,OMIM:616050,Orphanet:ORPHA436166;MedGen:C4015276,OMIM:616115	Autoinflammation with infantile enterocolitis;Familial cold autoinflammatory syndrome 4	germline	germline	GRCh38	NC_000002.12	2	32224705	32224705	C	T	2p22.3	criteria provided, single submitter	1		N	-	2	581834	Autoinflammatory condition	FIG3D
561507	single nucleotide variant	NM_001199138.2(NLRC4):c.2843G>A (p.Arg948His)	58484	NLRC4	HGNC:16412	Uncertain significance	0	May 03, 2017	186759526	-	RCV000705772;RCV000705772	MedGen:C4015067,OMIM:616050,Orphanet:ORPHA436166;MedGen:C4015276,OMIM:616115	Autoinflammation with infantile enterocolitis;Familial cold autoinflammatory syndrome 4	germline	germline	GRCh37	NC_000002.11	2	32449774	32449774	C	T	2p22.3	criteria provided, single submitter	1		N	-	2	581834	Autoinflammatory condition	FIG3D
561520	single nucleotide variant	NM_001199138.2(NLRC4):c.1754A>G (p.Tyr585Cys)	58484	NLRC4	HGNC:16412	Uncertain significance	0	May 14, 2018	763410160	-	RCV000688756;RCV000688756	MedGen:C4015067,OMIM:616050,Orphanet:ORPHA436166;MedGen:C4015276,OMIM:616115	Autoinflammation with infantile enterocolitis;Familial cold autoinflammatory syndrome 4	germline	germline	GRCh38	NC_000002.12	2	32250110	32250110	T	C	2p22.3	criteria provided, single submitter	1		N	-	2	568405	Autoinflammatory condition	FIG3D
561520	single nucleotide variant	NM_001199138.2(NLRC4):c.1754A>G (p.Tyr585Cys)	58484	NLRC4	HGNC:16412	Uncertain significance	0	May 14, 2018	763410160	-	RCV000688756;RCV000688756	MedGen:C4015067,OMIM:616050,Orphanet:ORPHA436166;MedGen:C4015276,OMIM:616115	Autoinflammation with infantile enterocolitis;Familial cold autoinflammatory syndrome 4	germline	germline	GRCh37	NC_000002.11	2	32475179	32475179	T	C	2p22.3	criteria provided, single submitter	1		N	-	2	568405	Autoinflammatory condition	FIG3D
561522	single nucleotide variant	NM_001199138.2(NLRC4):c.1475G>A (p.Arg492Gln)	58484	NLRC4	HGNC:16412	Uncertain significance	0	Nov 01, 2018	1375814112	-	RCV000691940;RCV000691940	MedGen:C4015067,OMIM:616050,Orphanet:ORPHA436166;MedGen:C4015276,OMIM:616115	Autoinflammation with infantile enterocolitis;Familial cold autoinflammatory syndrome 4	germline	germline	GRCh37	NC_000002.11	2	32475458	32475458	C	T	2p22.3	criteria provided, single submitter	1		N	-	2	570941	Autoinflammatory condition	FIG3D
561522	single nucleotide variant	NM_001199138.2(NLRC4):c.1475G>A (p.Arg492Gln)	58484	NLRC4	HGNC:16412	Uncertain significance	0	Nov 01, 2018	1375814112	-	RCV000691940;RCV000691940	MedGen:C4015067,OMIM:616050,Orphanet:ORPHA436166;MedGen:C4015276,OMIM:616115	Autoinflammation with infantile enterocolitis;Familial cold autoinflammatory syndrome 4	germline	germline	GRCh38	NC_000002.12	2	32250389	32250389	C	T	2p22.3	criteria provided, single submitter	1		N	-	2	570941	Autoinflammatory condition	FIG3D
561525	single nucleotide variant	NM_001199138.2(NLRC4):c.1160T>C (p.Ile387Thr)	58484	NLRC4	HGNC:16412	Uncertain significance	0	May 01, 2018	756625023	-	RCV000692040;RCV000692040	MedGen:C4015067,OMIM:616050,Orphanet:ORPHA436166;MedGen:C4015276,OMIM:616115	Autoinflammation with infantile enterocolitis;Familial cold autoinflammatory syndrome 4	germline	germline	GRCh38	NC_000002.12	2	32250704	32250704	A	G	2p22.3	criteria provided, single submitter	1		N	-	2	571019	Autoinflammatory condition	FIG3D
561525	single nucleotide variant	NM_001199138.2(NLRC4):c.1160T>C (p.Ile387Thr)	58484	NLRC4	HGNC:16412	Uncertain significance	0	May 01, 2018	756625023	-	RCV000692040;RCV000692040	MedGen:C4015067,OMIM:616050,Orphanet:ORPHA436166;MedGen:C4015276,OMIM:616115	Autoinflammation with infantile enterocolitis;Familial cold autoinflammatory syndrome 4	germline	germline	GRCh37	NC_000002.11	2	32475773	32475773	A	G	2p22.3	criteria provided, single submitter	1		N	-	2	571019	Autoinflammatory condition	FIG3D
561526	single nucleotide variant	NM_001199138.2(NLRC4):c.871G>A (p.Gly291Ser)	58484	NLRC4	HGNC:16412	Uncertain significance	0	May 29, 2018	780335164	-	RCV000697341;RCV000697341	MedGen:C4015067,OMIM:616050,Orphanet:ORPHA436166;MedGen:C4015276,OMIM:616115	Autoinflammation with infantile enterocolitis;Familial cold autoinflammatory syndrome 4	germline	germline	GRCh38	NC_000002.12	2	32250993	32250993	C	T	2p22.3	criteria provided, single submitter	1		N	-	2	575189	Autoinflammatory condition	FIG3D
561526	single nucleotide variant	NM_001199138.2(NLRC4):c.871G>A (p.Gly291Ser)	58484	NLRC4	HGNC:16412	Uncertain significance	0	May 29, 2018	780335164	-	RCV000697341;RCV000697341	MedGen:C4015067,OMIM:616050,Orphanet:ORPHA436166;MedGen:C4015276,OMIM:616115	Autoinflammation with infantile enterocolitis;Familial cold autoinflammatory syndrome 4	germline	germline	GRCh37	NC_000002.11	2	32476062	32476062	C	T	2p22.3	criteria provided, single submitter	1		N	-	2	575189	Autoinflammatory condition	FIG3D
561528	indel	NM_001199138.2(NLRC4):c.176_178delinsGG (p.Leu59fs)	58484	NLRC4	HGNC:16412	Uncertain significance	0	Jan 18, 2018	1558459158	-	RCV000685768;RCV000685768	MedGen:C4015067,OMIM:616050,Orphanet:ORPHA436166;MedGen:C4015276,OMIM:616115	Autoinflammation with infantile enterocolitis;Familial cold autoinflammatory syndrome 4	germline	germline	GRCh37	NC_000002.11	2	32477572	32477574	TCA	CC	2p22.3	criteria provided, single submitter	1		N	-	2	566051	Autoinflammatory condition	FIG3D
561528	indel	NM_001199138.2(NLRC4):c.176_178delinsGG (p.Leu59fs)	58484	NLRC4	HGNC:16412	Uncertain significance	0	Jan 18, 2018	1558459158	-	RCV000685768;RCV000685768	MedGen:C4015067,OMIM:616050,Orphanet:ORPHA436166;MedGen:C4015276,OMIM:616115	Autoinflammation with infantile enterocolitis;Familial cold autoinflammatory syndrome 4	germline	germline	GRCh38	NC_000002.12	2	32252503	32252505	TCA	CC	2p22.3	criteria provided, single submitter	1		N	-	2	566051	Autoinflammatory condition	FIG3D
629967	single nucleotide variant	NM_001199138.2(NLRC4):c.3062T>A (p.Leu1021Gln)	58484	NLRC4	HGNC:16412	Uncertain significance	0	Dec 28, 2018	-1	-	RCV000798401;RCV000798401	MedGen:C4015067,OMIM:616050,Orphanet:ORPHA436166;MedGen:C4015276,OMIM:616115	Autoinflammation with infantile enterocolitis;Familial cold autoinflammatory syndrome 4	germline	germline	GRCh38	NC_000002.12	2	32224486	32224486	A	T	2p22.3	criteria provided, single submitter	1		N	-	2	644477	Autoinflammatory condition	FIG3D
629967	single nucleotide variant	NM_001199138.2(NLRC4):c.3062T>A (p.Leu1021Gln)	58484	NLRC4	HGNC:16412	Uncertain significance	0	Dec 28, 2018	-1	-	RCV000798401;RCV000798401	MedGen:C4015067,OMIM:616050,Orphanet:ORPHA436166;MedGen:C4015276,OMIM:616115	Autoinflammation with infantile enterocolitis;Familial cold autoinflammatory syndrome 4	germline	germline	GRCh37	NC_000002.11	2	32449555	32449555	A	T	2p22.3	criteria provided, single submitter	1		N	-	2	644477	Autoinflammatory condition	FIG3D
629968	single nucleotide variant	NM_001199138.2(NLRC4):c.3053C>G (p.Ala1018Gly)	58484	NLRC4	HGNC:16412	Uncertain significance	0	Dec 18, 2018	-1	-	RCV000819412;RCV000819412	MedGen:C4015067,OMIM:616050,Orphanet:ORPHA436166;MedGen:C4015276,OMIM:616115	Autoinflammation with infantile enterocolitis;Familial cold autoinflammatory syndrome 4	germline	germline	GRCh38	NC_000002.12	2	32224495	32224495	G	C	2p22.3	criteria provided, single submitter	1		N	-	2	661891	Autoinflammatory condition	FIG3D
629968	single nucleotide variant	NM_001199138.2(NLRC4):c.3053C>G (p.Ala1018Gly)	58484	NLRC4	HGNC:16412	Uncertain significance	0	Dec 18, 2018	-1	-	RCV000819412;RCV000819412	MedGen:C4015067,OMIM:616050,Orphanet:ORPHA436166;MedGen:C4015276,OMIM:616115	Autoinflammation with infantile enterocolitis;Familial cold autoinflammatory syndrome 4	germline	germline	GRCh37	NC_000002.11	2	32449564	32449564	G	C	2p22.3	criteria provided, single submitter	1		N	-	2	661891	Autoinflammatory condition	FIG3D
629969	single nucleotide variant	NM_001199138.2(NLRC4):c.2951T>C (p.Val984Ala)	58484	NLRC4	HGNC:16412	Uncertain significance	0	Aug 31, 2018	-1	-	RCV000807528;RCV000807528	MedGen:C4015067,OMIM:616050,Orphanet:ORPHA436166;MedGen:C4015276,OMIM:616115	Autoinflammation with infantile enterocolitis;Familial cold autoinflammatory syndrome 4	germline	germline	GRCh38	NC_000002.12	2	32224597	32224597	A	G	2p22.3	criteria provided, single submitter	1		N	-	2	652044	Autoinflammatory condition	FIG3D
629969	single nucleotide variant	NM_001199138.2(NLRC4):c.2951T>C (p.Val984Ala)	58484	NLRC4	HGNC:16412	Uncertain significance	0	Aug 31, 2018	-1	-	RCV000807528;RCV000807528	MedGen:C4015067,OMIM:616050,Orphanet:ORPHA436166;MedGen:C4015276,OMIM:616115	Autoinflammation with infantile enterocolitis;Familial cold autoinflammatory syndrome 4	germline	germline	GRCh37	NC_000002.11	2	32449666	32449666	A	G	2p22.3	criteria provided, single submitter	1		N	-	2	652044	Autoinflammatory condition	FIG3D
629970	single nucleotide variant	NM_001199138.2(NLRC4):c.2925A>C (p.Lys975Asn)	58484	NLRC4	HGNC:16412	Uncertain significance	0	Sep 29, 2018	-1	-	RCV000812783;RCV000812783	MedGen:C4015067,OMIM:616050,Orphanet:ORPHA436166;MedGen:C4015276,OMIM:616115	Autoinflammation with infantile enterocolitis;Familial cold autoinflammatory syndrome 4	germline	germline	GRCh38	NC_000002.12	2	32224623	32224623	T	G	2p22.3	criteria provided, single submitter	1		N	-	2	656380	Autoinflammatory condition	FIG3D
629970	single nucleotide variant	NM_001199138.2(NLRC4):c.2925A>C (p.Lys975Asn)	58484	NLRC4	HGNC:16412	Uncertain significance	0	Sep 29, 2018	-1	-	RCV000812783;RCV000812783	MedGen:C4015067,OMIM:616050,Orphanet:ORPHA436166;MedGen:C4015276,OMIM:616115	Autoinflammation with infantile enterocolitis;Familial cold autoinflammatory syndrome 4	germline	germline	GRCh37	NC_000002.11	2	32449692	32449692	T	G	2p22.3	criteria provided, single submitter	1		N	-	2	656380	Autoinflammatory condition	FIG3D
629971	single nucleotide variant	NM_001199138.2(NLRC4):c.2882T>C (p.Phe961Ser)	58484	NLRC4	HGNC:16412	Uncertain significance	0	Aug 01, 2018	-1	-	RCV000811655;RCV000811655	MedGen:C4015067,OMIM:616050,Orphanet:ORPHA436166;MedGen:C4015276,OMIM:616115	Autoinflammation with infantile enterocolitis;Familial cold autoinflammatory syndrome 4	germline	germline	GRCh38	NC_000002.12	2	32224666	32224666	A	G	2p22.3	criteria provided, single submitter	1		N	-	2	655469	Autoinflammatory condition	FIG3D
629971	single nucleotide variant	NM_001199138.2(NLRC4):c.2882T>C (p.Phe961Ser)	58484	NLRC4	HGNC:16412	Uncertain significance	0	Aug 01, 2018	-1	-	RCV000811655;RCV000811655	MedGen:C4015067,OMIM:616050,Orphanet:ORPHA436166;MedGen:C4015276,OMIM:616115	Autoinflammation with infantile enterocolitis;Familial cold autoinflammatory syndrome 4	germline	germline	GRCh37	NC_000002.11	2	32449735	32449735	A	G	2p22.3	criteria provided, single submitter	1		N	-	2	655469	Autoinflammatory condition	FIG3D
629972	single nucleotide variant	NM_001199138.2(NLRC4):c.2860T>A (p.Trp954Arg)	58484	NLRC4	HGNC:16412	Uncertain significance	0	Aug 04, 2018	-1	-	RCV000823683;RCV000823683	MedGen:C4015067,OMIM:616050,Orphanet:ORPHA436166;MedGen:C4015276,OMIM:616115	Autoinflammation with infantile enterocolitis;Familial cold autoinflammatory syndrome 4	germline	germline	GRCh38	NC_000002.12	2	32224688	32224688	A	T	2p22.3	criteria provided, single submitter	1		N	-	2	665407	Autoinflammatory condition	FIG3D
629972	single nucleotide variant	NM_001199138.2(NLRC4):c.2860T>A (p.Trp954Arg)	58484	NLRC4	HGNC:16412	Uncertain significance	0	Aug 04, 2018	-1	-	RCV000823683;RCV000823683	MedGen:C4015067,OMIM:616050,Orphanet:ORPHA436166;MedGen:C4015276,OMIM:616115	Autoinflammation with infantile enterocolitis;Familial cold autoinflammatory syndrome 4	germline	germline	GRCh37	NC_000002.11	2	32449757	32449757	A	T	2p22.3	criteria provided, single submitter	1		N	-	2	665407	Autoinflammatory condition	FIG3D
629973	single nucleotide variant	NM_001199138.2(NLRC4):c.2728G>A (p.Val910Ile)	58484	NLRC4	HGNC:16412	Uncertain significance	0	Oct 26, 2018	-1	-	RCV000793887;RCV000793887	MedGen:C4015067,OMIM:616050,Orphanet:ORPHA436166;MedGen:C4015276,OMIM:616115	Autoinflammation with infantile enterocolitis;Familial cold autoinflammatory syndrome 4	germline	germline	GRCh38	NC_000002.12	2	32235455	32235455	C	T	2p22.3	criteria provided, single submitter	1		N	-	2	640786	Autoinflammatory condition	FIG3D
629973	single nucleotide variant	NM_001199138.2(NLRC4):c.2728G>A (p.Val910Ile)	58484	NLRC4	HGNC:16412	Uncertain significance	0	Oct 26, 2018	-1	-	RCV000793887;RCV000793887	MedGen:C4015067,OMIM:616050,Orphanet:ORPHA436166;MedGen:C4015276,OMIM:616115	Autoinflammation with infantile enterocolitis;Familial cold autoinflammatory syndrome 4	germline	germline	GRCh37	NC_000002.11	2	32460524	32460524	C	T	2p22.3	criteria provided, single submitter	1		N	-	2	640786	Autoinflammatory condition	FIG3D
629974	single nucleotide variant	NM_001199138.2(NLRC4):c.2713G>A (p.Glu905Lys)	58484	NLRC4	HGNC:16412	Uncertain significance	0	Aug 11, 2018	-1	-	RCV000822046;RCV000822046	MedGen:C4015067,OMIM:616050,Orphanet:ORPHA436166;MedGen:C4015276,OMIM:616115	Autoinflammation with infantile enterocolitis;Familial cold autoinflammatory syndrome 4	germline	germline	GRCh38	NC_000002.12	2	32235470	32235470	C	T	2p22.3	criteria provided, single submitter	1		N	-	2	664043	Autoinflammatory condition	FIG3D
629974	single nucleotide variant	NM_001199138.2(NLRC4):c.2713G>A (p.Glu905Lys)	58484	NLRC4	HGNC:16412	Uncertain significance	0	Aug 11, 2018	-1	-	RCV000822046;RCV000822046	MedGen:C4015067,OMIM:616050,Orphanet:ORPHA436166;MedGen:C4015276,OMIM:616115	Autoinflammation with infantile enterocolitis;Familial cold autoinflammatory syndrome 4	germline	germline	GRCh37	NC_000002.11	2	32460539	32460539	C	T	2p22.3	criteria provided, single submitter	1		N	-	2	664043	Autoinflammatory condition	FIG3D
629975	single nucleotide variant	NM_001199138.2(NLRC4):c.2674G>A (p.Val892Met)	58484	NLRC4	HGNC:16412	Uncertain significance	0	Dec 11, 2018	-1	-	RCV000805103;RCV000805103	MedGen:C4015067,OMIM:616050,Orphanet:ORPHA436166;MedGen:C4015276,OMIM:616115	Autoinflammation with infantile enterocolitis;Familial cold autoinflammatory syndrome 4	germline	germline	GRCh38	NC_000002.12	2	32235509	32235509	C	T	2p22.3	criteria provided, single submitter	1		N	-	2	650029	Autoinflammatory condition	FIG3D
629975	single nucleotide variant	NM_001199138.2(NLRC4):c.2674G>A (p.Val892Met)	58484	NLRC4	HGNC:16412	Uncertain significance	0	Dec 11, 2018	-1	-	RCV000805103;RCV000805103	MedGen:C4015067,OMIM:616050,Orphanet:ORPHA436166;MedGen:C4015276,OMIM:616115	Autoinflammation with infantile enterocolitis;Familial cold autoinflammatory syndrome 4	germline	germline	GRCh37	NC_000002.11	2	32460578	32460578	C	T	2p22.3	criteria provided, single submitter	1		N	-	2	650029	Autoinflammatory condition	FIG3D
629976	single nucleotide variant	NM_001199138.2(NLRC4):c.2647G>A (p.Ala883Thr)	58484	NLRC4	HGNC:16412	Uncertain significance	0	Dec 31, 2018	-1	-	RCV000796870;RCV000796870	MedGen:C4015067,OMIM:616050,Orphanet:ORPHA436166;MedGen:C4015276,OMIM:616115	Autoinflammation with infantile enterocolitis;Familial cold autoinflammatory syndrome 4	germline	germline	GRCh38	NC_000002.12	2	32235536	32235536	C	T	2p22.3	criteria provided, single submitter	1		N	-	2	643212	Autoinflammatory condition	FIG3D
629976	single nucleotide variant	NM_001199138.2(NLRC4):c.2647G>A (p.Ala883Thr)	58484	NLRC4	HGNC:16412	Uncertain significance	0	Dec 31, 2018	-1	-	RCV000796870;RCV000796870	MedGen:C4015067,OMIM:616050,Orphanet:ORPHA436166;MedGen:C4015276,OMIM:616115	Autoinflammation with infantile enterocolitis;Familial cold autoinflammatory syndrome 4	germline	germline	GRCh37	NC_000002.11	2	32460605	32460605	C	T	2p22.3	criteria provided, single submitter	1		N	-	2	643212	Autoinflammatory condition	FIG3D
629977	single nucleotide variant	NM_001199138.2(NLRC4):c.2380T>C (p.Cys794Arg)	58484	NLRC4	HGNC:16412	Uncertain significance	0	Aug 16, 2018	-1	-	RCV000819165;RCV000819165	MedGen:C4015067,OMIM:616050,Orphanet:ORPHA436166;MedGen:C4015276,OMIM:616115	Autoinflammation with infantile enterocolitis;Familial cold autoinflammatory syndrome 4	germline	germline	GRCh38	NC_000002.12	2	32238273	32238273	A	G	2p22.3	criteria provided, single submitter	1		N	-	2	661691	Autoinflammatory condition	FIG3D
629977	single nucleotide variant	NM_001199138.2(NLRC4):c.2380T>C (p.Cys794Arg)	58484	NLRC4	HGNC:16412	Uncertain significance	0	Aug 16, 2018	-1	-	RCV000819165;RCV000819165	MedGen:C4015067,OMIM:616050,Orphanet:ORPHA436166;MedGen:C4015276,OMIM:616115	Autoinflammation with infantile enterocolitis;Familial cold autoinflammatory syndrome 4	germline	germline	GRCh37	NC_000002.11	2	32463342	32463342	A	G	2p22.3	criteria provided, single submitter	1		N	-	2	661691	Autoinflammatory condition	FIG3D
629978	single nucleotide variant	NM_001199138.2(NLRC4):c.2368C>G (p.Leu790Val)	58484	NLRC4	HGNC:16412	Uncertain significance	0	Nov 01, 2018	-1	-	RCV000793374;RCV000793374	MedGen:C4015067,OMIM:616050,Orphanet:ORPHA436166;MedGen:C4015276,OMIM:616115	Autoinflammation with infantile enterocolitis;Familial cold autoinflammatory syndrome 4	germline	germline	GRCh38	NC_000002.12	2	32238285	32238285	G	C	2p22.3	criteria provided, single submitter	1		N	-	2	640362	Autoinflammatory condition	FIG3D
629978	single nucleotide variant	NM_001199138.2(NLRC4):c.2368C>G (p.Leu790Val)	58484	NLRC4	HGNC:16412	Uncertain significance	0	Nov 01, 2018	-1	-	RCV000793374;RCV000793374	MedGen:C4015067,OMIM:616050,Orphanet:ORPHA436166;MedGen:C4015276,OMIM:616115	Autoinflammation with infantile enterocolitis;Familial cold autoinflammatory syndrome 4	germline	germline	GRCh37	NC_000002.11	2	32463354	32463354	G	C	2p22.3	criteria provided, single submitter	1		N	-	2	640362	Autoinflammatory condition	FIG3D
629979	duplication	NM_001199138.2(NLRC4):c.2043dup (p.Lys682fs)	58484	NLRC4	HGNC:16412	Uncertain significance	0	Nov 21, 2018	-1	-	RCV000807387;RCV000807387	MedGen:C4015067,OMIM:616050,Orphanet:ORPHA436166;MedGen:C4015276,OMIM:616115	Autoinflammation with infantile enterocolitis;Familial cold autoinflammatory syndrome 4	germline	germline	GRCh38	NC_000002.12	2	32249820	32249821	T	TC	2p22.3	criteria provided, single submitter	1		N	-	2	651935	Autoinflammatory condition	FIG3D
629979	duplication	NM_001199138.2(NLRC4):c.2043dup (p.Lys682fs)	58484	NLRC4	HGNC:16412	Uncertain significance	0	Nov 21, 2018	-1	-	RCV000807387;RCV000807387	MedGen:C4015067,OMIM:616050,Orphanet:ORPHA436166;MedGen:C4015276,OMIM:616115	Autoinflammation with infantile enterocolitis;Familial cold autoinflammatory syndrome 4	germline	germline	GRCh37	NC_000002.11	2	32474889	32474890	T	TC	2p22.3	criteria provided, single submitter	1		N	-	2	651935	Autoinflammatory condition	FIG3D
629980	single nucleotide variant	NM_001199138.2(NLRC4):c.1897G>A (p.Gly633Arg)	58484	NLRC4	HGNC:16412	Uncertain significance	0	Dec 19, 2018	-1	-	RCV000793139;RCV000793139	MedGen:C4015067,OMIM:616050,Orphanet:ORPHA436166;MedGen:C4015276,OMIM:616115	Autoinflammation with infantile enterocolitis;Familial cold autoinflammatory syndrome 4	germline	germline	GRCh38	NC_000002.12	2	32249967	32249967	C	T	2p22.3	criteria provided, single submitter	1		N	-	2	640171	Autoinflammatory condition	FIG3D
629980	single nucleotide variant	NM_001199138.2(NLRC4):c.1897G>A (p.Gly633Arg)	58484	NLRC4	HGNC:16412	Uncertain significance	0	Dec 19, 2018	-1	-	RCV000793139;RCV000793139	MedGen:C4015067,OMIM:616050,Orphanet:ORPHA436166;MedGen:C4015276,OMIM:616115	Autoinflammation with infantile enterocolitis;Familial cold autoinflammatory syndrome 4	germline	germline	GRCh37	NC_000002.11	2	32475036	32475036	C	T	2p22.3	criteria provided, single submitter	1		N	-	2	640171	Autoinflammatory condition	FIG3D
629981	single nucleotide variant	NM_001199138.2(NLRC4):c.1799A>G (p.Glu600Gly)	58484	NLRC4	HGNC:16412	Uncertain significance	0	Aug 23, 2018	-1	-	RCV000795239;RCV000795239	MedGen:C4015067,OMIM:616050,Orphanet:ORPHA436166;MedGen:C4015276,OMIM:616115	Autoinflammation with infantile enterocolitis;Familial cold autoinflammatory syndrome 4	germline	germline	GRCh38	NC_000002.12	2	32250065	32250065	T	C	2p22.3	criteria provided, single submitter	1		N	-	2	641893	Autoinflammatory condition	FIG3D
629981	single nucleotide variant	NM_001199138.2(NLRC4):c.1799A>G (p.Glu600Gly)	58484	NLRC4	HGNC:16412	Uncertain significance	0	Aug 23, 2018	-1	-	RCV000795239;RCV000795239	MedGen:C4015067,OMIM:616050,Orphanet:ORPHA436166;MedGen:C4015276,OMIM:616115	Autoinflammation with infantile enterocolitis;Familial cold autoinflammatory syndrome 4	germline	germline	GRCh37	NC_000002.11	2	32475134	32475134	T	C	2p22.3	criteria provided, single submitter	1		N	-	2	641893	Autoinflammatory condition	FIG3D
629982	single nucleotide variant	NM_001199138.2(NLRC4):c.1651A>G (p.Ile551Val)	58484	NLRC4	HGNC:16412	Uncertain significance	0	Aug 18, 2018	-1	-	RCV000803212;RCV000803212	MedGen:C4015067,OMIM:616050,Orphanet:ORPHA436166;MedGen:C4015276,OMIM:616115	Autoinflammation with infantile enterocolitis;Familial cold autoinflammatory syndrome 4	germline	germline	GRCh38	NC_000002.12	2	32250213	32250213	T	C	2p22.3	criteria provided, single submitter	1		N	-	2	648474	Autoinflammatory condition	FIG3D
629982	single nucleotide variant	NM_001199138.2(NLRC4):c.1651A>G (p.Ile551Val)	58484	NLRC4	HGNC:16412	Uncertain significance	0	Aug 18, 2018	-1	-	RCV000803212;RCV000803212	MedGen:C4015067,OMIM:616050,Orphanet:ORPHA436166;MedGen:C4015276,OMIM:616115	Autoinflammation with infantile enterocolitis;Familial cold autoinflammatory syndrome 4	germline	germline	GRCh37	NC_000002.11	2	32475282	32475282	T	C	2p22.3	criteria provided, single submitter	1		N	-	2	648474	Autoinflammatory condition	FIG3D
629983	single nucleotide variant	NM_001199138.2(NLRC4):c.1571C>T (p.Ala524Val)	58484	NLRC4	HGNC:16412	Uncertain significance	0	Nov 06, 2018	-1	-	RCV000801225;RCV000801225	MedGen:C4015067,OMIM:616050,Orphanet:ORPHA436166;MedGen:C4015276,OMIM:616115	Autoinflammation with infantile enterocolitis;Familial cold autoinflammatory syndrome 4	germline	germline	GRCh38	NC_000002.12	2	32250293	32250293	G	A	2p22.3	criteria provided, single submitter	1		N	-	2	646853	Autoinflammatory condition	FIG3D
629983	single nucleotide variant	NM_001199138.2(NLRC4):c.1571C>T (p.Ala524Val)	58484	NLRC4	HGNC:16412	Uncertain significance	0	Nov 06, 2018	-1	-	RCV000801225;RCV000801225	MedGen:C4015067,OMIM:616050,Orphanet:ORPHA436166;MedGen:C4015276,OMIM:616115	Autoinflammation with infantile enterocolitis;Familial cold autoinflammatory syndrome 4	germline	germline	GRCh37	NC_000002.11	2	32475362	32475362	G	A	2p22.3	criteria provided, single submitter	1		N	-	2	646853	Autoinflammatory condition	FIG3D
629984	single nucleotide variant	NM_001199138.2(NLRC4):c.1229T>C (p.Leu410Pro)	58484	NLRC4	HGNC:16412	Uncertain significance	0	Sep 13, 2018	-1	-	RCV000799324;RCV000799324	MedGen:C4015067,OMIM:616050,Orphanet:ORPHA436166;MedGen:C4015276,OMIM:616115	Autoinflammation with infantile enterocolitis;Familial cold autoinflammatory syndrome 4	germline	germline	GRCh38	NC_000002.12	2	32250635	32250635	A	G	2p22.3	criteria provided, single submitter	1		N	-	2	645273	Autoinflammatory condition	FIG3D
629984	single nucleotide variant	NM_001199138.2(NLRC4):c.1229T>C (p.Leu410Pro)	58484	NLRC4	HGNC:16412	Uncertain significance	0	Sep 13, 2018	-1	-	RCV000799324;RCV000799324	MedGen:C4015067,OMIM:616050,Orphanet:ORPHA436166;MedGen:C4015276,OMIM:616115	Autoinflammation with infantile enterocolitis;Familial cold autoinflammatory syndrome 4	germline	germline	GRCh37	NC_000002.11	2	32475704	32475704	A	G	2p22.3	criteria provided, single submitter	1		N	-	2	645273	Autoinflammatory condition	FIG3D
629985	single nucleotide variant	NM_001199138.2(NLRC4):c.1163G>A (p.Arg388Gln)	58484	NLRC4	HGNC:16412	Uncertain significance	0	Dec 28, 2018	-1	-	RCV000791482;RCV000791482	MedGen:C4015067,OMIM:616050,Orphanet:ORPHA436166;MedGen:C4015276,OMIM:616115	Autoinflammation with infantile enterocolitis;Familial cold autoinflammatory syndrome 4	germline	germline	GRCh38	NC_000002.12	2	32250701	32250701	C	T	2p22.3	criteria provided, single submitter	1		N	-	2	638828	Autoinflammatory condition	FIG3D
629985	single nucleotide variant	NM_001199138.2(NLRC4):c.1163G>A (p.Arg388Gln)	58484	NLRC4	HGNC:16412	Uncertain significance	0	Dec 28, 2018	-1	-	RCV000791482;RCV000791482	MedGen:C4015067,OMIM:616050,Orphanet:ORPHA436166;MedGen:C4015276,OMIM:616115	Autoinflammation with infantile enterocolitis;Familial cold autoinflammatory syndrome 4	germline	germline	GRCh37	NC_000002.11	2	32475770	32475770	C	T	2p22.3	criteria provided, single submitter	1		N	-	2	638828	Autoinflammatory condition	FIG3D
629986	single nucleotide variant	NM_001199138.2(NLRC4):c.890T>A (p.Val297Glu)	58484	NLRC4	HGNC:16412	Uncertain significance	0	Nov 15, 2018	-1	-	RCV000800820;RCV000800820	MedGen:C4015067,OMIM:616050,Orphanet:ORPHA436166;MedGen:C4015276,OMIM:616115	Autoinflammation with infantile enterocolitis;Familial cold autoinflammatory syndrome 4	germline	germline	GRCh38	NC_000002.12	2	32250974	32250974	A	T	2p22.3	criteria provided, single submitter	1		N	-	2	646522	Autoinflammatory condition	FIG3D
629986	single nucleotide variant	NM_001199138.2(NLRC4):c.890T>A (p.Val297Glu)	58484	NLRC4	HGNC:16412	Uncertain significance	0	Nov 15, 2018	-1	-	RCV000800820;RCV000800820	MedGen:C4015067,OMIM:616050,Orphanet:ORPHA436166;MedGen:C4015276,OMIM:616115	Autoinflammation with infantile enterocolitis;Familial cold autoinflammatory syndrome 4	germline	germline	GRCh37	NC_000002.11	2	32476043	32476043	A	T	2p22.3	criteria provided, single submitter	1		N	-	2	646522	Autoinflammatory condition	FIG3D
629987	single nucleotide variant	NM_001199138.2(NLRC4):c.572G>T (p.Cys191Phe)	58484	NLRC4	HGNC:16412	Uncertain significance	0	Nov 21, 2018	-1	-	RCV000804885;RCV000804885	MedGen:C4015067,OMIM:616050,Orphanet:ORPHA436166;MedGen:C4015276,OMIM:616115	Autoinflammation with infantile enterocolitis;Familial cold autoinflammatory syndrome 4	germline	germline	GRCh38	NC_000002.12	2	32251292	32251292	C	A	2p22.3	criteria provided, single submitter	1		N	-	2	649854	Autoinflammatory condition	FIG3D
629987	single nucleotide variant	NM_001199138.2(NLRC4):c.572G>T (p.Cys191Phe)	58484	NLRC4	HGNC:16412	Uncertain significance	0	Nov 21, 2018	-1	-	RCV000804885;RCV000804885	MedGen:C4015067,OMIM:616050,Orphanet:ORPHA436166;MedGen:C4015276,OMIM:616115	Autoinflammation with infantile enterocolitis;Familial cold autoinflammatory syndrome 4	germline	germline	GRCh37	NC_000002.11	2	32476361	32476361	C	A	2p22.3	criteria provided, single submitter	1		N	-	2	649854	Autoinflammatory condition	FIG3D
629988	single nucleotide variant	NM_001199138.2(NLRC4):c.476A>G (p.Gln159Arg)	58484	NLRC4	HGNC:16412	Uncertain significance	0	Nov 28, 2018	-1	-	RCV000812067;RCV000812067	MedGen:C4015067,OMIM:616050,Orphanet:ORPHA436166;MedGen:C4015276,OMIM:616115	Autoinflammation with infantile enterocolitis;Familial cold autoinflammatory syndrome 4	germline	germline	GRCh38	NC_000002.12	2	32251388	32251388	T	C	2p22.3	criteria provided, single submitter	1		N	-	2	655811	Autoinflammatory condition	FIG3D
629988	single nucleotide variant	NM_001199138.2(NLRC4):c.476A>G (p.Gln159Arg)	58484	NLRC4	HGNC:16412	Uncertain significance	0	Nov 28, 2018	-1	-	RCV000812067;RCV000812067	MedGen:C4015067,OMIM:616050,Orphanet:ORPHA436166;MedGen:C4015276,OMIM:616115	Autoinflammation with infantile enterocolitis;Familial cold autoinflammatory syndrome 4	germline	germline	GRCh37	NC_000002.11	2	32476457	32476457	T	C	2p22.3	criteria provided, single submitter	1		N	-	2	655811	Autoinflammatory condition	FIG3D
629989	single nucleotide variant	NM_001199138.2(NLRC4):c.377T>C (p.Ile126Thr)	58484	NLRC4	HGNC:16412	Uncertain significance	0	Dec 12, 2018	-1	-	RCV000815607;RCV000815607	MedGen:C4015067,OMIM:616050,Orphanet:ORPHA436166;MedGen:C4015276,OMIM:616115	Autoinflammation with infantile enterocolitis;Familial cold autoinflammatory syndrome 4	germline	germline	GRCh38	NC_000002.12	2	32251487	32251487	A	G	2p22.3	criteria provided, single submitter	1		N	-	2	658728	Autoinflammatory condition	FIG3D
629989	single nucleotide variant	NM_001199138.2(NLRC4):c.377T>C (p.Ile126Thr)	58484	NLRC4	HGNC:16412	Uncertain significance	0	Dec 12, 2018	-1	-	RCV000815607;RCV000815607	MedGen:C4015067,OMIM:616050,Orphanet:ORPHA436166;MedGen:C4015276,OMIM:616115	Autoinflammation with infantile enterocolitis;Familial cold autoinflammatory syndrome 4	germline	germline	GRCh37	NC_000002.11	2	32476556	32476556	A	G	2p22.3	criteria provided, single submitter	1		N	-	2	658728	Autoinflammatory condition	FIG3D
629990	single nucleotide variant	NM_001199138.2(NLRC4):c.287G>T (p.Gly96Val)	58484	NLRC4	HGNC:16412	Uncertain significance	0	Jan 05, 2019	-1	-	RCV000804554;RCV000804554	MedGen:C4015067,OMIM:616050,Orphanet:ORPHA436166;MedGen:C4015276,OMIM:616115	Autoinflammation with infantile enterocolitis;Familial cold autoinflammatory syndrome 4	germline	germline	GRCh38	NC_000002.12	2	32251577	32251577	C	A	2p22.3	criteria provided, single submitter	1		N	-	2	649583	Autoinflammatory condition	FIG3D
629990	single nucleotide variant	NM_001199138.2(NLRC4):c.287G>T (p.Gly96Val)	58484	NLRC4	HGNC:16412	Uncertain significance	0	Jan 05, 2019	-1	-	RCV000804554;RCV000804554	MedGen:C4015067,OMIM:616050,Orphanet:ORPHA436166;MedGen:C4015276,OMIM:616115	Autoinflammation with infantile enterocolitis;Familial cold autoinflammatory syndrome 4	germline	germline	GRCh37	NC_000002.11	2	32476646	32476646	C	A	2p22.3	criteria provided, single submitter	1		N	-	2	649583	Autoinflammatory condition	FIG3D
629991	single nucleotide variant	NM_001199138.2(NLRC4):c.281C>T (p.Ser94Leu)	58484	NLRC4	HGNC:16412	Uncertain significance	0	Dec 17, 2018	-1	-	RCV000821025;RCV000821025	MedGen:C4015067,OMIM:616050,Orphanet:ORPHA436166;MedGen:C4015276,OMIM:616115	Autoinflammation with infantile enterocolitis;Familial cold autoinflammatory syndrome 4	germline	germline	GRCh38	NC_000002.12	2	32251583	32251583	G	A	2p22.3	criteria provided, single submitter	1		N	-	2	663197	Autoinflammatory condition	FIG3D
629991	single nucleotide variant	NM_001199138.2(NLRC4):c.281C>T (p.Ser94Leu)	58484	NLRC4	HGNC:16412	Uncertain significance	0	Dec 17, 2018	-1	-	RCV000821025;RCV000821025	MedGen:C4015067,OMIM:616050,Orphanet:ORPHA436166;MedGen:C4015276,OMIM:616115	Autoinflammation with infantile enterocolitis;Familial cold autoinflammatory syndrome 4	germline	germline	GRCh37	NC_000002.11	2	32476652	32476652	G	A	2p22.3	criteria provided, single submitter	1		N	-	2	663197	Autoinflammatory condition	FIG3D
629992	single nucleotide variant	NM_001199138.2(NLRC4):c.103C>T (p.Arg35Cys)	58484	NLRC4	HGNC:16412	Uncertain significance	0	Aug 04, 2018	-1	-	RCV000820690;RCV000820690	MedGen:C4015067,OMIM:616050,Orphanet:ORPHA436166;MedGen:C4015276,OMIM:616115	Autoinflammation with infantile enterocolitis;Familial cold autoinflammatory syndrome 4	germline	germline	GRCh38	NC_000002.12	2	32252578	32252578	G	A	2p22.3	criteria provided, single submitter	1		N	-	2	662934	Autoinflammatory condition	FIG3D
629992	single nucleotide variant	NM_001199138.2(NLRC4):c.103C>T (p.Arg35Cys)	58484	NLRC4	HGNC:16412	Uncertain significance	0	Aug 04, 2018	-1	-	RCV000820690;RCV000820690	MedGen:C4015067,OMIM:616050,Orphanet:ORPHA436166;MedGen:C4015276,OMIM:616115	Autoinflammation with infantile enterocolitis;Familial cold autoinflammatory syndrome 4	germline	germline	GRCh37	NC_000002.11	2	32477647	32477647	G	A	2p22.3	criteria provided, single submitter	1		N	-	2	662934	Autoinflammatory condition	FIG3D
16278	single nucleotide variant	LAMTOR2, IVS4DS, C-A, +23, 3-PRIME UTR	28956	LAMTOR2	HGNC:29796	Pathogenic	1	Jan 01, 2007	-1	-	RCV000001298	MedGen:C1835829,OMIM:610798	Immunodeficiency due to defect in mapbp-interacting protein	germline	germline		na	na	-1	-1	na	na	-	no assertion criteria provided	1		N	OMIM Allelic Variant:610389.0001	1	1239	Immunodeficiency	FIG4C
20576	deletion	NM_004509.4(SP110):c.642del (p.Ser215fs)	3431	SP110	HGNC:5401	Pathogenic	1	Jul 03, 2013	397515361	-	RCV000005875	MedGen:C1856128,OMIM:235550	Hepatic venoocclusive disease with immunodeficiency	germline	germline	GRCh37	NC_000002.11	2	231077087	231077087	TG	T	2q37.1	no assertion criteria provided	2		Y	OMIM Allelic Variant:604457.0001	1	5537	Immunodeficiency	FIG4C
20576	deletion	NM_004509.4(SP110):c.642del (p.Ser215fs)	3431	SP110	HGNC:5401	Pathogenic	1	Jul 03, 2013	397515361	-	RCV000005875	MedGen:C1856128,OMIM:235550	Hepatic venoocclusive disease with immunodeficiency	germline	germline	GRCh38	NC_000002.12	2	230212372	230212372	TG	T	2q37.1	no assertion criteria provided	2		Y	OMIM Allelic Variant:604457.0001	1	5537	Immunodeficiency	FIG4C
20577	deletion	NM_004509.4(SP110):c.40del (p.Gln14fs)	3431	SP110	HGNC:5401	Pathogenic	1	Jul 03, 2013	397515362	-	RCV000005876	MedGen:C1856128,OMIM:235550	Hepatic venoocclusive disease with immunodeficiency	germline	germline	GRCh37	NC_000002.11	2	231081603	231081603	TG	T	2q37.1	no assertion criteria provided	2		Y	OMIM Allelic Variant:604457.0002	1	5538	Immunodeficiency	FIG4C
20577	deletion	NM_004509.4(SP110):c.40del (p.Gln14fs)	3431	SP110	HGNC:5401	Pathogenic	1	Jul 03, 2013	397515362	-	RCV000005876	MedGen:C1856128,OMIM:235550	Hepatic venoocclusive disease with immunodeficiency	germline	germline	GRCh38	NC_000002.12	2	230216888	230216888	TG	T	2q37.1	no assertion criteria provided	2		Y	OMIM Allelic Variant:604457.0002	1	5538	Immunodeficiency	FIG4C
21772	single nucleotide variant	NM_006892.4(DNMT3B):c.2450A>G (p.Asp817Gly)	1789	DNMT3B	HGNC:2979	Pathogenic	1	Nov 11, 1999	121908939	-	RCV000007125	MedGen:C4551557,OMIM:242860	Immunodeficiency-centromeric instability-facial anomalies syndrome 1	germline	germline	GRCh37	NC_000020.10	20	31395597	31395597	A	G	20q11.2	no assertion criteria provided	1		N	OMIM Allelic Variant:602900.0001,UniProtKB (protein):Q9UBC3#VAR_011503	1	6733	Immunodeficiency	FIG4C
21772	single nucleotide variant	NM_006892.4(DNMT3B):c.2450A>G (p.Asp817Gly)	1789	DNMT3B	HGNC:2979	Pathogenic	1	Nov 11, 1999	121908939	-	RCV000007125	MedGen:C4551557,OMIM:242860	Immunodeficiency-centromeric instability-facial anomalies syndrome 1	germline	germline	GRCh38	NC_000020.11	20	32807791	32807791	A	G	20q11.21	no assertion criteria provided	1		N	OMIM Allelic Variant:602900.0001,UniProtKB (protein):Q9UBC3#VAR_011503	1	6733	Immunodeficiency	FIG4C
21773	single nucleotide variant	NM_006892.4(DNMT3B):c.2452G>A (p.Val818Met)	1789	DNMT3B	HGNC:2979	Pathogenic	1	Jul 01, 2019	121908940	-	RCV000007126;RCV000845251	MedGen:C4551557,OMIM:242860;Human Phenotype Ontology:HP:0011961,MedGen:C4021107	Immunodeficiency-centromeric instability-facial anomalies syndrome 1;Non-obstructive azoospermia	germline;unknown	germline	GRCh37	NC_000020.10	20	31395599	31395599	G	A	20q11.2	criteria provided, single submitter	3		N	OMIM Allelic Variant:602900.0002,UniProtKB (protein):Q9UBC3#VAR_011504	3	6734	Immunodeficiency	FIG4C
21773	single nucleotide variant	NM_006892.4(DNMT3B):c.2452G>A (p.Val818Met)	1789	DNMT3B	HGNC:2979	Pathogenic	1	Jul 01, 2019	121908940	-	RCV000007126;RCV000845251	MedGen:C4551557,OMIM:242860;Human Phenotype Ontology:HP:0011961,MedGen:C4021107	Immunodeficiency-centromeric instability-facial anomalies syndrome 1;Non-obstructive azoospermia	germline;unknown	germline	GRCh38	NC_000020.11	20	32807793	32807793	G	A	20q11.21	criteria provided, single submitter	3		N	OMIM Allelic Variant:602900.0002,UniProtKB (protein):Q9UBC3#VAR_011504	3	6734	Immunodeficiency	FIG4C
21774	single nucleotide variant	NM_006892.4(DNMT3B):c.2177T>G (p.Val726Gly)	1789	DNMT3B	HGNC:2979	Pathogenic	1	Dec 05, 2018	121908941	-	RCV000697156	MedGen:C4551557,OMIM:242860	Immunodeficiency-centromeric instability-facial anomalies syndrome 1	germline	germline	GRCh37	NC_000020.10	20	31390222	31390222	T	G	20q11.2	criteria provided, single submitter	1		N	OMIM Allelic Variant:602900.0003	2	6735	Immunodeficiency	FIG4C
21774	single nucleotide variant	NM_006892.4(DNMT3B):c.2177T>G (p.Val726Gly)	1789	DNMT3B	HGNC:2979	Pathogenic	1	Dec 05, 2018	121908941	-	RCV000697156	MedGen:C4551557,OMIM:242860	Immunodeficiency-centromeric instability-facial anomalies syndrome 1	germline	germline	GRCh38	NC_000020.11	20	32802416	32802416	T	G	20q11.21	criteria provided, single submitter	1		N	OMIM Allelic Variant:602900.0003	2	6735	Immunodeficiency	FIG4C
21775	single nucleotide variant	NM_006892.4(DNMT3B):c.1987G>A (p.Gly663Ser)	1789	DNMT3B	HGNC:2979	Pathogenic	1	Nov 11, 1999	121908942	-	RCV000007128	MedGen:C4551557,OMIM:242860	Immunodeficiency-centromeric instability-facial anomalies syndrome 1	germline	germline	GRCh37	NC_000020.10	20	31388722	31388722	G	A	20q11.2	no assertion criteria provided	1		N	OMIM Allelic Variant:602900.0004,UniProtKB (protein):Q9UBC3#VAR_011500	1	6736	Immunodeficiency	FIG4C
21775	single nucleotide variant	NM_006892.4(DNMT3B):c.1987G>A (p.Gly663Ser)	1789	DNMT3B	HGNC:2979	Pathogenic	1	Nov 11, 1999	121908942	-	RCV000007128	MedGen:C4551557,OMIM:242860	Immunodeficiency-centromeric instability-facial anomalies syndrome 1	germline	germline	GRCh38	NC_000020.11	20	32800916	32800916	G	A	20q11.21	no assertion criteria provided	1		N	OMIM Allelic Variant:602900.0004,UniProtKB (protein):Q9UBC3#VAR_011500	1	6736	Immunodeficiency	FIG4C
21776	undetermined variant	DNMT3B, LEU656THR	1789	DNMT3B	HGNC:2979	Pathogenic	1	Nov 11, 1999	-1	-	RCV000007129	MedGen:C4551557,OMIM:242860	Immunodeficiency-centromeric instability-facial anomalies syndrome 1	germline	germline		na	na	-1	-1	na	na	-	no assertion criteria provided	1		N	OMIM Allelic Variant:602900.0005	1	6737	Immunodeficiency	FIG4C
21777	deletion	DNMT3B, EX21-22DEL	1789	DNMT3B	HGNC:2979	Pathogenic	1	Nov 11, 1999	-1	-	RCV000007130	MedGen:C4551557,OMIM:242860	Immunodeficiency-centromeric instability-facial anomalies syndrome 1	germline	germline		na	na	-1	-1	na	na	-	no assertion criteria provided	1		N	OMIM Allelic Variant:602900.0006	1	6738	Immunodeficiency	FIG4C
21778	insertion	DNMT3B, 1-BP INS, CODON 53	1789	DNMT3B	HGNC:2979	Pathogenic	1	Nov 11, 1999	-1	-	RCV000007131	MedGen:C4551557,OMIM:242860	Immunodeficiency-centromeric instability-facial anomalies syndrome 1	germline	germline		na	na	-1	-1	na	na	-	no assertion criteria provided	1		N	OMIM Allelic Variant:602900.0007	1	6739	Immunodeficiency	FIG4C
21779	single nucleotide variant	NM_006892.4(DNMT3B):c.1807G>A (p.Ala603Thr)	1789	DNMT3B	HGNC:2979	Pathogenic	1	Oct 29, 1999	121908943	-	RCV000007132	MedGen:C4551557,OMIM:242860	Immunodeficiency-centromeric instability-facial anomalies syndrome 1	germline	germline	GRCh37	NC_000020.10	20	31388006	31388006	G	A	20q11.2	no assertion criteria provided	1		N	OMIM Allelic Variant:602900.0008,UniProtKB (protein):Q9UBC3#VAR_011499	1	6740	Immunodeficiency	FIG4C
21779	single nucleotide variant	NM_006892.4(DNMT3B):c.1807G>A (p.Ala603Thr)	1789	DNMT3B	HGNC:2979	Pathogenic	1	Oct 29, 1999	121908943	-	RCV000007132	MedGen:C4551557,OMIM:242860	Immunodeficiency-centromeric instability-facial anomalies syndrome 1	germline	germline	GRCh38	NC_000020.11	20	32800200	32800200	G	A	20q11.21	no assertion criteria provided	1		N	OMIM Allelic Variant:602900.0008,UniProtKB (protein):Q9UBC3#VAR_011499	1	6740	Immunodeficiency	FIG4C
21780	single nucleotide variant	NM_006892.4(DNMT3B):c.2421-11G>A	1789	DNMT3B	HGNC:2979	Pathogenic	1	Oct 29, 1999	547940069	-	RCV000007133	MedGen:C4551557,OMIM:242860	Immunodeficiency-centromeric instability-facial anomalies syndrome 1	germline	germline	GRCh37	NC_000020.10	20	31395557	31395557	G	A	20q11.21	no assertion criteria provided	1		N	OMIM Allelic Variant:602900.0009	1	6741	Immunodeficiency	FIG4C
21780	single nucleotide variant	NM_006892.4(DNMT3B):c.2421-11G>A	1789	DNMT3B	HGNC:2979	Pathogenic	1	Oct 29, 1999	547940069	-	RCV000007133	MedGen:C4551557,OMIM:242860	Immunodeficiency-centromeric instability-facial anomalies syndrome 1	germline	germline	GRCh38	NC_000020.11	20	32807751	32807751	G	A	20q11.21	no assertion criteria provided	1		N	OMIM Allelic Variant:602900.0009	1	6741	Immunodeficiency	FIG4C
21781	single nucleotide variant	NM_006892.4(DNMT3B):c.2237T>G (p.Val746Gly)	1789	DNMT3B	HGNC:2979	Pathogenic	1	Nov 11, 1999	121908944	-	RCV000007134	MedGen:C4551557,OMIM:242860	Immunodeficiency-centromeric instability-facial anomalies syndrome 1	germline	germline	GRCh37	NC_000020.10	20	31393149	31393149	T	G	20q11.2	no assertion criteria provided	1		N	OMIM Allelic Variant:602900.0010	1	6742	Immunodeficiency	FIG4C
21781	single nucleotide variant	NM_006892.4(DNMT3B):c.2237T>G (p.Val746Gly)	1789	DNMT3B	HGNC:2979	Pathogenic	1	Nov 11, 1999	121908944	-	RCV000007134	MedGen:C4551557,OMIM:242860	Immunodeficiency-centromeric instability-facial anomalies syndrome 1	germline	germline	GRCh38	NC_000020.11	20	32805343	32805343	T	G	20q11.21	no assertion criteria provided	1		N	OMIM Allelic Variant:602900.0010	1	6742	Immunodeficiency	FIG4C
21782	single nucleotide variant	NM_006892.4(DNMT3B):c.88C>T (p.Gln30Ter)	1789	DNMT3B	HGNC:2979	Pathogenic	1	Sep 15, 2002	121908945	-	RCV000007135	MedGen:C4551557,OMIM:242860	Immunodeficiency-centromeric instability-facial anomalies syndrome 1	germline	germline	GRCh37	NC_000020.10	20	31368217	31368217	C	T	20q11.2	no assertion criteria provided	1		N	OMIM Allelic Variant:602900.0011	1	6743	Immunodeficiency	FIG4C
21782	single nucleotide variant	NM_006892.4(DNMT3B):c.88C>T (p.Gln30Ter)	1789	DNMT3B	HGNC:2979	Pathogenic	1	Sep 15, 2002	121908945	-	RCV000007135	MedGen:C4551557,OMIM:242860	Immunodeficiency-centromeric instability-facial anomalies syndrome 1	germline	germline	GRCh38	NC_000020.11	20	32780411	32780411	C	T	20q11.21	no assertion criteria provided	1		N	OMIM Allelic Variant:602900.0011	1	6743	Immunodeficiency	FIG4C
21783	single nucleotide variant	NM_006892.4(DNMT3B):c.2519G>A (p.Arg840Gln)	1789	DNMT3B	HGNC:2979	Pathogenic	1	Sep 15, 2002	121908946	-	RCV000007136	MedGen:C4551557,OMIM:242860	Immunodeficiency-centromeric instability-facial anomalies syndrome 1	germline	germline	GRCh37	NC_000020.10	20	31395666	31395666	G	A	20q11.2	no assertion criteria provided	1		N	OMIM Allelic Variant:602900.0012,UniProtKB (protein):Q9UBC3#VAR_022581	1	6744	Immunodeficiency	FIG4C
21783	single nucleotide variant	NM_006892.4(DNMT3B):c.2519G>A (p.Arg840Gln)	1789	DNMT3B	HGNC:2979	Pathogenic	1	Sep 15, 2002	121908946	-	RCV000007136	MedGen:C4551557,OMIM:242860	Immunodeficiency-centromeric instability-facial anomalies syndrome 1	germline	germline	GRCh38	NC_000020.11	20	32807860	32807860	G	A	20q11.21	no assertion criteria provided	1		N	OMIM Allelic Variant:602900.0012,UniProtKB (protein):Q9UBC3#VAR_022581	1	6744	Immunodeficiency	FIG4C
21784	single nucleotide variant	NM_006892.4(DNMT3B):c.808T>C (p.Ser270Pro)	1789	DNMT3B	HGNC:2979	Pathogenic	1	Sep 15, 2002	121908947	-	RCV000007137	MedGen:C4551557,OMIM:242860	Immunodeficiency-centromeric instability-facial anomalies syndrome 1	germline	germline	GRCh37	NC_000020.10	20	31376813	31376813	T	C	20q11.2	no assertion criteria provided	1		N	OMIM Allelic Variant:602900.0013,UniProtKB (protein):Q9UBC3#VAR_022579	1	6745	Immunodeficiency	FIG4C
21784	single nucleotide variant	NM_006892.4(DNMT3B):c.808T>C (p.Ser270Pro)	1789	DNMT3B	HGNC:2979	Pathogenic	1	Sep 15, 2002	121908947	-	RCV000007137	MedGen:C4551557,OMIM:242860	Immunodeficiency-centromeric instability-facial anomalies syndrome 1	germline	germline	GRCh38	NC_000020.11	20	32789007	32789007	T	C	20q11.21	no assertion criteria provided	1		N	OMIM Allelic Variant:602900.0013,UniProtKB (protein):Q9UBC3#VAR_022579	1	6745	Immunodeficiency	FIG4C
24082	single nucleotide variant	NM_007315.3(STAT1):c.2117T>C (p.Leu706Ser)	6772	STAT1	HGNC:11362	Pathogenic	1	Jul 13, 2001	137852677	-	RCV000009610	MedGen:C4013950,OMIM:614892,Orphanet:ORPHA319595	Immunodeficiency 31a	germline	germline	GRCh37	NC_000002.11	2	191840556	191840556	A	G	2q32.2	no assertion criteria provided	1		N	OMIM Allelic Variant:600555.0001,UniProtKB (protein):P42224#VAR_018266	1	9043	Immunodeficiency	FIG4C
24082	single nucleotide variant	NM_007315.3(STAT1):c.2117T>C (p.Leu706Ser)	6772	STAT1	HGNC:11362	Pathogenic	1	Jul 13, 2001	137852677	-	RCV000009610	MedGen:C4013950,OMIM:614892,Orphanet:ORPHA319595	Immunodeficiency 31a	germline	germline	GRCh38	NC_000002.12	2	190975830	190975830	A	G	2q32.2	no assertion criteria provided	1		N	OMIM Allelic Variant:600555.0001,UniProtKB (protein):P42224#VAR_018266	1	9043	Immunodeficiency	FIG4C
24085	single nucleotide variant	NM_007315.3(STAT1):c.1389G>T (p.Gln463His)	6772	STAT1	HGNC:11362	Pathogenic	1	Aug 18, 2006	137852679	-	RCV000009613	MedGen:C4013950,OMIM:614892,Orphanet:ORPHA319595	Immunodeficiency 31a	germline	germline	GRCh37	NC_000002.11	2	191848425	191848425	C	A	2q32.2	no assertion criteria provided	1		N	OMIM Allelic Variant:600555.0004,UniProtKB (protein):P42224#VAR_065817	1	9046	Immunodeficiency	FIG4C
24085	single nucleotide variant	NM_007315.3(STAT1):c.1389G>T (p.Gln463His)	6772	STAT1	HGNC:11362	Pathogenic	1	Aug 18, 2006	137852679	-	RCV000009613	MedGen:C4013950,OMIM:614892,Orphanet:ORPHA319595	Immunodeficiency 31a	germline	germline	GRCh38	NC_000002.12	2	190983699	190983699	C	A	2q32.2	no assertion criteria provided	1		N	OMIM Allelic Variant:600555.0004,UniProtKB (protein):P42224#VAR_065817	1	9046	Immunodeficiency	FIG4C
24086	single nucleotide variant	NM_007315.3(STAT1):c.958G>C (p.Glu320Gln)	6772	STAT1	HGNC:11362	Pathogenic	1	Aug 18, 2006	137852680	-	RCV000009614	MedGen:C4013950,OMIM:614892,Orphanet:ORPHA319595	Immunodeficiency 31a	germline	germline	GRCh37	NC_000002.11	2	191856033	191856033	C	G	2q32.2	no assertion criteria provided	1		N	OMIM Allelic Variant:600555.0005,UniProtKB (protein):P42224#VAR_065816	1	9047	Immunodeficiency	FIG4C
24086	single nucleotide variant	NM_007315.3(STAT1):c.958G>C (p.Glu320Gln)	6772	STAT1	HGNC:11362	Pathogenic	1	Aug 18, 2006	137852680	-	RCV000009614	MedGen:C4013950,OMIM:614892,Orphanet:ORPHA319595	Immunodeficiency 31a	germline	germline	GRCh38	NC_000002.12	2	190991307	190991307	C	G	2q32.2	no assertion criteria provided	1		N	OMIM Allelic Variant:600555.0005,UniProtKB (protein):P42224#VAR_065816	1	9047	Immunodeficiency	FIG4C
38936	deletion	NM_032121.5(MAGT1):c.922_922+9del	84061	MAGT1	HGNC:28880	Pathogenic	1	Jul 27, 2011	-1	-	RCV000022873	MedGen:C3275445,OMIM:300853,Orphanet:ORPHA317476	Immunodeficiency, X-Linked, with magnesium defect, Epstein-Barr virus infection, and neoplasia	germline	germline	GRCh37	NC_000023.10	X	77109389	77109398	AAAAGGATACT	A	Xq21.1	no assertion criteria provided	1		N	OMIM Allelic Variant:300715.0002	1	29981	Immunodeficiency	FIG4C
38936	deletion	NM_032121.5(MAGT1):c.922_922+9del	84061	MAGT1	HGNC:28880	Pathogenic	1	Jul 27, 2011	-1	-	RCV000022873	MedGen:C3275445,OMIM:300853,Orphanet:ORPHA317476	Immunodeficiency, X-Linked, with magnesium defect, Epstein-Barr virus infection, and neoplasia	germline	germline	GRCh38	NC_000023.11	X	77853892	77853901	AAAAGGATACT	A	Xq21.1	no assertion criteria provided	1		N	OMIM Allelic Variant:300715.0002	1	29981	Immunodeficiency	FIG4C
38937	single nucleotide variant	NM_032121.5(MAGT1):c.409C>T (p.Arg137Ter)	84061	MAGT1	HGNC:28880	Pathogenic	1	Apr 05, 2017	387906724	-	RCV000022874;RCV000489605	MedGen:C3275445,OMIM:300853,Orphanet:ORPHA317476;MedGen:CN517202	Immunodeficiency, X-Linked, with magnesium defect, Epstein-Barr virus infection, and neoplasia	germline	germline	GRCh37	NC_000023.10	X	77126382	77126382	G	A	Xq21.1	criteria provided, single submitter	2		N	OMIM Allelic Variant:300715.0003	3	29982	Immunodeficiency	FIG4C
38937	single nucleotide variant	NM_032121.5(MAGT1):c.409C>T (p.Arg137Ter)	84061	MAGT1	HGNC:28880	Pathogenic	1	Apr 05, 2017	387906724	-	RCV000022874;RCV000489605	MedGen:C3275445,OMIM:300853,Orphanet:ORPHA317476;MedGen:CN517202	Immunodeficiency, X-Linked, with magnesium defect, Epstein-Barr virus infection, and neoplasia	germline	germline	GRCh38	NC_000023.11	X	77870885	77870885	G	A	Xq21.1	criteria provided, single submitter	2		N	OMIM Allelic Variant:300715.0003	3	29982	Immunodeficiency	FIG4C
39038	single nucleotide variant	NM_007315.3(STAT1):c.820C>T (p.Arg274Trp)	6772	STAT1	HGNC:11362	Pathogenic	1	Dec 04, 2018	387906758	-	RCV000022986;RCV000688972;RCV000688972;RCV000688972	MedGen:C3279990,OMIM:614162,Orphanet:ORPHA391487;MedGen:C3279990,OMIM:614162,Orphanet:ORPHA391487;MedGen:C4013950,OMIM:614892,Orphanet:ORPHA319595;MedGen:C3151088,OMIM:613796	Immunodeficiency 31C;Immunodeficiency 31C;Immunodeficiency 31a;Mycobacterial and viral infections, susceptibility to, autosomal recessive	de novo;germline	germline	GRCh37	NC_000002.11	2	191859911	191859911	G	A	2q32.2	criteria provided, multiple submitters, no conflicts	3		N	OMIM Allelic Variant:600555.0008,UniProtKB (protein):P42224#VAR_065943	3	30083	Immunodeficiency	FIG4C
39038	single nucleotide variant	NM_007315.3(STAT1):c.820C>T (p.Arg274Trp)	6772	STAT1	HGNC:11362	Pathogenic	1	Dec 04, 2018	387906758	-	RCV000022986;RCV000688972;RCV000688972;RCV000688972	MedGen:C3279990,OMIM:614162,Orphanet:ORPHA391487;MedGen:C3279990,OMIM:614162,Orphanet:ORPHA391487;MedGen:C4013950,OMIM:614892,Orphanet:ORPHA319595;MedGen:C3151088,OMIM:613796	Immunodeficiency 31C;Immunodeficiency 31C;Immunodeficiency 31a;Mycobacterial and viral infections, susceptibility to, autosomal recessive	de novo;germline	germline	GRCh38	NC_000002.12	2	190995185	190995185	G	A	2q32.2	criteria provided, multiple submitters, no conflicts	3		N	OMIM Allelic Variant:600555.0008,UniProtKB (protein):P42224#VAR_065943	3	30083	Immunodeficiency	FIG4C
39039	single nucleotide variant	NM_007315.3(STAT1):c.800C>T (p.Ala267Val)	6772	STAT1	HGNC:11362	Pathogenic	1	Jun 05, 2018	387906759	-	RCV000825629;RCV000022987;RCV000684865;RCV000684865;RCV000684865	Human Phenotype Ontology:HP:0002728,MedGen:C0006845,Orphanet:ORPHA1334,SNOMED CT:234568006;MedGen:C3279990,OMIM:614162,Orphanet:ORPHA391487;MedGen:C3279990,OMIM:614162,Orphanet:ORPHA391487;MedGen:C4013950,OMIM:614892,Orphanet:ORPHA319595;MedGen:C3151088,OMIM:613796	Chronic mucocutaneous candidiasis;Immunodeficiency 31C;Immunodeficiency 31C;Immunodeficiency 31a;Mycobacterial and viral infections, susceptibility to, autosomal recessive	germline	germline	GRCh37	NC_000002.11	2	191859931	191859931	G	A	2q32.2	criteria provided, multiple submitters, no conflicts	3		N	OMIM Allelic Variant:600555.0009,UniProtKB (protein):P42224#VAR_065940	3	30084	Immunodeficiency	FIG4C
39039	single nucleotide variant	NM_007315.3(STAT1):c.800C>T (p.Ala267Val)	6772	STAT1	HGNC:11362	Pathogenic	1	Jun 05, 2018	387906759	-	RCV000825629;RCV000022987;RCV000684865;RCV000684865;RCV000684865	Human Phenotype Ontology:HP:0002728,MedGen:C0006845,Orphanet:ORPHA1334,SNOMED CT:234568006;MedGen:C3279990,OMIM:614162,Orphanet:ORPHA391487;MedGen:C3279990,OMIM:614162,Orphanet:ORPHA391487;MedGen:C4013950,OMIM:614892,Orphanet:ORPHA319595;MedGen:C3151088,OMIM:613796	Chronic mucocutaneous candidiasis;Immunodeficiency 31C;Immunodeficiency 31C;Immunodeficiency 31a;Mycobacterial and viral infections, susceptibility to, autosomal recessive	germline	germline	GRCh38	NC_000002.12	2	190995205	190995205	G	A	2q32.2	criteria provided, multiple submitters, no conflicts	3		N	OMIM Allelic Variant:600555.0009,UniProtKB (protein):P42224#VAR_065940	3	30084	Immunodeficiency	FIG4C
39040	single nucleotide variant	NM_007315.3(STAT1):c.821G>A (p.Arg274Gln)	6772	STAT1	HGNC:11362	Pathogenic	1	Aug 01, 2011	387906760	-	RCV000735288;RCV000735288;RCV000735288;RCV000735288;RCV000022988;RCV000735288;RCV000735288;RCV000735288;RCV000735288;RCV000735288;RCV000735288;RCV000735288	Human Phenotype Ontology:HP:0000498,MedGen:C0005741;Human Phenotype Ontology:HP:0002728,MedGen:C0006845,Orphanet:ORPHA1334,SNOMED CT:234568006;Human Phenotype Ontology:HP:0009098,MedGen:C4024599;Human Phenotype Ontology:HP:0000964,MedGen:C0013595;MedGen:C3279990,OMIM:614162,Orphanet:ORPHA391487;Human Phenotype Ontology:HP:0012203,MedGen:C0040261;Human Phenotype Ontology:HP:0002726,MedGen:C2673462…	Blepharitis;Chronic mucocutaneous candidiasis;Chronic oral candidiasis;Eczema;Immunodeficiency 31C;Onychomycosis;Recurrent Staphylococcus aureus infections;Recurrent bacterial skin infections;Recurrent candida infections;Recurrent fungal infections;Recurrent infections;Recurrent skin infections	germline	germline	GRCh37	NC_000002.11	2	191859910	191859910	C	T	2q32.2	criteria provided, single submitter	2		N	OMIM Allelic Variant:600555.0010,UniProtKB (protein):P42224#VAR_065942	3	30085	Immunodeficiency	FIG4C
39040	single nucleotide variant	NM_007315.3(STAT1):c.821G>A (p.Arg274Gln)	6772	STAT1	HGNC:11362	Pathogenic	1	Aug 01, 2011	387906760	-	RCV000735288;RCV000735288;RCV000735288;RCV000735288;RCV000022988;RCV000735288;RCV000735288;RCV000735288;RCV000735288;RCV000735288;RCV000735288;RCV000735288	Human Phenotype Ontology:HP:0000498,MedGen:C0005741;Human Phenotype Ontology:HP:0002728,MedGen:C0006845,Orphanet:ORPHA1334,SNOMED CT:234568006;Human Phenotype Ontology:HP:0009098,MedGen:C4024599;Human Phenotype Ontology:HP:0000964,MedGen:C0013595;MedGen:C3279990,OMIM:614162,Orphanet:ORPHA391487;Human Phenotype Ontology:HP:0012203,MedGen:C0040261;Human Phenotype Ontology:HP:0002726,MedGen:C2673462…	Blepharitis;Chronic mucocutaneous candidiasis;Chronic oral candidiasis;Eczema;Immunodeficiency 31C;Onychomycosis;Recurrent Staphylococcus aureus infections;Recurrent bacterial skin infections;Recurrent candida infections;Recurrent fungal infections;Recurrent infections;Recurrent skin infections	germline	germline	GRCh38	NC_000002.12	2	190995184	190995184	C	T	2q32.2	criteria provided, single submitter	2		N	OMIM Allelic Variant:600555.0010,UniProtKB (protein):P42224#VAR_065942	3	30085	Immunodeficiency	FIG4C
39041	single nucleotide variant	NM_007315.3(STAT1):c.857A>T (p.Lys286Ile)	6772	STAT1	HGNC:11362	Pathogenic	1	Aug 01, 2011	387906761	-	RCV000022989	MedGen:C3279990,OMIM:614162,Orphanet:ORPHA391487	Immunodeficiency 31C	germline	germline	GRCh37	NC_000002.11	2	191859874	191859874	T	A	2q32.2	no assertion criteria provided	1		N	OMIM Allelic Variant:600555.0011,UniProtKB (protein):P42224#VAR_065944	1	30086	Immunodeficiency	FIG4C
39041	single nucleotide variant	NM_007315.3(STAT1):c.857A>T (p.Lys286Ile)	6772	STAT1	HGNC:11362	Pathogenic	1	Aug 01, 2011	387906761	-	RCV000022989	MedGen:C3279990,OMIM:614162,Orphanet:ORPHA391487	Immunodeficiency 31C	germline	germline	GRCh38	NC_000002.12	2	190995148	190995148	T	A	2q32.2	no assertion criteria provided	1		N	OMIM Allelic Variant:600555.0011,UniProtKB (protein):P42224#VAR_065944	1	30086	Immunodeficiency	FIG4C
39042	single nucleotide variant	NM_007315.3(STAT1):c.604A>G (p.Met202Val)	6772	STAT1	HGNC:11362	Pathogenic	1	Aug 01, 2011	387906762	-	RCV000022990	MedGen:C3279990,OMIM:614162,Orphanet:ORPHA391487	Immunodeficiency 31C	germline	germline	GRCh37	NC_000002.11	2	191862972	191862972	T	C	2q32.2	no assertion criteria provided	1		N	OMIM Allelic Variant:600555.0012,UniProtKB (protein):P42224#VAR_065939	1	30087	Immunodeficiency	FIG4C
39042	single nucleotide variant	NM_007315.3(STAT1):c.604A>G (p.Met202Val)	6772	STAT1	HGNC:11362	Pathogenic	1	Aug 01, 2011	387906762	-	RCV000022990	MedGen:C3279990,OMIM:614162,Orphanet:ORPHA391487	Immunodeficiency 31C	germline	germline	GRCh38	NC_000002.12	2	190998246	190998246	T	C	2q32.2	no assertion criteria provided	1		N	OMIM Allelic Variant:600555.0012,UniProtKB (protein):P42224#VAR_065939	1	30087	Immunodeficiency	FIG4C
39043	single nucleotide variant	NM_007315.3(STAT1):c.520T>C (p.Cys174Arg)	6772	STAT1	HGNC:11362	Pathogenic	1	Aug 01, 2011	387906763	-	RCV000022991	MedGen:C3279990,OMIM:614162,Orphanet:ORPHA391487	Immunodeficiency 31C	germline	germline	GRCh37	NC_000002.11	2	191864373	191864373	A	G	2q32.2	no assertion criteria provided	1		N	OMIM Allelic Variant:600555.0013,UniProtKB (protein):P42224#VAR_065937	1	30088	Immunodeficiency	FIG4C
39043	single nucleotide variant	NM_007315.3(STAT1):c.520T>C (p.Cys174Arg)	6772	STAT1	HGNC:11362	Pathogenic	1	Aug 01, 2011	387906763	-	RCV000022991	MedGen:C3279990,OMIM:614162,Orphanet:ORPHA391487	Immunodeficiency 31C	germline	germline	GRCh38	NC_000002.12	2	190999647	190999647	A	G	2q32.2	no assertion criteria provided	1		N	OMIM Allelic Variant:600555.0013,UniProtKB (protein):P42224#VAR_065937	1	30088	Immunodeficiency	FIG4C
39044	single nucleotide variant	NM_007315.3(STAT1):c.494A>G (p.Asp165Gly)	6772	STAT1	HGNC:11362	Pathogenic	1	Aug 01, 2011	387906764	-	RCV000022992	MedGen:C3279990,OMIM:614162,Orphanet:ORPHA391487	Immunodeficiency 31C	germline	germline	GRCh37	NC_000002.11	2	191864399	191864399	T	C	2q32.2	no assertion criteria provided	1		N	OMIM Allelic Variant:600555.0014,UniProtKB (protein):P42224#VAR_065934	1	30089	Immunodeficiency	FIG4C
39044	single nucleotide variant	NM_007315.3(STAT1):c.494A>G (p.Asp165Gly)	6772	STAT1	HGNC:11362	Pathogenic	1	Aug 01, 2011	387906764	-	RCV000022992	MedGen:C3279990,OMIM:614162,Orphanet:ORPHA391487	Immunodeficiency 31C	germline	germline	GRCh38	NC_000002.12	2	190999673	190999673	T	C	2q32.2	no assertion criteria provided	1		N	OMIM Allelic Variant:600555.0014,UniProtKB (protein):P42224#VAR_065934	1	30089	Immunodeficiency	FIG4C
39045	single nucleotide variant	NM_007315.3(STAT1):c.862A>G (p.Thr288Ala)	6772	STAT1	HGNC:11362	Pathogenic	1	Aug 01, 2011	387906765	-	RCV000022993	MedGen:C3279990,OMIM:614162,Orphanet:ORPHA391487	Immunodeficiency 31C	germline	germline	GRCh37	NC_000002.11	2	191859869	191859869	T	C	2q32.2	no assertion criteria provided	1		N	OMIM Allelic Variant:600555.0015,UniProtKB (protein):P42224#VAR_065945	1	30090	Immunodeficiency	FIG4C
39045	single nucleotide variant	NM_007315.3(STAT1):c.862A>G (p.Thr288Ala)	6772	STAT1	HGNC:11362	Pathogenic	1	Aug 01, 2011	387906765	-	RCV000022993	MedGen:C3279990,OMIM:614162,Orphanet:ORPHA391487	Immunodeficiency 31C	germline	germline	GRCh38	NC_000002.12	2	190995143	190995143	T	C	2q32.2	no assertion criteria provided	1		N	OMIM Allelic Variant:600555.0015,UniProtKB (protein):P42224#VAR_065945	1	30090	Immunodeficiency	FIG4C
39046	single nucleotide variant	NM_007315.3(STAT1):c.508T>A (p.Tyr170Asn)	6772	STAT1	HGNC:11362	Pathogenic	1	Aug 01, 2011	387906766	-	RCV000022994	MedGen:C3279990,OMIM:614162,Orphanet:ORPHA391487	Immunodeficiency 31C	germline	germline	GRCh37	NC_000002.11	2	191864385	191864385	A	T	2q32.2	no assertion criteria provided	1		N	OMIM Allelic Variant:600555.0016,UniProtKB (protein):P42224#VAR_065936	1	30091	Immunodeficiency	FIG4C
39046	single nucleotide variant	NM_007315.3(STAT1):c.508T>A (p.Tyr170Asn)	6772	STAT1	HGNC:11362	Pathogenic	1	Aug 01, 2011	387906766	-	RCV000022994	MedGen:C3279990,OMIM:614162,Orphanet:ORPHA391487	Immunodeficiency 31C	germline	germline	GRCh38	NC_000002.12	2	190999659	190999659	A	T	2q32.2	no assertion criteria provided	1		N	OMIM Allelic Variant:600555.0016,UniProtKB (protein):P42224#VAR_065936	1	30091	Immunodeficiency	FIG4C
39047	single nucleotide variant	NM_007315.3(STAT1):c.493G>C (p.Asp165His)	6772	STAT1	HGNC:11362	Pathogenic	1	Aug 01, 2011	387906767	-	RCV000022995	MedGen:C3279990,OMIM:614162,Orphanet:ORPHA391487	Immunodeficiency 31C	germline	germline	GRCh37	NC_000002.11	2	191864400	191864400	C	G	2q32.2	no assertion criteria provided	1		N	OMIM Allelic Variant:600555.0017,UniProtKB (protein):P42224#VAR_065935	1	30092	Immunodeficiency	FIG4C
39047	single nucleotide variant	NM_007315.3(STAT1):c.493G>C (p.Asp165His)	6772	STAT1	HGNC:11362	Pathogenic	1	Aug 01, 2011	387906767	-	RCV000022995	MedGen:C3279990,OMIM:614162,Orphanet:ORPHA391487	Immunodeficiency 31C	germline	germline	GRCh38	NC_000002.12	2	190999674	190999674	C	G	2q32.2	no assertion criteria provided	1		N	OMIM Allelic Variant:600555.0017,UniProtKB (protein):P42224#VAR_065935	1	30092	Immunodeficiency	FIG4C
39048	single nucleotide variant	NM_007315.3(STAT1):c.606G>A (p.Met202Ile)	6772	STAT1	HGNC:11362	Pathogenic	1	Aug 01, 2011	1559019204	-	RCV000022996	MedGen:C3279990,OMIM:614162,Orphanet:ORPHA391487	Immunodeficiency 31C	germline	germline	GRCh37	NC_000002.11	2	191862970	191862970	C	T	2q32.2	no assertion criteria provided	1		N	OMIM Allelic Variant:600555.0018	1	30093	Immunodeficiency	FIG4C
39048	single nucleotide variant	NM_007315.3(STAT1):c.606G>A (p.Met202Ile)	6772	STAT1	HGNC:11362	Pathogenic	1	Aug 01, 2011	1559019204	-	RCV000022996	MedGen:C3279990,OMIM:614162,Orphanet:ORPHA391487	Immunodeficiency 31C	germline	germline	GRCh38	NC_000002.12	2	190998244	190998244	C	T	2q32.2	no assertion criteria provided	1		N	OMIM Allelic Variant:600555.0018	1	30093	Immunodeficiency	FIG4C
39049	single nucleotide variant	NM_007315.3(STAT1):c.812A>C (p.Gln271Pro)	6772	STAT1	HGNC:11362	Pathogenic	1	Aug 01, 2011	387906768	-	RCV000022997	MedGen:C3279990,OMIM:614162,Orphanet:ORPHA391487	Immunodeficiency 31C	germline	germline	GRCh37	NC_000002.11	2	191859919	191859919	T	G	2q32.2	no assertion criteria provided	1		N	OMIM Allelic Variant:600555.0019,UniProtKB (protein):P42224#VAR_065941	1	30094	Immunodeficiency	FIG4C
39049	single nucleotide variant	NM_007315.3(STAT1):c.812A>C (p.Gln271Pro)	6772	STAT1	HGNC:11362	Pathogenic	1	Aug 01, 2011	387906768	-	RCV000022997	MedGen:C3279990,OMIM:614162,Orphanet:ORPHA391487	Immunodeficiency 31C	germline	germline	GRCh38	NC_000002.12	2	190995193	190995193	T	G	2q32.2	no assertion criteria provided	1		N	OMIM Allelic Variant:600555.0019,UniProtKB (protein):P42224#VAR_065941	1	30094	Immunodeficiency	FIG4C
71460	single nucleotide variant	NM_002163.4(IRF8):c.322A>G (p.Lys108Glu)	3394	IRF8	HGNC:5358	Pathogenic	1	Sep 18, 2014	397514710	-	RCV000050229	MedGen:C4016741,OMIM:226990	Immunodeficiency 32b	germline	germline	GRCh37	NC_000016.9	16	85942743	85942743	A	G	16q24	no assertion criteria provided	1		N	OMIM Allelic Variant:601565.0001,UniProtKB (protein):Q02556#VAR_070085	1	56842	Immunodeficiency	FIG4C
71460	single nucleotide variant	NM_002163.4(IRF8):c.322A>G (p.Lys108Glu)	3394	IRF8	HGNC:5358	Pathogenic	1	Sep 18, 2014	397514710	-	RCV000050229	MedGen:C4016741,OMIM:226990	Immunodeficiency 32b	germline	germline	GRCh38	NC_000016.10	16	85909137	85909137	A	G	16q24.1	no assertion criteria provided	1		N	OMIM Allelic Variant:601565.0001,UniProtKB (protein):Q02556#VAR_070085	1	56842	Immunodeficiency	FIG4C
71461	single nucleotide variant	NM_002163.4(IRF8):c.238A>G (p.Thr80Ala)	3394	IRF8	HGNC:5358	Pathogenic	1	Jul 14, 2011	397514711	-	RCV000050230	MedGen:C3808589,OMIM:614893,Orphanet:ORPHA319600	Immunodeficiency 32a	germline	germline	GRCh37	NC_000016.9	16	85942659	85942659	A	G	16q24	no assertion criteria provided	1		N	OMIM Allelic Variant:601565.0002,UniProtKB (protein):Q02556#VAR_070084	1	56843	Immunodeficiency	FIG4C
71461	single nucleotide variant	NM_002163.4(IRF8):c.238A>G (p.Thr80Ala)	3394	IRF8	HGNC:5358	Pathogenic	1	Jul 14, 2011	397514711	-	RCV000050230	MedGen:C3808589,OMIM:614893,Orphanet:ORPHA319600	Immunodeficiency 32a	germline	germline	GRCh38	NC_000016.10	16	85909053	85909053	A	G	16q24.1	no assertion criteria provided	1		N	OMIM Allelic Variant:601565.0002,UniProtKB (protein):Q02556#VAR_070084	1	56843	Immunodeficiency	FIG4C
76651	duplication	NM_004509.4(SP110):c.319_325dup (p.Ser109fs)	3431	SP110	HGNC:5401	Pathogenic	1	Jul 03, 2013	397515569	-	RCV000055974	MedGen:C1856128,OMIM:235550	Hepatic venoocclusive disease with immunodeficiency	not provided	not provided	GRCh37	NC_000002.11	2	231077733	231077734	G	GAAGCACC	2q37.1	no assertion criteria provided	1		Y	-	1	65743	Immunodeficiency	FIG4C
76651	duplication	NM_004509.4(SP110):c.319_325dup (p.Ser109fs)	3431	SP110	HGNC:5401	Pathogenic	1	Jul 03, 2013	397515569	-	RCV000055974	MedGen:C1856128,OMIM:235550	Hepatic venoocclusive disease with immunodeficiency	not provided	not provided	GRCh38	NC_000002.12	2	230213018	230213019	G	GAAGCACC	2q37.1	no assertion criteria provided	1		Y	-	1	65743	Immunodeficiency	FIG4C
76652	deletion	NM_004509.4(SP110):c.373del (p.Thr125fs)	3431	SP110	HGNC:5401	Pathogenic	1	Jul 03, 2013	397515570	-	RCV000055975	MedGen:C1856128,OMIM:235550	Hepatic venoocclusive disease with immunodeficiency	not provided	not provided	GRCh37	NC_000002.11	2	231077686	231077686	GT	G	2q37.1	no assertion criteria provided	1		Y	-	1	65744	Immunodeficiency	FIG4C
76652	deletion	NM_004509.4(SP110):c.373del (p.Thr125fs)	3431	SP110	HGNC:5401	Pathogenic	1	Jul 03, 2013	397515570	-	RCV000055975	MedGen:C1856128,OMIM:235550	Hepatic venoocclusive disease with immunodeficiency	not provided	not provided	GRCh38	NC_000002.12	2	230212971	230212971	GT	G	2q37.1	no assertion criteria provided	1		Y	-	1	65744	Immunodeficiency	FIG4C
76655	duplication	NM_080424.2(SP110):c.667+1dup	3431	SP110	HGNC:5401	Pathogenic	1	Jan 12, 2017	397515571	-	RCV000055978	MedGen:C1856128,OMIM:235550	Hepatic venoocclusive disease with immunodeficiency	germline	germline	GRCh37	NC_000002.11	2	231077060	231077061	A	AC	2q37.1	no assertion criteria provided	1		Y	-	1	65747	Immunodeficiency	FIG4C
76655	duplication	NM_080424.2(SP110):c.667+1dup	3431	SP110	HGNC:5401	Pathogenic	1	Jan 12, 2017	397515571	-	RCV000055978	MedGen:C1856128,OMIM:235550	Hepatic venoocclusive disease with immunodeficiency	germline	germline	GRCh38	NC_000002.12	2	230212345	230212346	A	AC	2q37.1	no assertion criteria provided	1		Y	-	1	65747	Immunodeficiency	FIG4C
153735	single nucleotide variant	NM_007315.3(STAT1):c.537C>A (p.Asn179Lys)	6772	STAT1	HGNC:11362	Pathogenic	1	Sep 01, 2013	587777628	-	RCV000133513	MedGen:C3279990,OMIM:614162,Orphanet:ORPHA391487	Immunodeficiency 31C	germline	germline	GRCh37	NC_000002.11	2	191864356	191864356	G	T	2q32.2	no assertion criteria provided	1		N	OMIM Allelic Variant:600555.0020,UniProtKB (protein):P42224#VAR_075494	1	144004	Immunodeficiency	FIG4C
153735	single nucleotide variant	NM_007315.3(STAT1):c.537C>A (p.Asn179Lys)	6772	STAT1	HGNC:11362	Pathogenic	1	Sep 01, 2013	587777628	-	RCV000133513	MedGen:C3279990,OMIM:614162,Orphanet:ORPHA391487	Immunodeficiency 31C	germline	germline	GRCh38	NC_000002.12	2	190999630	190999630	G	T	2q32.2	no assertion criteria provided	1		N	OMIM Allelic Variant:600555.0020,UniProtKB (protein):P42224#VAR_075494	1	144004	Immunodeficiency	FIG4C
153736	single nucleotide variant	NM_007315.3(STAT1):c.854A>G (p.Gln285Arg)	6772	STAT1	HGNC:11362	Pathogenic	1	Sep 01, 2013	587777629	-	RCV000133514	MedGen:C3279990,OMIM:614162,Orphanet:ORPHA391487	Immunodeficiency 31C	germline	germline	GRCh37	NC_000002.11	2	191859877	191859877	T	C	2q32.2	no assertion criteria provided	1		N	OMIM Allelic Variant:600555.0021,UniProtKB (protein):P42224#VAR_075496	1	144005	Immunodeficiency	FIG4C
153736	single nucleotide variant	NM_007315.3(STAT1):c.854A>G (p.Gln285Arg)	6772	STAT1	HGNC:11362	Pathogenic	1	Sep 01, 2013	587777629	-	RCV000133514	MedGen:C3279990,OMIM:614162,Orphanet:ORPHA391487	Immunodeficiency 31C	germline	germline	GRCh38	NC_000002.12	2	190995151	190995151	T	C	2q32.2	no assertion criteria provided	1		N	OMIM Allelic Variant:600555.0021,UniProtKB (protein):P42224#VAR_075496	1	144005	Immunodeficiency	FIG4C
153737	single nucleotide variant	NM_007315.3(STAT1):c.1154C>T (p.Thr385Met)	6772	STAT1	HGNC:11362	Pathogenic	1	Nov 17, 2018	587777630	-	RCV000735320;RCV000735320;RCV000735313;RCV000735320;RCV000735320;RCV000735313;RCV000735320;RCV000735313;RCV000735320;RCV000133515;RCV000698604;RCV000698604;RCV000735313;RCV000698604;RCV000735313;RCV000735313;RCV000735313	Human Phenotype Ontology:HP:0002110,MedGen:C0006267,SNOMED CT:12295008;Human Phenotype Ontology:HP:0002028,MedGen:C0401151;Human Phenotype Ontology:HP:0009098,MedGen:C4024599;Human Phenotype Ontology:HP:0100543,MedGen:C0338656;Human Phenotype Ontology:HP:0005387,MedGen:C0494261;Human Phenotype Ontology:HP:0000750,MedGen:C0454644;Human Phenotype Ontology:HP:0001508,MedGen:C2315100;Human Phenotype …	Bronchiectasis;Chronic diarrhea;Chronic oral candidiasis;Cognitive impairment;Combined immunodeficiency;Delayed speech and language development;Failure to thrive;Hypothyroidism;Hypothyroidism;Immunodeficiency 31C;Immunodeficiency 31C;Immunodeficiency 31a;Liver abscess;Mycobacterial and viral infections, susceptibility to, autosomal recessive;Primary hypothyroidism;Severe T-cell immunodeficiency;S…	germline	germline	GRCh37	NC_000002.11	2	191851647	191851647	G	A	2q32.2	criteria provided, multiple submitters, no conflicts	3		N	OMIM Allelic Variant:600555.0022,UniProtKB (protein):P42224#VAR_075499	3	144006	Immunodeficiency	FIG4C
153737	single nucleotide variant	NM_007315.3(STAT1):c.1154C>T (p.Thr385Met)	6772	STAT1	HGNC:11362	Pathogenic	1	Nov 17, 2018	587777630	-	RCV000735320;RCV000735320;RCV000735313;RCV000735320;RCV000735320;RCV000735313;RCV000735320;RCV000735313;RCV000735320;RCV000133515;RCV000698604;RCV000698604;RCV000735313;RCV000698604;RCV000735313;RCV000735313;RCV000735313	Human Phenotype Ontology:HP:0002110,MedGen:C0006267,SNOMED CT:12295008;Human Phenotype Ontology:HP:0002028,MedGen:C0401151;Human Phenotype Ontology:HP:0009098,MedGen:C4024599;Human Phenotype Ontology:HP:0100543,MedGen:C0338656;Human Phenotype Ontology:HP:0005387,MedGen:C0494261;Human Phenotype Ontology:HP:0000750,MedGen:C0454644;Human Phenotype Ontology:HP:0001508,MedGen:C2315100;Human Phenotype …	Bronchiectasis;Chronic diarrhea;Chronic oral candidiasis;Cognitive impairment;Combined immunodeficiency;Delayed speech and language development;Failure to thrive;Hypothyroidism;Hypothyroidism;Immunodeficiency 31C;Immunodeficiency 31C;Immunodeficiency 31a;Liver abscess;Mycobacterial and viral infections, susceptibility to, autosomal recessive;Primary hypothyroidism;Severe T-cell immunodeficiency;S…	germline	germline	GRCh38	NC_000002.12	2	190986921	190986921	G	A	2q32.2	criteria provided, multiple submitters, no conflicts	3		N	OMIM Allelic Variant:600555.0022,UniProtKB (protein):P42224#VAR_075499	3	144006	Immunodeficiency	FIG4C
165689	single nucleotide variant	NM_007315.3(STAT1):c.2018A>G (p.Lys673Arg)	6772	STAT1	HGNC:11362	Pathogenic	1	Sep 01, 2012	587777704	-	RCV000144040	MedGen:C4013950,OMIM:614892,Orphanet:ORPHA319595	Immunodeficiency 31a	germline	germline	GRCh37	NC_000002.11	2	191841607	191841607	T	C	2q32.2	no assertion criteria provided	1		N	OMIM Allelic Variant:600555.0023,UniProtKB (protein):P42224#VAR_068714	1	155907	Immunodeficiency	FIG4C
165689	single nucleotide variant	NM_007315.3(STAT1):c.2018A>G (p.Lys673Arg)	6772	STAT1	HGNC:11362	Pathogenic	1	Sep 01, 2012	587777704	-	RCV000144040	MedGen:C4013950,OMIM:614892,Orphanet:ORPHA319595	Immunodeficiency 31a	germline	germline	GRCh38	NC_000002.12	2	190976881	190976881	T	C	2q32.2	no assertion criteria provided	1		N	OMIM Allelic Variant:600555.0023,UniProtKB (protein):P42224#VAR_068714	1	155907	Immunodeficiency	FIG4C
165690	single nucleotide variant	NM_007315.3(STAT1):c.1909A>G (p.Lys637Glu)	6772	STAT1	HGNC:11362	Pathogenic	1	Sep 01, 2012	587777705	-	RCV000144041	MedGen:C4013950,OMIM:614892,Orphanet:ORPHA319595	Immunodeficiency 31a	germline	germline	GRCh37	NC_000002.11	2	191841716	191841716	T	C	2q32.2	no assertion criteria provided	1		N	OMIM Allelic Variant:600555.0024,UniProtKB (protein):P42224#VAR_068713	1	155908	Immunodeficiency	FIG4C
165690	single nucleotide variant	NM_007315.3(STAT1):c.1909A>G (p.Lys637Glu)	6772	STAT1	HGNC:11362	Pathogenic	1	Sep 01, 2012	587777705	-	RCV000144041	MedGen:C4013950,OMIM:614892,Orphanet:ORPHA319595	Immunodeficiency 31a	germline	germline	GRCh38	NC_000002.12	2	190976990	190976990	T	C	2q32.2	no assertion criteria provided	1		N	OMIM Allelic Variant:600555.0024,UniProtKB (protein):P42224#VAR_068713	1	155908	Immunodeficiency	FIG4C
170197	single nucleotide variant	NM_007315.3(STAT1):c.820C>G (p.Arg274Gly)	6772	STAT1	HGNC:11362	Likely pathogenic	1	Jul 19, 2018	387906758	-	RCV000148020;RCV000702712;RCV000702712;RCV000702712	MedGen:C3279990,OMIM:614162,Orphanet:ORPHA391487;MedGen:C3279990,OMIM:614162,Orphanet:ORPHA391487;MedGen:C4013950,OMIM:614892,Orphanet:ORPHA319595;MedGen:C3151088,OMIM:613796	Immunodeficiency 31C;Immunodeficiency 31C;Immunodeficiency 31a;Mycobacterial and viral infections, susceptibility to, autosomal recessive	germline	germline	GRCh38	NC_000002.12	2	190995185	190995185	G	C	2q32.2	criteria provided, single submitter	2		N	OMIM Allelic Variant:600555.0025	3	160354	Immunodeficiency	FIG4C
170197	single nucleotide variant	NM_007315.3(STAT1):c.820C>G (p.Arg274Gly)	6772	STAT1	HGNC:11362	Likely pathogenic	1	Jul 19, 2018	387906758	-	RCV000148020;RCV000702712;RCV000702712;RCV000702712	MedGen:C3279990,OMIM:614162,Orphanet:ORPHA391487;MedGen:C3279990,OMIM:614162,Orphanet:ORPHA391487;MedGen:C4013950,OMIM:614892,Orphanet:ORPHA319595;MedGen:C3151088,OMIM:613796	Immunodeficiency 31C;Immunodeficiency 31C;Immunodeficiency 31a;Mycobacterial and viral infections, susceptibility to, autosomal recessive	germline	germline	GRCh37	NC_000002.11	2	191859911	191859911	G	C	2q32.2	criteria provided, single submitter	2		N	OMIM Allelic Variant:600555.0025	3	160354	Immunodeficiency	FIG4C
171288	single nucleotide variant	NM_005101.4(ISG15):c.379G>T (p.Glu127Ter)	9636	ISG15	HGNC:4053	Pathogenic	1	Jan 01, 2015	672601312	-	RCV000148988	MedGen:C4015293,OMIM:616126,Orphanet:ORPHA319563	Immunodeficiency 38 with basal ganglia calcification	germline	germline	GRCh37	NC_000001.10	1	949739	949739	G	T	1p36.33	no assertion criteria provided	1		N	OMIM Allelic Variant:147571.0001	1	161454	Immunodeficiency	FIG4C
171288	single nucleotide variant	NM_005101.4(ISG15):c.379G>T (p.Glu127Ter)	9636	ISG15	HGNC:4053	Pathogenic	1	Jan 01, 2015	672601312	-	RCV000148988	MedGen:C4015293,OMIM:616126,Orphanet:ORPHA319563	Immunodeficiency 38 with basal ganglia calcification	germline	germline	GRCh38	NC_000001.11	1	1014359	1014359	G	T	1p36.33	no assertion criteria provided	1		N	OMIM Allelic Variant:147571.0001	1	161454	Immunodeficiency	FIG4C
171289	duplication	NM_005101.4(ISG15):c.339dup (p.Leu114fs)	9636	ISG15	HGNC:4053	Pathogenic	1	Jan 01, 2015	672601345	-	RCV000148989	MedGen:C4015293,OMIM:616126,Orphanet:ORPHA319563	Immunodeficiency 38 with basal ganglia calcification	germline	germline	GRCh37	NC_000001.10	1	949696	949697	C	CG	1p36.33	no assertion criteria provided	1		N	OMIM Allelic Variant:147571.0002	1	161455	Immunodeficiency	FIG4C
171289	duplication	NM_005101.4(ISG15):c.339dup (p.Leu114fs)	9636	ISG15	HGNC:4053	Pathogenic	1	Jan 01, 2015	672601345	-	RCV000148989	MedGen:C4015293,OMIM:616126,Orphanet:ORPHA319563	Immunodeficiency 38 with basal ganglia calcification	germline	germline	GRCh38	NC_000001.11	1	1014316	1014317	C	CG	1p36.33	no assertion criteria provided	1		N	OMIM Allelic Variant:147571.0002	1	161455	Immunodeficiency	FIG4C
181485	single nucleotide variant	NM_005101.4(ISG15):c.163C>T (p.Gln55Ter)	9636	ISG15	HGNC:4053	Pathogenic	1	Jan 01, 2015	786201005	-	RCV000162196	MedGen:C4015293,OMIM:616126,Orphanet:ORPHA319563	Immunodeficiency 38 with basal ganglia calcification	germline	germline	GRCh38	NC_000001.11	1	1014143	1014143	C	T	1p36.33	no assertion criteria provided	1		N	OMIM Allelic Variant:147571.0003	1	183381	Immunodeficiency	FIG4C
181485	single nucleotide variant	NM_005101.4(ISG15):c.163C>T (p.Gln55Ter)	9636	ISG15	HGNC:4053	Pathogenic	1	Jan 01, 2015	786201005	-	RCV000162196	MedGen:C4015293,OMIM:616126,Orphanet:ORPHA319563	Immunodeficiency 38 with basal ganglia calcification	germline	germline	GRCh37	NC_000001.10	1	949523	949523	C	T	1p36.33	no assertion criteria provided	1		N	OMIM Allelic Variant:147571.0003	1	183381	Immunodeficiency	FIG4C
187109	single nucleotide variant	NM_004509.4(SP110):c.877A>T (p.Lys293Ter)	3431	SP110	HGNC:5401	Likely pathogenic	1	Jan 27, 2014	199845488	-	RCV000169676	MedGen:C1856128,OMIM:235550	Hepatic venoocclusive disease with immunodeficiency	germline	germline	GRCh37	NC_000002.11	2	231072727	231072727	T	A	2q37.1	criteria provided, single submitter	1		N	-	2	189244	Immunodeficiency	FIG4C
187109	single nucleotide variant	NM_004509.4(SP110):c.877A>T (p.Lys293Ter)	3431	SP110	HGNC:5401	Likely pathogenic	1	Jan 27, 2014	199845488	-	RCV000169676	MedGen:C1856128,OMIM:235550	Hepatic venoocclusive disease with immunodeficiency	germline	germline	GRCh38	NC_000002.12	2	230208012	230208012	T	A	2q37.1	criteria provided, single submitter	1		N	-	2	189244	Immunodeficiency	FIG4C
188066	single nucleotide variant	NM_001572.5(IRF7):c.1228T>G (p.Phe410Val)	3665	IRF7	HGNC:6122	Pathogenic	1	Apr 24, 2015	786205223	-	RCV000170460	MedGen:C4225358,OMIM:616345	Immunodeficiency 39	germline	germline	GRCh38	NC_000011.10	11	613215	613215	A	C	11p15.5	no assertion criteria provided	1		N	OMIM Allelic Variant:605047.0001,UniProtKB (protein):Q92985#VAR_073779	1	190237	Immunodeficiency	FIG4C
188066	single nucleotide variant	NM_001572.5(IRF7):c.1228T>G (p.Phe410Val)	3665	IRF7	HGNC:6122	Pathogenic	1	Apr 24, 2015	786205223	-	RCV000170460	MedGen:C4225358,OMIM:616345	Immunodeficiency 39	germline	germline	GRCh37	NC_000011.9	11	613215	613215	A	C	11p15.5	no assertion criteria provided	1		N	OMIM Allelic Variant:605047.0001,UniProtKB (protein):Q92985#VAR_073779	1	190237	Immunodeficiency	FIG4C
188067	single nucleotide variant	NM_001572.5(IRF7):c.1261C>T (p.Gln421Ter)	3665	IRF7	HGNC:6122	Pathogenic	1	Apr 24, 2015	375323253	-	RCV000170461	MedGen:C4225358,OMIM:616345	Immunodeficiency 39	germline	germline	GRCh38	NC_000011.10	11	613094	613094	G	A	11p15.5	no assertion criteria provided	1		N	OMIM Allelic Variant:605047.0002	1	190238	Immunodeficiency	FIG4C
188067	single nucleotide variant	NM_001572.5(IRF7):c.1261C>T (p.Gln421Ter)	3665	IRF7	HGNC:6122	Pathogenic	1	Apr 24, 2015	375323253	-	RCV000170461	MedGen:C4225358,OMIM:616345	Immunodeficiency 39	germline	germline	GRCh37	NC_000011.9	11	613094	613094	G	A	11p15.5	no assertion criteria provided	1		N	OMIM Allelic Variant:605047.0002	1	190238	Immunodeficiency	FIG4C
204402	single nucleotide variant	NM_139266.2(STAT1):c.832A>G (p.Lys278Glu)	6772	STAT1	HGNC:11362	Pathogenic	1	Nov 15, 2014	863223398	-	RCV000190349	MedGen:C3279990,OMIM:614162,Orphanet:ORPHA391487	Immunodeficiency 31C	germline	germline	GRCh37	NC_000002.11	2	191859899	191859899	T	C	2q32.2	no assertion criteria provided	1		N	OMIM Allelic Variant:600555.0026,UniProtKB (protein):P42224#VAR_075495	1	208141	Immunodeficiency	FIG4C
204402	single nucleotide variant	NM_139266.2(STAT1):c.832A>G (p.Lys278Glu)	6772	STAT1	HGNC:11362	Pathogenic	1	Nov 15, 2014	863223398	-	RCV000190349	MedGen:C3279990,OMIM:614162,Orphanet:ORPHA391487	Immunodeficiency 31C	germline	germline	GRCh38	NC_000002.12	2	190995173	190995173	T	C	2q32.2	no assertion criteria provided	1		N	OMIM Allelic Variant:600555.0026,UniProtKB (protein):P42224#VAR_075495	1	208141	Immunodeficiency	FIG4C
204403	single nucleotide variant	NM_007315.3(STAT1):c.1151G>A (p.Gly384Asp)	6772	STAT1	HGNC:11362	Pathogenic	1	Nov 15, 2014	796065052	-	RCV000190350	MedGen:C3279990,OMIM:614162,Orphanet:ORPHA391487	Immunodeficiency 31C	germline	germline	GRCh38	NC_000002.12	2	190986924	190986924	C	T	2q32.2	no assertion criteria provided	1		N	OMIM Allelic Variant:600555.0027,UniProtKB (protein):P42224#VAR_075498	1	208142	Immunodeficiency	FIG4C
204403	single nucleotide variant	NM_007315.3(STAT1):c.1151G>A (p.Gly384Asp)	6772	STAT1	HGNC:11362	Pathogenic	1	Nov 15, 2014	796065052	-	RCV000190350	MedGen:C3279990,OMIM:614162,Orphanet:ORPHA391487	Immunodeficiency 31C	germline	germline	GRCh37	NC_000002.11	2	191851650	191851650	C	T	2q32.2	no assertion criteria provided	1		N	OMIM Allelic Variant:600555.0027,UniProtKB (protein):P42224#VAR_075498	1	208142	Immunodeficiency	FIG4C
205277	single nucleotide variant	NM_005419.4(STAT2):c.989G>A (p.Arg330Gln)	6773	STAT2	HGNC:11363	Uncertain significance	0	Aug 26, 2018	149666262	-	RCV000791837;RCV000190677	MedGen:C4225260,OMIM:616636;MeSH:D030342,MedGen:C0950123	Immunodeficiency 44;Inborn genetic diseases	germline	germline	GRCh37	NC_000012.11	12	56744927	56744927	C	T	12q13.3	criteria provided, multiple submitters, no conflicts	2		N	-	2	208666	Immunodeficiency	FIG4C
205277	single nucleotide variant	NM_005419.4(STAT2):c.989G>A (p.Arg330Gln)	6773	STAT2	HGNC:11363	Uncertain significance	0	Aug 26, 2018	149666262	-	RCV000791837;RCV000190677	MedGen:C4225260,OMIM:616636;MeSH:D030342,MedGen:C0950123	Immunodeficiency 44;Inborn genetic diseases	germline	germline	GRCh38	NC_000012.12	12	56351143	56351143	C	T	12q13.3	criteria provided, multiple submitters, no conflicts	2		N	-	2	208666	Immunodeficiency	FIG4C
214788	single nucleotide variant	NM_005419.4(STAT2):c.381+5G>C	6773	STAT2	HGNC:11363	Pathogenic	1	Feb 19, 2013	281874770	-	RCV000202375	MedGen:C4225260,OMIM:616636	Immunodeficiency 44	germline	germline	GRCh38	NC_000012.12	12	56355703	56355703	C	G	12q13.3	no assertion criteria provided	1		N	OMIM Allelic Variant:600556.0001	1	218140	Immunodeficiency	FIG4C
214788	single nucleotide variant	NM_005419.4(STAT2):c.381+5G>C	6773	STAT2	HGNC:11363	Pathogenic	1	Feb 19, 2013	281874770	-	RCV000202375	MedGen:C4225260,OMIM:616636	Immunodeficiency 44	germline	germline	GRCh37	NC_000012.11	12	56749487	56749487	C	G	12q13.3	no assertion criteria provided	1		N	OMIM Allelic Variant:600556.0001	1	218140	Immunodeficiency	FIG4C
214789	single nucleotide variant	NM_005419.4(STAT2):c.1836C>A (p.Cys612Ter)	6773	STAT2	HGNC:11363	Pathogenic	1	Oct 01, 2015	781522558	-	RCV000202385	MedGen:C4225260,OMIM:616636	Immunodeficiency 44	germline	germline	GRCh37	NC_000012.11	12	56740628	56740628	G	T	12q13.3	no assertion criteria provided	1		N	OMIM Allelic Variant:600556.0002	1	218141	Immunodeficiency	FIG4C
214789	single nucleotide variant	NM_005419.4(STAT2):c.1836C>A (p.Cys612Ter)	6773	STAT2	HGNC:11363	Pathogenic	1	Oct 01, 2015	781522558	-	RCV000202385	MedGen:C4225260,OMIM:616636	Immunodeficiency 44	germline	germline	GRCh38	NC_000012.12	12	56346844	56346844	G	T	12q13.3	no assertion criteria provided	1		N	OMIM Allelic Variant:600556.0002	1	218141	Immunodeficiency	FIG4C
214807	deletion	NM_207585.2(IFNAR2):c.311del (p.Glu104fs)	3455	IFNAR2	HGNC:5433	Pathogenic	1	Sep 30, 2015	775739391	-	RCV000202387	MedGen:C4225252,OMIM:616669	Immunodeficiency 45	germline	germline	GRCh37	NC_000021.8	21	34619112	34619112	GA	G	21q22.11	no assertion criteria provided	1		N	OMIM Allelic Variant:602376.0002	1	218160	Immunodeficiency	FIG4C
214807	deletion	NM_207585.2(IFNAR2):c.311del (p.Glu104fs)	3455	IFNAR2	HGNC:5433	Pathogenic	1	Sep 30, 2015	775739391	-	RCV000202387	MedGen:C4225252,OMIM:616669	Immunodeficiency 45	germline	germline	GRCh38	NC_000021.9	21	33246807	33246807	GA	G	21q22.11	no assertion criteria provided	1		N	OMIM Allelic Variant:602376.0002	1	218160	Immunodeficiency	FIG4C
246906	single nucleotide variant	NM_007315.3(STAT1):c.1222-5T>C	6772	STAT1	HGNC:11362	Conflicting interpretations of pathogenicity	0	Feb 15, 2019	191364028	-	RCV000316458;RCV000768097;RCV000768097;RCV000768097;RCV000960522;RCV000238853	MedGen:CN239224;MedGen:C3279990,OMIM:614162,Orphanet:ORPHA391487;MedGen:C4013950,OMIM:614892,Orphanet:ORPHA319595;MedGen:C3151088,OMIM:613796;MedGen:CN517202;MedGen:CN169374	Familial Atypical Mycobacteriosis, Autosomal Dominant;Immunodeficiency 31C;Immunodeficiency 31a;Mycobacterial and viral infections, susceptibility to, autosomal recessive	germline;unknown	germline	GRCh37	NC_000002.11	2	191850391	191850391	A	G	2q32.2	criteria provided, conflicting interpretations	4		N	-	2	252674	Immunodeficiency	FIG4C
246906	single nucleotide variant	NM_007315.3(STAT1):c.1222-5T>C	6772	STAT1	HGNC:11362	Conflicting interpretations of pathogenicity	0	Feb 15, 2019	191364028	-	RCV000316458;RCV000768097;RCV000768097;RCV000768097;RCV000960522;RCV000238853	MedGen:CN239224;MedGen:C3279990,OMIM:614162,Orphanet:ORPHA391487;MedGen:C4013950,OMIM:614892,Orphanet:ORPHA319595;MedGen:C3151088,OMIM:613796;MedGen:CN517202;MedGen:CN169374	Familial Atypical Mycobacteriosis, Autosomal Dominant;Immunodeficiency 31C;Immunodeficiency 31a;Mycobacterial and viral infections, susceptibility to, autosomal recessive	germline;unknown	germline	GRCh38	NC_000002.12	2	190985665	190985665	A	G	2q32.2	criteria provided, conflicting interpretations	4		N	-	2	252674	Immunodeficiency	FIG4C
283707	single nucleotide variant	NM_007315.3(STAT1):c.722G>A (p.Arg241Gln)	6772	STAT1	HGNC:11362	Conflicting interpretations of pathogenicity	0	Dec 26, 2018	146273341	-	RCV000364320;RCV000820516;RCV000820516;RCV000820516	MedGen:CN239224;MedGen:C3279990,OMIM:614162,Orphanet:ORPHA391487;MedGen:C4013950,OMIM:614892,Orphanet:ORPHA319595;MedGen:C3151088,OMIM:613796	Familial Atypical Mycobacteriosis, Autosomal Dominant;Immunodeficiency 31C;Immunodeficiency 31a;Mycobacterial and viral infections, susceptibility to, autosomal recessive	germline	germline	GRCh37	NC_000002.11	2	191862645	191862645	C	T	2q32.2	criteria provided, conflicting interpretations	2		N	-	2	333286	Immunodeficiency	FIG4C
283707	single nucleotide variant	NM_007315.3(STAT1):c.722G>A (p.Arg241Gln)	6772	STAT1	HGNC:11362	Conflicting interpretations of pathogenicity	0	Dec 26, 2018	146273341	-	RCV000364320;RCV000820516;RCV000820516;RCV000820516	MedGen:CN239224;MedGen:C3279990,OMIM:614162,Orphanet:ORPHA391487;MedGen:C4013950,OMIM:614892,Orphanet:ORPHA319595;MedGen:C3151088,OMIM:613796	Familial Atypical Mycobacteriosis, Autosomal Dominant;Immunodeficiency 31C;Immunodeficiency 31a;Mycobacterial and viral infections, susceptibility to, autosomal recessive	germline	germline	GRCh38	NC_000002.12	2	190997919	190997919	C	T	2q32.2	criteria provided, conflicting interpretations	2		N	-	2	333286	Immunodeficiency	FIG4C
285197	duplication	NM_004509.4(SP110):c.*205_*206dup	3431	SP110	HGNC:5401	Uncertain significance	0	Jun 14, 2016	1553839905	-	RCV000287953	MedGen:C1856128,OMIM:235550	Hepatic venoocclusive disease with immunodeficiency	germline	germline	GRCh38	NC_000002.12	2	230168917	230168918	A	ATT	2q37.1	criteria provided, single submitter	1		N	-	2	334886	Immunodeficiency	FIG4C
285197	duplication	NM_004509.4(SP110):c.*205_*206dup	3431	SP110	HGNC:5401	Uncertain significance	0	Jun 14, 2016	1553839905	-	RCV000287953	MedGen:C1856128,OMIM:235550	Hepatic venoocclusive disease with immunodeficiency	germline	germline	GRCh37	NC_000002.11	2	231033633	231033634	A	ATT	2q37.1	criteria provided, single submitter	1		N	-	2	334886	Immunodeficiency	FIG4C
285199	single nucleotide variant	NM_004509.4(SP110):c.1200C>T (p.Asp400=)	3431	SP110	HGNC:5401	Conflicting interpretations of pathogenicity	0	Sep 22, 2018	115361843	-	RCV000378214;RCV000882608	MedGen:C1856128,OMIM:235550;MedGen:CN517202	Hepatic venoocclusive disease with immunodeficiency	germline	germline	GRCh38	NC_000002.12	2	230186073	230186073	G	A	2q37.1	criteria provided, conflicting interpretations	2		N	-	2	334905	Immunodeficiency	FIG4C
285199	single nucleotide variant	NM_004509.4(SP110):c.1200C>T (p.Asp400=)	3431	SP110	HGNC:5401	Conflicting interpretations of pathogenicity	0	Sep 22, 2018	115361843	-	RCV000378214;RCV000882608	MedGen:C1856128,OMIM:235550;MedGen:CN517202	Hepatic venoocclusive disease with immunodeficiency	germline	germline	GRCh37	NC_000002.11	2	231050789	231050789	G	A	2q37.1	criteria provided, conflicting interpretations	2		N	-	2	334905	Immunodeficiency	FIG4C
285206	single nucleotide variant	NM_004509.4(SP110):c.900G>A (p.Gly300=)	3431	SP110	HGNC:5401	Uncertain significance	0	Jun 14, 2016	886055765	-	RCV000280283	MedGen:C1856128,OMIM:235550	Hepatic venoocclusive disease with immunodeficiency	germline	germline	GRCh38	NC_000002.12	2	230202727	230202727	C	T	2q37.1	criteria provided, single submitter	1		N	-	2	334908	Immunodeficiency	FIG4C
285206	single nucleotide variant	NM_004509.4(SP110):c.900G>A (p.Gly300=)	3431	SP110	HGNC:5401	Uncertain significance	0	Jun 14, 2016	886055765	-	RCV000280283	MedGen:C1856128,OMIM:235550	Hepatic venoocclusive disease with immunodeficiency	germline	germline	GRCh37	NC_000002.11	2	231067443	231067443	C	T	2q37.1	criteria provided, single submitter	1		N	-	2	334908	Immunodeficiency	FIG4C
285213	single nucleotide variant	NM_004509.4(SP110):c.237T>G (p.Ser79=)	3431	SP110	HGNC:5401	Uncertain significance	0	Jun 14, 2016	202135641	-	RCV000360626	MedGen:C1856128,OMIM:235550	Hepatic venoocclusive disease with immunodeficiency	germline	germline	GRCh38	NC_000002.12	2	230215029	230215029	A	C	2q37.1	criteria provided, single submitter	1		N	-	2	334919	Immunodeficiency	FIG4C
285213	single nucleotide variant	NM_004509.4(SP110):c.237T>G (p.Ser79=)	3431	SP110	HGNC:5401	Uncertain significance	0	Jun 14, 2016	202135641	-	RCV000360626	MedGen:C1856128,OMIM:235550	Hepatic venoocclusive disease with immunodeficiency	germline	germline	GRCh37	NC_000002.11	2	231079744	231079744	A	C	2q37.1	criteria provided, single submitter	1		N	-	2	334919	Immunodeficiency	FIG4C
285871	single nucleotide variant	NM_004509.4(SP110):c.2066C>G (p.Pro689Arg)	3431	SP110	HGNC:5401	Uncertain significance	0	Mar 01, 2018	200225863	-	RCV000284439;RCV000997697	MedGen:C1856128,OMIM:235550;MedGen:CN517202	Hepatic venoocclusive disease with immunodeficiency	germline	germline	GRCh38	NC_000002.12	2	230169128	230169128	G	C	2q37.1	criteria provided, multiple submitters, no conflicts	2		N	-	2	334889	Immunodeficiency	FIG4C
285871	single nucleotide variant	NM_004509.4(SP110):c.2066C>G (p.Pro689Arg)	3431	SP110	HGNC:5401	Uncertain significance	0	Mar 01, 2018	200225863	-	RCV000284439;RCV000997697	MedGen:C1856128,OMIM:235550;MedGen:CN517202	Hepatic venoocclusive disease with immunodeficiency	germline	germline	GRCh37	NC_000002.11	2	231033844	231033844	G	C	2q37.1	criteria provided, multiple submitters, no conflicts	2		N	-	2	334889	Immunodeficiency	FIG4C
285872	single nucleotide variant	NM_004509.4(SP110):c.2050G>A (p.Gly684Ser)	3431	SP110	HGNC:5401	Uncertain significance	0	Jun 14, 2016	181058279	-	RCV000339429	MedGen:C1856128,OMIM:235550	Hepatic venoocclusive disease with immunodeficiency	germline	germline	GRCh37	NC_000002.11	2	231033860	231033860	C	T	2q37.1	criteria provided, single submitter	1		N	-	2	334890	Immunodeficiency	FIG4C
285872	single nucleotide variant	NM_004509.4(SP110):c.2050G>A (p.Gly684Ser)	3431	SP110	HGNC:5401	Uncertain significance	0	Jun 14, 2016	181058279	-	RCV000339429	MedGen:C1856128,OMIM:235550	Hepatic venoocclusive disease with immunodeficiency	germline	germline	GRCh38	NC_000002.12	2	230169144	230169144	C	T	2q37.1	criteria provided, single submitter	1		N	-	2	334890	Immunodeficiency	FIG4C
285874	single nucleotide variant	NM_004509.4(SP110):c.1173G>A (p.Val391=)	3431	SP110	HGNC:5401	Uncertain significance	0	Jun 14, 2016	886055764	-	RCV000264938	MedGen:C1856128,OMIM:235550	Hepatic venoocclusive disease with immunodeficiency	germline	germline	GRCh38	NC_000002.12	2	230186100	230186100	C	T	2q37.1	criteria provided, single submitter	1		N	-	2	334906	Immunodeficiency	FIG4C
285874	single nucleotide variant	NM_004509.4(SP110):c.1173G>A (p.Val391=)	3431	SP110	HGNC:5401	Uncertain significance	0	Jun 14, 2016	886055764	-	RCV000264938	MedGen:C1856128,OMIM:235550	Hepatic venoocclusive disease with immunodeficiency	germline	germline	GRCh37	NC_000002.11	2	231050816	231050816	C	T	2q37.1	criteria provided, single submitter	1		N	-	2	334906	Immunodeficiency	FIG4C
286372	single nucleotide variant	NM_007315.3(STAT1):c.796G>A (p.Val266Ile)	6772	STAT1	HGNC:11362	Conflicting interpretations of pathogenicity	1	May 28, 2019	41473544	-	RCV000306320;RCV000539213;RCV000539213;RCV000585895;RCV000539213;RCV000986961;RCV000762307	MedGen:CN239224;MedGen:C3279990,OMIM:614162,Orphanet:ORPHA391487;MedGen:C4013950,OMIM:614892,Orphanet:ORPHA319595;MedGen:C4013950,OMIM:614892,Orphanet:ORPHA319595;MedGen:C3151088,OMIM:613796;MedGen:C3151088,OMIM:613796;MedGen:CN517202	Familial Atypical Mycobacteriosis, Autosomal Dominant;Immunodeficiency 31C;Immunodeficiency 31a;Immunodeficiency 31a;Mycobacterial and viral infections, susceptibility to, autosomal recessive;Mycobacterial and viral infections, susceptibility to, autosomal recessive	germline;unknown	germline	GRCh37	NC_000002.11	2	191859935	191859935	C	T	2q32.2	criteria provided, conflicting interpretations	6		N	OMIM Allelic Variant:600555.0028	3	333285	Immunodeficiency	FIG4C
286372	single nucleotide variant	NM_007315.3(STAT1):c.796G>A (p.Val266Ile)	6772	STAT1	HGNC:11362	Conflicting interpretations of pathogenicity	1	May 28, 2019	41473544	-	RCV000306320;RCV000539213;RCV000539213;RCV000585895;RCV000539213;RCV000986961;RCV000762307	MedGen:CN239224;MedGen:C3279990,OMIM:614162,Orphanet:ORPHA391487;MedGen:C4013950,OMIM:614892,Orphanet:ORPHA319595;MedGen:C4013950,OMIM:614892,Orphanet:ORPHA319595;MedGen:C3151088,OMIM:613796;MedGen:C3151088,OMIM:613796;MedGen:CN517202	Familial Atypical Mycobacteriosis, Autosomal Dominant;Immunodeficiency 31C;Immunodeficiency 31a;Immunodeficiency 31a;Mycobacterial and viral infections, susceptibility to, autosomal recessive;Mycobacterial and viral infections, susceptibility to, autosomal recessive	germline;unknown	germline	GRCh38	NC_000002.12	2	190995209	190995209	C	T	2q32.2	criteria provided, conflicting interpretations	6		N	OMIM Allelic Variant:600555.0028	3	333285	Immunodeficiency	FIG4C
286374	single nucleotide variant	NM_007315.3(STAT1):c.274-4C>G	6772	STAT1	HGNC:11362	Uncertain significance	0	Oct 11, 2018	377209172	-	RCV000333015;RCV000808379;RCV000808379;RCV000808379	MedGen:CN239224;MedGen:C3279990,OMIM:614162,Orphanet:ORPHA391487;MedGen:C4013950,OMIM:614892,Orphanet:ORPHA319595;MedGen:C3151088,OMIM:613796	Familial Atypical Mycobacteriosis, Autosomal Dominant;Immunodeficiency 31C;Immunodeficiency 31a;Mycobacterial and viral infections, susceptibility to, autosomal recessive	germline;maternal	germline	GRCh38	NC_000002.12	2	191007665	191007665	G	C	2q32.2	criteria provided, multiple submitters, no conflicts	3		N	-	2	333291	Immunodeficiency	FIG4C
286374	single nucleotide variant	NM_007315.3(STAT1):c.274-4C>G	6772	STAT1	HGNC:11362	Uncertain significance	0	Oct 11, 2018	377209172	-	RCV000333015;RCV000808379;RCV000808379;RCV000808379	MedGen:CN239224;MedGen:C3279990,OMIM:614162,Orphanet:ORPHA391487;MedGen:C4013950,OMIM:614892,Orphanet:ORPHA319595;MedGen:C3151088,OMIM:613796	Familial Atypical Mycobacteriosis, Autosomal Dominant;Immunodeficiency 31C;Immunodeficiency 31a;Mycobacterial and viral infections, susceptibility to, autosomal recessive	germline;maternal	germline	GRCh37	NC_000002.11	2	191872391	191872391	G	C	2q32.2	criteria provided, multiple submitters, no conflicts	3		N	-	2	333291	Immunodeficiency	FIG4C
286717	single nucleotide variant	NM_007315.3(STAT1):c.1632+6G>A	6772	STAT1	HGNC:11362	Conflicting interpretations of pathogenicity	0	Jan 09, 2019	185216067	-	RCV000270500;RCV000695283;RCV000695283;RCV000695283	MedGen:CN239224;MedGen:C3279990,OMIM:614162,Orphanet:ORPHA391487;MedGen:C4013950,OMIM:614892,Orphanet:ORPHA319595;MedGen:C3151088,OMIM:613796	Familial Atypical Mycobacteriosis, Autosomal Dominant;Immunodeficiency 31C;Immunodeficiency 31a;Mycobacterial and viral infections, susceptibility to, autosomal recessive	germline	germline	GRCh38	NC_000002.12	2	190980614	190980614	C	T	2q32.2	criteria provided, conflicting interpretations	2		N	-	2	333271	Immunodeficiency	FIG4C
286717	single nucleotide variant	NM_007315.3(STAT1):c.1632+6G>A	6772	STAT1	HGNC:11362	Conflicting interpretations of pathogenicity	0	Jan 09, 2019	185216067	-	RCV000270500;RCV000695283;RCV000695283;RCV000695283	MedGen:CN239224;MedGen:C3279990,OMIM:614162,Orphanet:ORPHA391487;MedGen:C4013950,OMIM:614892,Orphanet:ORPHA319595;MedGen:C3151088,OMIM:613796	Familial Atypical Mycobacteriosis, Autosomal Dominant;Immunodeficiency 31C;Immunodeficiency 31a;Mycobacterial and viral infections, susceptibility to, autosomal recessive	germline	germline	GRCh37	NC_000002.11	2	191845340	191845340	C	T	2q32.2	criteria provided, conflicting interpretations	2		N	-	2	333271	Immunodeficiency	FIG4C
288158	single nucleotide variant	NM_004509.4(SP110):c.1982T>C (p.Leu661Pro)	3431	SP110	HGNC:5401	Uncertain significance	0	Jun 14, 2016	114501363	-	RCV000285486	MedGen:C1856128,OMIM:235550	Hepatic venoocclusive disease with immunodeficiency	germline	germline	GRCh37	NC_000002.11	2	231033928	231033928	A	G	2q37.1	criteria provided, single submitter	1		N	-	2	334892	Immunodeficiency	FIG4C
288158	single nucleotide variant	NM_004509.4(SP110):c.1982T>C (p.Leu661Pro)	3431	SP110	HGNC:5401	Uncertain significance	0	Jun 14, 2016	114501363	-	RCV000285486	MedGen:C1856128,OMIM:235550	Hepatic venoocclusive disease with immunodeficiency	germline	germline	GRCh38	NC_000002.12	2	230169212	230169212	A	G	2q37.1	criteria provided, single submitter	1		N	-	2	334892	Immunodeficiency	FIG4C
288161	short repeat	NM_004509.4(SP110):c.1957-7_1957-6del	3431	SP110	HGNC:5401	Uncertain significance	0	Jun 14, 2016	773164340	-	RCV000335840	MedGen:C1856128,OMIM:235550	Hepatic venoocclusive disease with immunodeficiency	germline	germline	GRCh37	NC_000002.11	2	231033959	231033960	AAG	A	2q37.1	criteria provided, single submitter	1		N	-	2	334893	Immunodeficiency	FIG4C
288161	short repeat	NM_004509.4(SP110):c.1957-7_1957-6del	3431	SP110	HGNC:5401	Uncertain significance	0	Jun 14, 2016	773164340	-	RCV000335840	MedGen:C1856128,OMIM:235550	Hepatic venoocclusive disease with immunodeficiency	germline	germline	GRCh38	NC_000002.12	2	230169243	230169244	AAG	A	2q37.1	criteria provided, single submitter	1		N	-	2	334893	Immunodeficiency	FIG4C
288172	single nucleotide variant	NM_004509.4(SP110):c.1706+4A>T	3431	SP110	HGNC:5401	Conflicting interpretations of pathogenicity	0	Oct 25, 2018	201034113	-	RCV000371104;RCV000859964	MedGen:C1856128,OMIM:235550;MedGen:CN517202	Hepatic venoocclusive disease with immunodeficiency	germline	germline	GRCh37	NC_000002.11	2	231037556	231037556	T	A	2q37.1	criteria provided, conflicting interpretations	2		N	-	2	334899	Immunodeficiency	FIG4C
288172	single nucleotide variant	NM_004509.4(SP110):c.1706+4A>T	3431	SP110	HGNC:5401	Conflicting interpretations of pathogenicity	0	Oct 25, 2018	201034113	-	RCV000371104;RCV000859964	MedGen:C1856128,OMIM:235550;MedGen:CN517202	Hepatic venoocclusive disease with immunodeficiency	germline	germline	GRCh38	NC_000002.12	2	230172840	230172840	T	A	2q37.1	criteria provided, conflicting interpretations	2		N	-	2	334899	Immunodeficiency	FIG4C
288173	single nucleotide variant	NM_004509.4(SP110):c.1591-6T>G	3431	SP110	HGNC:5401	Uncertain significance	0	Sep 19, 2018	200317062	-	RCV000308233	MedGen:C1856128,OMIM:235550	Hepatic venoocclusive disease with immunodeficiency	germline	germline	GRCh37	NC_000002.11	2	231037681	231037681	A	C	2q37.1	criteria provided, multiple submitters, no conflicts	2		N	-	2	334901	Immunodeficiency	FIG4C
288173	single nucleotide variant	NM_004509.4(SP110):c.1591-6T>G	3431	SP110	HGNC:5401	Uncertain significance	0	Sep 19, 2018	200317062	-	RCV000308233	MedGen:C1856128,OMIM:235550	Hepatic venoocclusive disease with immunodeficiency	germline	germline	GRCh38	NC_000002.12	2	230172965	230172965	A	C	2q37.1	criteria provided, multiple submitters, no conflicts	2		N	-	2	334901	Immunodeficiency	FIG4C
288582	single nucleotide variant	NM_004509.4(SP110):c.*204A>T	3431	SP110	HGNC:5401	Uncertain significance	0	Jun 14, 2016	76598053	-	RCV000328957	MedGen:C1856128,OMIM:235550	Hepatic venoocclusive disease with immunodeficiency	germline	germline	GRCh38	NC_000002.12	2	230168920	230168920	T	A	2q37.1	criteria provided, single submitter	1		N	-	2	334887	Immunodeficiency	FIG4C
288582	single nucleotide variant	NM_004509.4(SP110):c.*204A>T	3431	SP110	HGNC:5401	Uncertain significance	0	Jun 14, 2016	76598053	-	RCV000328957	MedGen:C1856128,OMIM:235550	Hepatic venoocclusive disease with immunodeficiency	germline	germline	GRCh37	NC_000002.11	2	231033636	231033636	T	A	2q37.1	criteria provided, single submitter	1		N	-	2	334887	Immunodeficiency	FIG4C
288584	single nucleotide variant	NM_004509.4(SP110):c.*82G>A	3431	SP110	HGNC:5401	Uncertain significance	0	Jun 14, 2016	371157716	-	RCV000383012	MedGen:C1856128,OMIM:235550	Hepatic venoocclusive disease with immunodeficiency	germline	germline	GRCh38	NC_000002.12	2	230169042	230169042	C	T	2q37.1	criteria provided, single submitter	1		N	-	2	334888	Immunodeficiency	FIG4C
288584	single nucleotide variant	NM_004509.4(SP110):c.*82G>A	3431	SP110	HGNC:5401	Uncertain significance	0	Jun 14, 2016	371157716	-	RCV000383012	MedGen:C1856128,OMIM:235550	Hepatic venoocclusive disease with immunodeficiency	germline	germline	GRCh37	NC_000002.11	2	231033758	231033758	C	T	2q37.1	criteria provided, single submitter	1		N	-	2	334888	Immunodeficiency	FIG4C
288585	single nucleotide variant	NM_004509.4(SP110):c.2048G>A (p.Gly683Asp)	3431	SP110	HGNC:5401	Uncertain significance	0	Sep 28, 2018	115052010	-	RCV000395748	MedGen:C1856128,OMIM:235550	Hepatic venoocclusive disease with immunodeficiency	germline	germline	GRCh37	NC_000002.11	2	231033862	231033862	C	T	2q37.1	criteria provided, multiple submitters, no conflicts	2		N	-	2	334891	Immunodeficiency	FIG4C
288585	single nucleotide variant	NM_004509.4(SP110):c.2048G>A (p.Gly683Asp)	3431	SP110	HGNC:5401	Uncertain significance	0	Sep 28, 2018	115052010	-	RCV000395748	MedGen:C1856128,OMIM:235550	Hepatic venoocclusive disease with immunodeficiency	germline	germline	GRCh38	NC_000002.12	2	230169146	230169146	C	T	2q37.1	criteria provided, multiple submitters, no conflicts	2		N	-	2	334891	Immunodeficiency	FIG4C
288586	single nucleotide variant	NM_004509.4(SP110):c.1856T>G (p.Leu619Trp)	3431	SP110	HGNC:5401	Uncertain significance	0	Jun 14, 2016	199752332	-	RCV000390103	MedGen:C1856128,OMIM:235550	Hepatic venoocclusive disease with immunodeficiency	germline	germline	GRCh37	NC_000002.11	2	231035437	231035437	A	C	2q37.1	criteria provided, single submitter	1		N	-	2	334894	Immunodeficiency	FIG4C
288586	single nucleotide variant	NM_004509.4(SP110):c.1856T>G (p.Leu619Trp)	3431	SP110	HGNC:5401	Uncertain significance	0	Jun 14, 2016	199752332	-	RCV000390103	MedGen:C1856128,OMIM:235550	Hepatic venoocclusive disease with immunodeficiency	germline	germline	GRCh38	NC_000002.12	2	230170721	230170721	A	C	2q37.1	criteria provided, single submitter	1		N	-	2	334894	Immunodeficiency	FIG4C
288587	single nucleotide variant	NM_004509.4(SP110):c.1833G>C (p.Glu611Asp)	3431	SP110	HGNC:5401	Uncertain significance	0	Mar 27, 2018	199635684	-	RCV000300729	MedGen:C1856128,OMIM:235550	Hepatic venoocclusive disease with immunodeficiency	germline	germline	GRCh37	NC_000002.11	2	231035460	231035460	C	G	2q37.1	criteria provided, multiple submitters, no conflicts	2		N	-	2	334895	Immunodeficiency	FIG4C
288587	single nucleotide variant	NM_004509.4(SP110):c.1833G>C (p.Glu611Asp)	3431	SP110	HGNC:5401	Uncertain significance	0	Mar 27, 2018	199635684	-	RCV000300729	MedGen:C1856128,OMIM:235550	Hepatic venoocclusive disease with immunodeficiency	germline	germline	GRCh38	NC_000002.12	2	230170744	230170744	C	G	2q37.1	criteria provided, multiple submitters, no conflicts	2		N	-	2	334895	Immunodeficiency	FIG4C
288600	single nucleotide variant	NM_004509.4(SP110):c.584-10C>G	3431	SP110	HGNC:5401	Conflicting interpretations of pathogenicity	0	Mar 04, 2019	148591984	-	RCV000344535;RCV000859864	MedGen:C1856128,OMIM:235550;MedGen:CN517202	Hepatic venoocclusive disease with immunodeficiency	germline	germline	GRCh38	NC_000002.12	2	230212440	230212440	G	C	2q37.1	criteria provided, conflicting interpretations	2		N	-	2	334913	Immunodeficiency	FIG4C
288600	single nucleotide variant	NM_004509.4(SP110):c.584-10C>G	3431	SP110	HGNC:5401	Conflicting interpretations of pathogenicity	0	Mar 04, 2019	148591984	-	RCV000344535;RCV000859864	MedGen:C1856128,OMIM:235550;MedGen:CN517202	Hepatic venoocclusive disease with immunodeficiency	germline	germline	GRCh37	NC_000002.11	2	231077155	231077155	G	C	2q37.1	criteria provided, conflicting interpretations	2		N	-	2	334913	Immunodeficiency	FIG4C
288602	single nucleotide variant	NM_004509.4(SP110):c.550C>T (p.Pro184Ser)	3431	SP110	HGNC:5401	Uncertain significance	0	Jun 14, 2016	750052870	-	RCV000398685	MedGen:C1856128,OMIM:235550	Hepatic venoocclusive disease with immunodeficiency	germline	germline	GRCh38	NC_000002.12	2	230212794	230212794	G	A	2q37.1	criteria provided, single submitter	1		N	-	2	334914	Immunodeficiency	FIG4C
288602	single nucleotide variant	NM_004509.4(SP110):c.550C>T (p.Pro184Ser)	3431	SP110	HGNC:5401	Uncertain significance	0	Jun 14, 2016	750052870	-	RCV000398685	MedGen:C1856128,OMIM:235550	Hepatic venoocclusive disease with immunodeficiency	germline	germline	GRCh37	NC_000002.11	2	231077509	231077509	G	A	2q37.1	criteria provided, single submitter	1		N	-	2	334914	Immunodeficiency	FIG4C
288604	single nucleotide variant	NM_004509.4(SP110):c.542T>G (p.Leu181Arg)	3431	SP110	HGNC:5401	Conflicting interpretations of pathogenicity	0	Dec 12, 2018	77642505	-	RCV000309546;RCV000884237	MedGen:C1856128,OMIM:235550;MedGen:CN517202	Hepatic venoocclusive disease with immunodeficiency	germline	germline	GRCh38	NC_000002.12	2	230212802	230212802	A	C	2q37.1	criteria provided, conflicting interpretations	2		N	-	2	334915	Immunodeficiency	FIG4C
288604	single nucleotide variant	NM_004509.4(SP110):c.542T>G (p.Leu181Arg)	3431	SP110	HGNC:5401	Conflicting interpretations of pathogenicity	0	Dec 12, 2018	77642505	-	RCV000309546;RCV000884237	MedGen:C1856128,OMIM:235550;MedGen:CN517202	Hepatic venoocclusive disease with immunodeficiency	germline	germline	GRCh37	NC_000002.11	2	231077517	231077517	A	C	2q37.1	criteria provided, conflicting interpretations	2		N	-	2	334915	Immunodeficiency	FIG4C
288606	single nucleotide variant	NM_004509.4(SP110):c.459G>A (p.Ala153=)	3431	SP110	HGNC:5401	Conflicting interpretations of pathogenicity	0	Jun 23, 2018	201957445	-	RCV000366556;RCV000915705	MedGen:C1856128,OMIM:235550;MedGen:CN517202	Hepatic venoocclusive disease with immunodeficiency	germline	germline	GRCh38	NC_000002.12	2	230212885	230212885	C	T	2q37.1	criteria provided, conflicting interpretations	2		N	-	2	334916	Immunodeficiency	FIG4C
288606	single nucleotide variant	NM_004509.4(SP110):c.459G>A (p.Ala153=)	3431	SP110	HGNC:5401	Conflicting interpretations of pathogenicity	0	Jun 23, 2018	201957445	-	RCV000366556;RCV000915705	MedGen:C1856128,OMIM:235550;MedGen:CN517202	Hepatic venoocclusive disease with immunodeficiency	germline	germline	GRCh37	NC_000002.11	2	231077600	231077600	C	T	2q37.1	criteria provided, conflicting interpretations	2		N	-	2	334916	Immunodeficiency	FIG4C
288610	single nucleotide variant	NM_004509.4(SP110):c.127A>G (p.Ile43Val)	3431	SP110	HGNC:5401	Uncertain significance	0	Jun 14, 2016	886055766	-	RCV000268064	MedGen:C1856128,OMIM:235550	Hepatic venoocclusive disease with immunodeficiency	germline	germline	GRCh38	NC_000002.12	2	230216801	230216801	T	C	2q37.1	criteria provided, single submitter	1		N	-	2	334920	Immunodeficiency	FIG4C
288610	single nucleotide variant	NM_004509.4(SP110):c.127A>G (p.Ile43Val)	3431	SP110	HGNC:5401	Uncertain significance	0	Jun 14, 2016	886055766	-	RCV000268064	MedGen:C1856128,OMIM:235550	Hepatic venoocclusive disease with immunodeficiency	germline	germline	GRCh37	NC_000002.11	2	231081516	231081516	T	C	2q37.1	criteria provided, single submitter	1		N	-	2	334920	Immunodeficiency	FIG4C
335218	single nucleotide variant	NM_006892.4(DNMT3B):c.-224C>A	1789	DNMT3B	HGNC:2979	Uncertain significance	0	Jun 14, 2016	886056611	-	RCV000334519	MedGen:C4551557,OMIM:242860	Immunodeficiency-centromeric instability-facial anomalies syndrome 1	germline	germline	GRCh38	NC_000020.11	20	32762482	32762482	C	A	20q11.21	criteria provided, single submitter	1		N	-	2	338148	Immunodeficiency	FIG4C
335218	single nucleotide variant	NM_006892.4(DNMT3B):c.-224C>A	1789	DNMT3B	HGNC:2979	Uncertain significance	0	Jun 14, 2016	886056611	-	RCV000334519	MedGen:C4551557,OMIM:242860	Immunodeficiency-centromeric instability-facial anomalies syndrome 1	germline	germline	GRCh37	NC_000020.10	20	31350288	31350288	C	A	20q11.21	criteria provided, single submitter	1		N	-	2	338148	Immunodeficiency	FIG4C
335220	single nucleotide variant	NM_006892.4(DNMT3B):c.341G>A (p.Arg114Gln)	1789	DNMT3B	HGNC:2979	Uncertain significance	0	Jun 14, 2016	546278202	-	RCV000270418	MedGen:C4551557,OMIM:242860	Immunodeficiency-centromeric instability-facial anomalies syndrome 1	germline	germline	GRCh38	NC_000020.11	20	32786536	32786536	G	A	20q11.21	criteria provided, single submitter	1		N	-	2	338155	Immunodeficiency	FIG4C
335220	single nucleotide variant	NM_006892.4(DNMT3B):c.341G>A (p.Arg114Gln)	1789	DNMT3B	HGNC:2979	Uncertain significance	0	Jun 14, 2016	546278202	-	RCV000270418	MedGen:C4551557,OMIM:242860	Immunodeficiency-centromeric instability-facial anomalies syndrome 1	germline	germline	GRCh37	NC_000020.10	20	31374342	31374342	G	A	20q11.21	criteria provided, single submitter	1		N	-	2	338155	Immunodeficiency	FIG4C
335222	single nucleotide variant	NM_006892.4(DNMT3B):c.1084G>T (p.Val362Leu)	1789	DNMT3B	HGNC:2979	Uncertain significance	0	Jun 14, 2016	886056614	-	RCV000317127	MedGen:C4551557,OMIM:242860	Immunodeficiency-centromeric instability-facial anomalies syndrome 1	germline	germline	GRCh38	NC_000020.11	20	32793553	32793553	G	T	20q11.21	criteria provided, single submitter	1		N	-	2	338162	Immunodeficiency	FIG4C
335222	single nucleotide variant	NM_006892.4(DNMT3B):c.1084G>T (p.Val362Leu)	1789	DNMT3B	HGNC:2979	Uncertain significance	0	Jun 14, 2016	886056614	-	RCV000317127	MedGen:C4551557,OMIM:242860	Immunodeficiency-centromeric instability-facial anomalies syndrome 1	germline	germline	GRCh37	NC_000020.10	20	31381359	31381359	G	T	20q11.21	criteria provided, single submitter	1		N	-	2	338162	Immunodeficiency	FIG4C
335228	single nucleotide variant	NM_006892.4(DNMT3B):c.1211A>G (p.Tyr404Cys)	1789	DNMT3B	HGNC:2979	Conflicting interpretations of pathogenicity	0	Mar 05, 2019	143462810	-	RCV000371781;RCV000578148;RCV000859904	MedGen:C4551557,OMIM:242860;MedGen:CN030661,OMIM:147920;MedGen:CN517202	Immunodeficiency-centromeric instability-facial anomalies syndrome 1;Kabuki syndrome 1	germline;unknown	germline	GRCh38	NC_000020.11	20	32795493	32795493	A	G	20q11.21	criteria provided, conflicting interpretations	3		N	-	2	338163	Immunodeficiency	FIG4C
335228	single nucleotide variant	NM_006892.4(DNMT3B):c.1211A>G (p.Tyr404Cys)	1789	DNMT3B	HGNC:2979	Conflicting interpretations of pathogenicity	0	Mar 05, 2019	143462810	-	RCV000371781;RCV000578148;RCV000859904	MedGen:C4551557,OMIM:242860;MedGen:CN030661,OMIM:147920;MedGen:CN517202	Immunodeficiency-centromeric instability-facial anomalies syndrome 1;Kabuki syndrome 1	germline;unknown	germline	GRCh37	NC_000020.10	20	31383299	31383299	A	G	20q11.21	criteria provided, conflicting interpretations	3		N	-	2	338163	Immunodeficiency	FIG4C
335232	single nucleotide variant	NM_006892.4(DNMT3B):c.1219G>A (p.Gly407Ser)	1789	DNMT3B	HGNC:2979	Uncertain significance	0	Jun 14, 2016	148646143	-	RCV000282009	MedGen:C4551557,OMIM:242860	Immunodeficiency-centromeric instability-facial anomalies syndrome 1	germline	germline	GRCh38	NC_000020.11	20	32795501	32795501	G	A	20q11.21	criteria provided, single submitter	1		N	-	2	338164	Immunodeficiency	FIG4C
335232	single nucleotide variant	NM_006892.4(DNMT3B):c.1219G>A (p.Gly407Ser)	1789	DNMT3B	HGNC:2979	Uncertain significance	0	Jun 14, 2016	148646143	-	RCV000282009	MedGen:C4551557,OMIM:242860	Immunodeficiency-centromeric instability-facial anomalies syndrome 1	germline	germline	GRCh37	NC_000020.10	20	31383307	31383307	G	A	20q11.21	criteria provided, single submitter	1		N	-	2	338164	Immunodeficiency	FIG4C
335241	single nucleotide variant	NM_006892.4(DNMT3B):c.1557G>A (p.Gln519=)	1789	DNMT3B	HGNC:2979	Conflicting interpretations of pathogenicity	0	Mar 06, 2019	150314851	-	RCV000403124;RCV000859947	MedGen:C4551557,OMIM:242860;MedGen:CN517202	Immunodeficiency-centromeric instability-facial anomalies syndrome 1	germline	germline	GRCh38	NC_000020.11	20	32798526	32798526	G	A	20q11.21	criteria provided, conflicting interpretations	2		N	-	2	338169	Immunodeficiency	FIG4C
335241	single nucleotide variant	NM_006892.4(DNMT3B):c.1557G>A (p.Gln519=)	1789	DNMT3B	HGNC:2979	Conflicting interpretations of pathogenicity	0	Mar 06, 2019	150314851	-	RCV000403124;RCV000859947	MedGen:C4551557,OMIM:242860;MedGen:CN517202	Immunodeficiency-centromeric instability-facial anomalies syndrome 1	germline	germline	GRCh37	NC_000020.10	20	31386332	31386332	G	A	20q11.21	criteria provided, conflicting interpretations	2		N	-	2	338169	Immunodeficiency	FIG4C
335250	single nucleotide variant	NM_006892.4(DNMT3B):c.1860G>C (p.Gly620=)	1789	DNMT3B	HGNC:2979	Uncertain significance	0	Jun 14, 2016	886056616	-	RCV000360530	MedGen:C4551557,OMIM:242860	Immunodeficiency-centromeric instability-facial anomalies syndrome 1	germline	germline	GRCh37	NC_000020.10	20	31388059	31388059	G	C	20q11.21	criteria provided, single submitter	1		N	-	2	338177	Immunodeficiency	FIG4C
335250	single nucleotide variant	NM_006892.4(DNMT3B):c.1860G>C (p.Gly620=)	1789	DNMT3B	HGNC:2979	Uncertain significance	0	Jun 14, 2016	886056616	-	RCV000360530	MedGen:C4551557,OMIM:242860	Immunodeficiency-centromeric instability-facial anomalies syndrome 1	germline	germline	GRCh38	NC_000020.11	20	32800253	32800253	G	C	20q11.21	criteria provided, single submitter	1		N	-	2	338177	Immunodeficiency	FIG4C
335256	single nucleotide variant	NM_006892.4(DNMT3B):c.1996+7A>G	1789	DNMT3B	HGNC:2979	Uncertain significance	0	Jun 14, 2016	556202476	-	RCV000331788	MedGen:C4551557,OMIM:242860	Immunodeficiency-centromeric instability-facial anomalies syndrome 1	germline	germline	GRCh37	NC_000020.10	20	31388738	31388738	A	G	20q11.21	criteria provided, single submitter	1		N	-	2	338182	Immunodeficiency	FIG4C
335256	single nucleotide variant	NM_006892.4(DNMT3B):c.1996+7A>G	1789	DNMT3B	HGNC:2979	Uncertain significance	0	Jun 14, 2016	556202476	-	RCV000331788	MedGen:C4551557,OMIM:242860	Immunodeficiency-centromeric instability-facial anomalies syndrome 1	germline	germline	GRCh38	NC_000020.11	20	32800932	32800932	A	G	20q11.21	criteria provided, single submitter	1		N	-	2	338182	Immunodeficiency	FIG4C
335263	single nucleotide variant	NM_006892.4(DNMT3B):c.2311G>A (p.Val771Ile)	1789	DNMT3B	HGNC:2979	Uncertain significance	0	Jun 14, 2016	886056617	-	RCV000296781	MedGen:C4551557,OMIM:242860	Immunodeficiency-centromeric instability-facial anomalies syndrome 1	germline	germline	GRCh37	NC_000020.10	20	31394024	31394024	G	A	20q11.21	criteria provided, single submitter	1		N	-	2	338184	Immunodeficiency	FIG4C
335263	single nucleotide variant	NM_006892.4(DNMT3B):c.2311G>A (p.Val771Ile)	1789	DNMT3B	HGNC:2979	Uncertain significance	0	Jun 14, 2016	886056617	-	RCV000296781	MedGen:C4551557,OMIM:242860	Immunodeficiency-centromeric instability-facial anomalies syndrome 1	germline	germline	GRCh38	NC_000020.11	20	32806218	32806218	G	A	20q11.21	criteria provided, single submitter	1		N	-	2	338184	Immunodeficiency	FIG4C
335271	single nucleotide variant	NM_006892.4(DNMT3B):c.*754G>A	1789	DNMT3B	HGNC:2979	Uncertain significance	0	Jun 14, 2016	886056624	-	RCV000299477	MedGen:C4551557,OMIM:242860	Immunodeficiency-centromeric instability-facial anomalies syndrome 1	germline	germline	GRCh38	NC_000020.11	20	32808657	32808657	G	A	20q11.21	criteria provided, single submitter	1		N	-	2	338196	Immunodeficiency	FIG4C
335271	single nucleotide variant	NM_006892.4(DNMT3B):c.*754G>A	1789	DNMT3B	HGNC:2979	Uncertain significance	0	Jun 14, 2016	886056624	-	RCV000299477	MedGen:C4551557,OMIM:242860	Immunodeficiency-centromeric instability-facial anomalies syndrome 1	germline	germline	GRCh37	NC_000020.10	20	31396463	31396463	G	A	20q11.21	criteria provided, single submitter	1		N	-	2	338196	Immunodeficiency	FIG4C
335272	single nucleotide variant	NM_006892.4(DNMT3B):c.*1076C>T	1789	DNMT3B	HGNC:2979	Uncertain significance	0	Jun 14, 2016	779656204	-	RCV000370940	MedGen:C4551557,OMIM:242860	Immunodeficiency-centromeric instability-facial anomalies syndrome 1	germline	germline	GRCh38	NC_000020.11	20	32808979	32808979	C	T	20q11.21	criteria provided, single submitter	1		N	-	2	338200	Immunodeficiency	FIG4C
335272	single nucleotide variant	NM_006892.4(DNMT3B):c.*1076C>T	1789	DNMT3B	HGNC:2979	Uncertain significance	0	Jun 14, 2016	779656204	-	RCV000370940	MedGen:C4551557,OMIM:242860	Immunodeficiency-centromeric instability-facial anomalies syndrome 1	germline	germline	GRCh37	NC_000020.10	20	31396785	31396785	C	T	20q11.21	criteria provided, single submitter	1		N	-	2	338200	Immunodeficiency	FIG4C
335273	single nucleotide variant	NM_006892.4(DNMT3B):c.*1332C>T	1789	DNMT3B	HGNC:2979	Uncertain significance	0	Jun 14, 2016	754924547	-	RCV000326746	MedGen:C4551557,OMIM:242860	Immunodeficiency-centromeric instability-facial anomalies syndrome 1	germline	germline	GRCh38	NC_000020.11	20	32809235	32809235	C	T	20q11.21	criteria provided, single submitter	1		N	-	2	338202	Immunodeficiency	FIG4C
335273	single nucleotide variant	NM_006892.4(DNMT3B):c.*1332C>T	1789	DNMT3B	HGNC:2979	Uncertain significance	0	Jun 14, 2016	754924547	-	RCV000326746	MedGen:C4551557,OMIM:242860	Immunodeficiency-centromeric instability-facial anomalies syndrome 1	germline	germline	GRCh37	NC_000020.10	20	31397041	31397041	C	T	20q11.21	criteria provided, single submitter	1		N	-	2	338202	Immunodeficiency	FIG4C
345043	single nucleotide variant	NM_006892.4(DNMT3B):c.-234G>C	1789	DNMT3B	HGNC:2979	Uncertain significance	0	Jun 14, 2016	756914098	-	RCV000279491	MedGen:C4551557,OMIM:242860	Immunodeficiency-centromeric instability-facial anomalies syndrome 1	germline	germline	GRCh38	NC_000020.11	20	32762472	32762472	G	C	20q11.21	criteria provided, single submitter	1		N	-	2	338147	Immunodeficiency	FIG4C
345043	single nucleotide variant	NM_006892.4(DNMT3B):c.-234G>C	1789	DNMT3B	HGNC:2979	Uncertain significance	0	Jun 14, 2016	756914098	-	RCV000279491	MedGen:C4551557,OMIM:242860	Immunodeficiency-centromeric instability-facial anomalies syndrome 1	germline	germline	GRCh37	NC_000020.10	20	31350278	31350278	G	C	20q11.21	criteria provided, single submitter	1		N	-	2	338147	Immunodeficiency	FIG4C
345044	single nucleotide variant	NM_006892.4(DNMT3B):c.-62C>G	1789	DNMT3B	HGNC:2979	Uncertain significance	0	Jun 14, 2016	886056612	-	RCV000299529	MedGen:C4551557,OMIM:242860	Immunodeficiency-centromeric instability-facial anomalies syndrome 1	germline	germline	GRCh38	NC_000020.11	20	32762644	32762644	C	G	20q11.21	criteria provided, single submitter	1		N	-	2	338150	Immunodeficiency	FIG4C
345044	single nucleotide variant	NM_006892.4(DNMT3B):c.-62C>G	1789	DNMT3B	HGNC:2979	Uncertain significance	0	Jun 14, 2016	886056612	-	RCV000299529	MedGen:C4551557,OMIM:242860	Immunodeficiency-centromeric instability-facial anomalies syndrome 1	germline	germline	GRCh37	NC_000020.10	20	31350450	31350450	C	G	20q11.21	criteria provided, single submitter	1		N	-	2	338150	Immunodeficiency	FIG4C
345048	single nucleotide variant	NM_006892.4(DNMT3B):c.115G>C (p.Glu39Gln)	1789	DNMT3B	HGNC:2979	Uncertain significance	0	Jun 14, 2016	374913902	-	RCV000349798	MedGen:C4551557,OMIM:242860	Immunodeficiency-centromeric instability-facial anomalies syndrome 1	germline	germline	GRCh38	NC_000020.11	20	32780438	32780438	G	C	20q11.21	criteria provided, single submitter	1		N	-	2	338151	Immunodeficiency	FIG4C
345048	single nucleotide variant	NM_006892.4(DNMT3B):c.115G>C (p.Glu39Gln)	1789	DNMT3B	HGNC:2979	Uncertain significance	0	Jun 14, 2016	374913902	-	RCV000349798	MedGen:C4551557,OMIM:242860	Immunodeficiency-centromeric instability-facial anomalies syndrome 1	germline	germline	GRCh37	NC_000020.10	20	31368244	31368244	G	C	20q11.21	criteria provided, single submitter	1		N	-	2	338151	Immunodeficiency	FIG4C
345049	single nucleotide variant	NM_006892.4(DNMT3B):c.158C>T (p.Ser53Leu)	1789	DNMT3B	HGNC:2979	Uncertain significance	0	Jun 14, 2016	544561079	-	RCV000369778	MedGen:C4551557,OMIM:242860	Immunodeficiency-centromeric instability-facial anomalies syndrome 1	germline	germline	GRCh38	NC_000020.11	20	32781368	32781368	C	T	20q11.21	criteria provided, single submitter	1		N	-	2	338154	Immunodeficiency	FIG4C
345049	single nucleotide variant	NM_006892.4(DNMT3B):c.158C>T (p.Ser53Leu)	1789	DNMT3B	HGNC:2979	Uncertain significance	0	Jun 14, 2016	544561079	-	RCV000369778	MedGen:C4551557,OMIM:242860	Immunodeficiency-centromeric instability-facial anomalies syndrome 1	germline	germline	GRCh37	NC_000020.10	20	31369174	31369174	C	T	20q11.21	criteria provided, single submitter	1		N	-	2	338154	Immunodeficiency	FIG4C
345053	single nucleotide variant	NM_006892.4(DNMT3B):c.516C>T (p.Asp172=)	1789	DNMT3B	HGNC:2979	Conflicting interpretations of pathogenicity	0	Jul 16, 2018	202113400	-	RCV000306852;RCV000922026	MedGen:C4551557,OMIM:242860;MedGen:CN517202	Immunodeficiency-centromeric instability-facial anomalies syndrome 1	germline	germline	GRCh38	NC_000020.11	20	32787313	32787313	C	T	20q11.21	criteria provided, conflicting interpretations	2		N	-	2	338156	Immunodeficiency	FIG4C
345053	single nucleotide variant	NM_006892.4(DNMT3B):c.516C>T (p.Asp172=)	1789	DNMT3B	HGNC:2979	Conflicting interpretations of pathogenicity	0	Jul 16, 2018	202113400	-	RCV000306852;RCV000922026	MedGen:C4551557,OMIM:242860;MedGen:CN517202	Immunodeficiency-centromeric instability-facial anomalies syndrome 1	germline	germline	GRCh37	NC_000020.10	20	31375119	31375119	C	T	20q11.21	criteria provided, conflicting interpretations	2		N	-	2	338156	Immunodeficiency	FIG4C
345056	single nucleotide variant	NM_006892.4(DNMT3B):c.895C>A (p.Arg299=)	1789	DNMT3B	HGNC:2979	Uncertain significance	0	Jun 14, 2016	201067137	-	RCV000364913	MedGen:C4551557,OMIM:242860	Immunodeficiency-centromeric instability-facial anomalies syndrome 1	germline	germline	GRCh38	NC_000020.11	20	32791682	32791682	C	A	20q11.21	criteria provided, single submitter	1		N	-	2	338157	Immunodeficiency	FIG4C
345056	single nucleotide variant	NM_006892.4(DNMT3B):c.895C>A (p.Arg299=)	1789	DNMT3B	HGNC:2979	Uncertain significance	0	Jun 14, 2016	201067137	-	RCV000364913	MedGen:C4551557,OMIM:242860	Immunodeficiency-centromeric instability-facial anomalies syndrome 1	germline	germline	GRCh37	NC_000020.10	20	31379488	31379488	C	A	20q11.21	criteria provided, single submitter	1		N	-	2	338157	Immunodeficiency	FIG4C
345068	single nucleotide variant	NM_006892.4(DNMT3B):c.1760-8C>T	1789	DNMT3B	HGNC:2979	Conflicting interpretations of pathogenicity	0	Jun 27, 2019	2424926	-	RCV000359565;RCV000658910	MedGen:C4551557,OMIM:242860;MedGen:CN517202	Immunodeficiency-centromeric instability-facial anomalies syndrome 1	germline	germline	GRCh38	NC_000020.11	20	32800145	32800145	C	T	20q11.21	criteria provided, conflicting interpretations	4		N	-	2	338174	Immunodeficiency	FIG4C
345068	single nucleotide variant	NM_006892.4(DNMT3B):c.1760-8C>T	1789	DNMT3B	HGNC:2979	Conflicting interpretations of pathogenicity	0	Jun 27, 2019	2424926	-	RCV000359565;RCV000658910	MedGen:C4551557,OMIM:242860;MedGen:CN517202	Immunodeficiency-centromeric instability-facial anomalies syndrome 1	germline	germline	GRCh37	NC_000020.10	20	31387951	31387951	C	T	20q11.21	criteria provided, conflicting interpretations	4		N	-	2	338174	Immunodeficiency	FIG4C
345075	deletion	NM_006892.4(DNMT3B):c.*299del	1789	DNMT3B	HGNC:2979	Uncertain significance	0	Jun 14, 2016	3215552	-	RCV000342387	MedGen:C4551557,OMIM:242860	Immunodeficiency-centromeric instability-facial anomalies syndrome 1	germline	germline	GRCh38	NC_000020.11	20	32808192	32808192	CT	C	20q11.21	criteria provided, single submitter	1		N	-	2	338191	Immunodeficiency	FIG4C
345075	deletion	NM_006892.4(DNMT3B):c.*299del	1789	DNMT3B	HGNC:2979	Uncertain significance	0	Jun 14, 2016	3215552	-	RCV000342387	MedGen:C4551557,OMIM:242860	Immunodeficiency-centromeric instability-facial anomalies syndrome 1	germline	germline	GRCh37	NC_000020.10	20	31395998	31395998	CT	C	20q11.21	criteria provided, single submitter	1		N	-	2	338191	Immunodeficiency	FIG4C
345078	single nucleotide variant	NM_006892.4(DNMT3B):c.*560C>T	1789	DNMT3B	HGNC:2979	Uncertain significance	0	Jun 14, 2016	151015070	-	RCV000298192	MedGen:C4551557,OMIM:242860	Immunodeficiency-centromeric instability-facial anomalies syndrome 1	germline	germline	GRCh38	NC_000020.11	20	32808463	32808463	C	T	20q11.21	criteria provided, single submitter	1		N	-	2	338193	Immunodeficiency	FIG4C
345078	single nucleotide variant	NM_006892.4(DNMT3B):c.*560C>T	1789	DNMT3B	HGNC:2979	Uncertain significance	0	Jun 14, 2016	151015070	-	RCV000298192	MedGen:C4551557,OMIM:242860	Immunodeficiency-centromeric instability-facial anomalies syndrome 1	germline	germline	GRCh37	NC_000020.10	20	31396269	31396269	C	T	20q11.21	criteria provided, single submitter	1		N	-	2	338193	Immunodeficiency	FIG4C
345086	deletion	NM_006892.4(DNMT3B):c.*1064del	1789	DNMT3B	HGNC:2979	Uncertain significance	0	Jun 14, 2016	550022433	-	RCV000332672	MedGen:C4551557,OMIM:242860	Immunodeficiency-centromeric instability-facial anomalies syndrome 1	germline	germline	GRCh38	NC_000020.11	20	32808965	32808965	CA	C	20q11.21	criteria provided, single submitter	1		N	-	2	338199	Immunodeficiency	FIG4C
345086	deletion	NM_006892.4(DNMT3B):c.*1064del	1789	DNMT3B	HGNC:2979	Uncertain significance	0	Jun 14, 2016	550022433	-	RCV000332672	MedGen:C4551557,OMIM:242860	Immunodeficiency-centromeric instability-facial anomalies syndrome 1	germline	germline	GRCh37	NC_000020.10	20	31396771	31396771	CA	C	20q11.21	criteria provided, single submitter	1		N	-	2	338199	Immunodeficiency	FIG4C
345091	single nucleotide variant	NM_006892.4(DNMT3B):c.*1336G>A	1789	DNMT3B	HGNC:2979	Uncertain significance	0	Jun 14, 2016	532308734	-	RCV000383580	MedGen:C4551557,OMIM:242860	Immunodeficiency-centromeric instability-facial anomalies syndrome 1	germline	germline	GRCh38	NC_000020.11	20	32809239	32809239	G	A	20q11.21	criteria provided, single submitter	1		N	-	2	338203	Immunodeficiency	FIG4C
345091	single nucleotide variant	NM_006892.4(DNMT3B):c.*1336G>A	1789	DNMT3B	HGNC:2979	Uncertain significance	0	Jun 14, 2016	532308734	-	RCV000383580	MedGen:C4551557,OMIM:242860	Immunodeficiency-centromeric instability-facial anomalies syndrome 1	germline	germline	GRCh37	NC_000020.10	20	31397045	31397045	G	A	20q11.21	criteria provided, single submitter	1		N	-	2	338203	Immunodeficiency	FIG4C
345096	single nucleotide variant	NM_006892.4(DNMT3B):c.*1405C>T	1789	DNMT3B	HGNC:2979	Uncertain significance	0	Jun 14, 2016	547367297	-	RCV000320744	MedGen:C4551557,OMIM:242860	Immunodeficiency-centromeric instability-facial anomalies syndrome 1	germline	germline	GRCh38	NC_000020.11	20	32809308	32809308	C	T	20q11.21	criteria provided, single submitter	1		N	-	2	338205	Immunodeficiency	FIG4C
345096	single nucleotide variant	NM_006892.4(DNMT3B):c.*1405C>T	1789	DNMT3B	HGNC:2979	Uncertain significance	0	Jun 14, 2016	547367297	-	RCV000320744	MedGen:C4551557,OMIM:242860	Immunodeficiency-centromeric instability-facial anomalies syndrome 1	germline	germline	GRCh37	NC_000020.10	20	31397114	31397114	C	T	20q11.21	criteria provided, single submitter	1		N	-	2	338205	Immunodeficiency	FIG4C
349857	single nucleotide variant	NM_006892.4(DNMT3B):c.143-9C>G	1789	DNMT3B	HGNC:2979	Conflicting interpretations of pathogenicity	0	Jan 22, 2019	377138079	-	RCV000395142;RCV000788164	MedGen:C4551557,OMIM:242860;MedGen:CN517202	Immunodeficiency-centromeric instability-facial anomalies syndrome 1	germline	germline	GRCh38	NC_000020.11	20	32781344	32781344	C	G	20q11.21	criteria provided, conflicting interpretations	3		N	-	2	338152	Immunodeficiency	FIG4C
349857	single nucleotide variant	NM_006892.4(DNMT3B):c.143-9C>G	1789	DNMT3B	HGNC:2979	Conflicting interpretations of pathogenicity	0	Jan 22, 2019	377138079	-	RCV000395142;RCV000788164	MedGen:C4551557,OMIM:242860;MedGen:CN517202	Immunodeficiency-centromeric instability-facial anomalies syndrome 1	germline	germline	GRCh37	NC_000020.10	20	31369150	31369150	C	G	20q11.21	criteria provided, conflicting interpretations	3		N	-	2	338152	Immunodeficiency	FIG4C
349860	single nucleotide variant	NM_006892.4(DNMT3B):c.922-8C>T	1789	DNMT3B	HGNC:2979	Conflicting interpretations of pathogenicity	0	Feb 14, 2019	200508870	-	RCV000320803;RCV000762343	MedGen:C4551557,OMIM:242860;MedGen:CN517202	Immunodeficiency-centromeric instability-facial anomalies syndrome 1	germline	germline	GRCh38	NC_000020.11	20	32792618	32792618	C	T	20q11.21	criteria provided, conflicting interpretations	3		N	-	2	338159	Immunodeficiency	FIG4C
349860	single nucleotide variant	NM_006892.4(DNMT3B):c.922-8C>T	1789	DNMT3B	HGNC:2979	Conflicting interpretations of pathogenicity	0	Feb 14, 2019	200508870	-	RCV000320803;RCV000762343	MedGen:C4551557,OMIM:242860;MedGen:CN517202	Immunodeficiency-centromeric instability-facial anomalies syndrome 1	germline	germline	GRCh37	NC_000020.10	20	31380424	31380424	C	T	20q11.21	criteria provided, conflicting interpretations	3		N	-	2	338159	Immunodeficiency	FIG4C
349861	single nucleotide variant	NM_006892.4(DNMT3B):c.1035C>T (p.Ile345=)	1789	DNMT3B	HGNC:2979	Conflicting interpretations of pathogenicity	0	Feb 19, 2019	150148922	-	RCV000266595;RCV000974776	MedGen:C4551557,OMIM:242860;MedGen:CN517202	Immunodeficiency-centromeric instability-facial anomalies syndrome 1	germline	germline	GRCh38	NC_000020.11	20	32792739	32792739	C	T	20q11.21	criteria provided, conflicting interpretations	2		N	-	2	338161	Immunodeficiency	FIG4C
349861	single nucleotide variant	NM_006892.4(DNMT3B):c.1035C>T (p.Ile345=)	1789	DNMT3B	HGNC:2979	Conflicting interpretations of pathogenicity	0	Feb 19, 2019	150148922	-	RCV000266595;RCV000974776	MedGen:C4551557,OMIM:242860;MedGen:CN517202	Immunodeficiency-centromeric instability-facial anomalies syndrome 1	germline	germline	GRCh37	NC_000020.10	20	31380545	31380545	C	T	20q11.21	criteria provided, conflicting interpretations	2		N	-	2	338161	Immunodeficiency	FIG4C
349864	single nucleotide variant	NM_006892.4(DNMT3B):c.1760-9C>T	1789	DNMT3B	HGNC:2979	Uncertain significance	0	Jun 14, 2016	886056615	-	RCV000394304	MedGen:C4551557,OMIM:242860	Immunodeficiency-centromeric instability-facial anomalies syndrome 1	germline	germline	GRCh38	NC_000020.11	20	32800144	32800144	C	T	20q11.21	criteria provided, single submitter	1		N	-	2	338172	Immunodeficiency	FIG4C
349864	single nucleotide variant	NM_006892.4(DNMT3B):c.1760-9C>T	1789	DNMT3B	HGNC:2979	Uncertain significance	0	Jun 14, 2016	886056615	-	RCV000394304	MedGen:C4551557,OMIM:242860	Immunodeficiency-centromeric instability-facial anomalies syndrome 1	germline	germline	GRCh37	NC_000020.10	20	31387950	31387950	C	T	20q11.21	criteria provided, single submitter	1		N	-	2	338172	Immunodeficiency	FIG4C
349865	single nucleotide variant	NM_006892.4(DNMT3B):c.1804G>A (p.Val602Ile)	1789	DNMT3B	HGNC:2979	Uncertain significance	0	Jun 14, 2016	752495145	-	RCV000305828	MedGen:C4551557,OMIM:242860	Immunodeficiency-centromeric instability-facial anomalies syndrome 1	germline	germline	GRCh37	NC_000020.10	20	31388003	31388003	G	A	20q11.21	criteria provided, single submitter	1		N	-	2	338176	Immunodeficiency	FIG4C
349865	single nucleotide variant	NM_006892.4(DNMT3B):c.1804G>A (p.Val602Ile)	1789	DNMT3B	HGNC:2979	Uncertain significance	0	Jun 14, 2016	752495145	-	RCV000305828	MedGen:C4551557,OMIM:242860	Immunodeficiency-centromeric instability-facial anomalies syndrome 1	germline	germline	GRCh38	NC_000020.11	20	32800197	32800197	G	A	20q11.21	criteria provided, single submitter	1		N	-	2	338176	Immunodeficiency	FIG4C
349871	single nucleotide variant	NM_006892.4(DNMT3B):c.1996+9C>T	1789	DNMT3B	HGNC:2979	Conflicting interpretations of pathogenicity	0	Feb 15, 2019	143448185	-	RCV000386422;RCV000859938	MedGen:C4551557,OMIM:242860;MedGen:CN517202	Immunodeficiency-centromeric instability-facial anomalies syndrome 1	germline	germline	GRCh37	NC_000020.10	20	31388740	31388740	C	T	20q11.21	criteria provided, conflicting interpretations	2		N	-	2	338183	Immunodeficiency	FIG4C
349871	single nucleotide variant	NM_006892.4(DNMT3B):c.1996+9C>T	1789	DNMT3B	HGNC:2979	Conflicting interpretations of pathogenicity	0	Feb 15, 2019	143448185	-	RCV000386422;RCV000859938	MedGen:C4551557,OMIM:242860;MedGen:CN517202	Immunodeficiency-centromeric instability-facial anomalies syndrome 1	germline	germline	GRCh38	NC_000020.11	20	32800934	32800934	C	T	20q11.21	criteria provided, conflicting interpretations	2		N	-	2	338183	Immunodeficiency	FIG4C
349872	single nucleotide variant	NM_006892.4(DNMT3B):c.*113G>A	1789	DNMT3B	HGNC:2979	Uncertain significance	0	Jun 14, 2016	563626929	-	RCV000348099	MedGen:C4551557,OMIM:242860	Immunodeficiency-centromeric instability-facial anomalies syndrome 1	germline	germline	GRCh38	NC_000020.11	20	32808016	32808016	G	A	20q11.21	criteria provided, single submitter	1		N	-	2	338188	Immunodeficiency	FIG4C
349872	single nucleotide variant	NM_006892.4(DNMT3B):c.*113G>A	1789	DNMT3B	HGNC:2979	Uncertain significance	0	Jun 14, 2016	563626929	-	RCV000348099	MedGen:C4551557,OMIM:242860	Immunodeficiency-centromeric instability-facial anomalies syndrome 1	germline	germline	GRCh37	NC_000020.10	20	31395822	31395822	G	A	20q11.21	criteria provided, single submitter	1		N	-	2	338188	Immunodeficiency	FIG4C
349873	single nucleotide variant	NM_006892.4(DNMT3B):c.*577C>T	1789	DNMT3B	HGNC:2979	Uncertain significance	0	Jun 14, 2016	886056623	-	RCV000353066	MedGen:C4551557,OMIM:242860	Immunodeficiency-centromeric instability-facial anomalies syndrome 1	germline	germline	GRCh38	NC_000020.11	20	32808480	32808480	C	T	20q11.21	criteria provided, single submitter	1		N	-	2	338194	Immunodeficiency	FIG4C
349873	single nucleotide variant	NM_006892.4(DNMT3B):c.*577C>T	1789	DNMT3B	HGNC:2979	Uncertain significance	0	Jun 14, 2016	886056623	-	RCV000353066	MedGen:C4551557,OMIM:242860	Immunodeficiency-centromeric instability-facial anomalies syndrome 1	germline	germline	GRCh37	NC_000020.10	20	31396286	31396286	C	T	20q11.21	criteria provided, single submitter	1		N	-	2	338194	Immunodeficiency	FIG4C
349879	single nucleotide variant	NM_006892.4(DNMT3B):c.*747C>T	1789	DNMT3B	HGNC:2979	Uncertain significance	0	Jun 14, 2016	553256979	-	RCV000396812	MedGen:C4551557,OMIM:242860	Immunodeficiency-centromeric instability-facial anomalies syndrome 1	germline	germline	GRCh38	NC_000020.11	20	32808650	32808650	C	T	20q11.21	criteria provided, single submitter	1		N	-	2	338195	Immunodeficiency	FIG4C
349879	single nucleotide variant	NM_006892.4(DNMT3B):c.*747C>T	1789	DNMT3B	HGNC:2979	Uncertain significance	0	Jun 14, 2016	553256979	-	RCV000396812	MedGen:C4551557,OMIM:242860	Immunodeficiency-centromeric instability-facial anomalies syndrome 1	germline	germline	GRCh37	NC_000020.10	20	31396456	31396456	C	T	20q11.21	criteria provided, single submitter	1		N	-	2	338195	Immunodeficiency	FIG4C
349880	single nucleotide variant	NM_006892.4(DNMT3B):c.*1350G>C	1789	DNMT3B	HGNC:2979	Uncertain significance	0	Jun 14, 2016	563126581	-	RCV000291628	MedGen:C4551557,OMIM:242860	Immunodeficiency-centromeric instability-facial anomalies syndrome 1	germline	germline	GRCh38	NC_000020.11	20	32809253	32809253	G	C	20q11.21	criteria provided, single submitter	1		N	-	2	338204	Immunodeficiency	FIG4C
349880	single nucleotide variant	NM_006892.4(DNMT3B):c.*1350G>C	1789	DNMT3B	HGNC:2979	Uncertain significance	0	Jun 14, 2016	563126581	-	RCV000291628	MedGen:C4551557,OMIM:242860	Immunodeficiency-centromeric instability-facial anomalies syndrome 1	germline	germline	GRCh37	NC_000020.10	20	31397059	31397059	G	C	20q11.21	criteria provided, single submitter	1		N	-	2	338204	Immunodeficiency	FIG4C
350872	single nucleotide variant	NM_006892.4(DNMT3B):c.-274C>T	1789	DNMT3B	HGNC:2979	Uncertain significance	0	Jun 14, 2016	139762513	-	RCV000378601	MedGen:C4551557,OMIM:242860	Immunodeficiency-centromeric instability-facial anomalies syndrome 1	germline	germline	GRCh38	NC_000020.11	20	32762432	32762432	C	T	20q11.21	criteria provided, single submitter	1		N	-	2	338146	Immunodeficiency	FIG4C
350872	single nucleotide variant	NM_006892.4(DNMT3B):c.-274C>T	1789	DNMT3B	HGNC:2979	Uncertain significance	0	Jun 14, 2016	139762513	-	RCV000378601	MedGen:C4551557,OMIM:242860	Immunodeficiency-centromeric instability-facial anomalies syndrome 1	germline	germline	GRCh37	NC_000020.10	20	31350238	31350238	C	T	20q11.21	criteria provided, single submitter	1		N	-	2	338146	Immunodeficiency	FIG4C
350873	single nucleotide variant	NM_006892.4(DNMT3B):c.-163A>C	1789	DNMT3B	HGNC:2979	Uncertain significance	0	Jun 14, 2016	545638472	-	RCV000405442	MedGen:C4551557,OMIM:242860	Immunodeficiency-centromeric instability-facial anomalies syndrome 1	germline	germline	GRCh38	NC_000020.11	20	32762543	32762543	A	C	20q11.21	criteria provided, single submitter	1		N	-	2	338149	Immunodeficiency	FIG4C
350873	single nucleotide variant	NM_006892.4(DNMT3B):c.-163A>C	1789	DNMT3B	HGNC:2979	Uncertain significance	0	Jun 14, 2016	545638472	-	RCV000405442	MedGen:C4551557,OMIM:242860	Immunodeficiency-centromeric instability-facial anomalies syndrome 1	germline	germline	GRCh37	NC_000020.10	20	31350349	31350349	A	C	20q11.21	criteria provided, single submitter	1		N	-	2	338149	Immunodeficiency	FIG4C
350876	single nucleotide variant	NM_006892.4(DNMT3B):c.143-8C>T	1789	DNMT3B	HGNC:2979	Conflicting interpretations of pathogenicity	0	Jun 01, 2018	200349528	-	RCV000315142;RCV000762342	MedGen:C4551557,OMIM:242860;MedGen:CN517202	Immunodeficiency-centromeric instability-facial anomalies syndrome 1	germline	germline	GRCh38	NC_000020.11	20	32781345	32781345	C	T	20q11.21	criteria provided, conflicting interpretations	2		N	-	2	338153	Immunodeficiency	FIG4C
350876	single nucleotide variant	NM_006892.4(DNMT3B):c.143-8C>T	1789	DNMT3B	HGNC:2979	Conflicting interpretations of pathogenicity	0	Jun 01, 2018	200349528	-	RCV000315142;RCV000762342	MedGen:C4551557,OMIM:242860;MedGen:CN517202	Immunodeficiency-centromeric instability-facial anomalies syndrome 1	germline	germline	GRCh37	NC_000020.10	20	31369151	31369151	C	T	20q11.21	criteria provided, conflicting interpretations	2		N	-	2	338153	Immunodeficiency	FIG4C
350877	single nucleotide variant	NM_006892.4(DNMT3B):c.904A>G (p.Met302Val)	1789	DNMT3B	HGNC:2979	Uncertain significance	0	Jun 14, 2016	768136416	-	RCV000265593	MedGen:C4551557,OMIM:242860	Immunodeficiency-centromeric instability-facial anomalies syndrome 1	germline	germline	GRCh38	NC_000020.11	20	32791691	32791691	A	G	20q11.21	criteria provided, single submitter	1		N	-	2	338158	Immunodeficiency	FIG4C
350877	single nucleotide variant	NM_006892.4(DNMT3B):c.904A>G (p.Met302Val)	1789	DNMT3B	HGNC:2979	Uncertain significance	0	Jun 14, 2016	768136416	-	RCV000265593	MedGen:C4551557,OMIM:242860	Immunodeficiency-centromeric instability-facial anomalies syndrome 1	germline	germline	GRCh37	NC_000020.10	20	31379497	31379497	A	G	20q11.21	criteria provided, single submitter	1		N	-	2	338158	Immunodeficiency	FIG4C
350880	single nucleotide variant	NM_006892.4(DNMT3B):c.960C>A (p.Ser320Arg)	1789	DNMT3B	HGNC:2979	Uncertain significance	0	Jun 14, 2016	886056613	-	RCV000380044	MedGen:C4551557,OMIM:242860	Immunodeficiency-centromeric instability-facial anomalies syndrome 1	germline	germline	GRCh38	NC_000020.11	20	32792664	32792664	C	A	20q11.21	criteria provided, single submitter	1		N	-	2	338160	Immunodeficiency	FIG4C
350880	single nucleotide variant	NM_006892.4(DNMT3B):c.960C>A (p.Ser320Arg)	1789	DNMT3B	HGNC:2979	Uncertain significance	0	Jun 14, 2016	886056613	-	RCV000380044	MedGen:C4551557,OMIM:242860	Immunodeficiency-centromeric instability-facial anomalies syndrome 1	germline	germline	GRCh37	NC_000020.10	20	31380470	31380470	C	A	20q11.21	criteria provided, single submitter	1		N	-	2	338160	Immunodeficiency	FIG4C
350881	single nucleotide variant	NM_006892.4(DNMT3B):c.1297+10T>C	1789	DNMT3B	HGNC:2979	Uncertain significance	0	Jun 14, 2016	146299831	-	RCV000386529	MedGen:C4551557,OMIM:242860	Immunodeficiency-centromeric instability-facial anomalies syndrome 1	germline	germline	GRCh38	NC_000020.11	20	32795704	32795704	T	C	20q11.21	criteria provided, single submitter	1		N	-	2	338166	Immunodeficiency	FIG4C
350881	single nucleotide variant	NM_006892.4(DNMT3B):c.1297+10T>C	1789	DNMT3B	HGNC:2979	Uncertain significance	0	Jun 14, 2016	146299831	-	RCV000386529	MedGen:C4551557,OMIM:242860	Immunodeficiency-centromeric instability-facial anomalies syndrome 1	germline	germline	GRCh37	NC_000020.10	20	31383510	31383510	T	C	20q11.21	criteria provided, single submitter	1		N	-	2	338166	Immunodeficiency	FIG4C
350885	single nucleotide variant	NM_006892.4(DNMT3B):c.*55G>T	1789	DNMT3B	HGNC:2979	Uncertain significance	0	Jun 14, 2016	148465200	-	RCV000332814	MedGen:C4551557,OMIM:242860	Immunodeficiency-centromeric instability-facial anomalies syndrome 1	germline	germline	GRCh38	NC_000020.11	20	32807958	32807958	G	T	20q11.21	criteria provided, single submitter	1		N	-	2	338185	Immunodeficiency	FIG4C
350885	single nucleotide variant	NM_006892.4(DNMT3B):c.*55G>T	1789	DNMT3B	HGNC:2979	Uncertain significance	0	Jun 14, 2016	148465200	-	RCV000332814	MedGen:C4551557,OMIM:242860	Immunodeficiency-centromeric instability-facial anomalies syndrome 1	germline	germline	GRCh37	NC_000020.10	20	31395764	31395764	G	T	20q11.21	criteria provided, single submitter	1		N	-	2	338185	Immunodeficiency	FIG4C
350888	single nucleotide variant	NM_006892.4(DNMT3B):c.*70G>A	1789	DNMT3B	HGNC:2979	Uncertain significance	0	Jun 14, 2016	886056618	-	RCV000382754	MedGen:C4551557,OMIM:242860	Immunodeficiency-centromeric instability-facial anomalies syndrome 1	germline	germline	GRCh38	NC_000020.11	20	32807973	32807973	G	A	20q11.21	criteria provided, single submitter	1		N	-	2	338186	Immunodeficiency	FIG4C
350888	single nucleotide variant	NM_006892.4(DNMT3B):c.*70G>A	1789	DNMT3B	HGNC:2979	Uncertain significance	0	Jun 14, 2016	886056618	-	RCV000382754	MedGen:C4551557,OMIM:242860	Immunodeficiency-centromeric instability-facial anomalies syndrome 1	germline	germline	GRCh37	NC_000020.10	20	31395779	31395779	G	A	20q11.21	criteria provided, single submitter	1		N	-	2	338186	Immunodeficiency	FIG4C
350889	single nucleotide variant	NM_006892.4(DNMT3B):c.*90T>G	1789	DNMT3B	HGNC:2979	Uncertain significance	0	Jun 14, 2016	886056619	-	RCV000288490	MedGen:C4551557,OMIM:242860	Immunodeficiency-centromeric instability-facial anomalies syndrome 1	germline	germline	GRCh38	NC_000020.11	20	32807993	32807993	T	G	20q11.21	criteria provided, single submitter	1		N	-	2	338187	Immunodeficiency	FIG4C
350889	single nucleotide variant	NM_006892.4(DNMT3B):c.*90T>G	1789	DNMT3B	HGNC:2979	Uncertain significance	0	Jun 14, 2016	886056619	-	RCV000288490	MedGen:C4551557,OMIM:242860	Immunodeficiency-centromeric instability-facial anomalies syndrome 1	germline	germline	GRCh37	NC_000020.10	20	31395799	31395799	T	G	20q11.21	criteria provided, single submitter	1		N	-	2	338187	Immunodeficiency	FIG4C
350892	single nucleotide variant	NM_006892.4(DNMT3B):c.*183C>T	1789	DNMT3B	HGNC:2979	Uncertain significance	0	Jun 14, 2016	886056620	-	RCV000405844	MedGen:C4551557,OMIM:242860	Immunodeficiency-centromeric instability-facial anomalies syndrome 1	germline	germline	GRCh38	NC_000020.11	20	32808086	32808086	C	T	20q11.21	criteria provided, single submitter	1		N	-	2	338189	Immunodeficiency	FIG4C
350892	single nucleotide variant	NM_006892.4(DNMT3B):c.*183C>T	1789	DNMT3B	HGNC:2979	Uncertain significance	0	Jun 14, 2016	886056620	-	RCV000405844	MedGen:C4551557,OMIM:242860	Immunodeficiency-centromeric instability-facial anomalies syndrome 1	germline	germline	GRCh37	NC_000020.10	20	31395892	31395892	C	T	20q11.21	criteria provided, single submitter	1		N	-	2	338189	Immunodeficiency	FIG4C
350893	duplication	NM_006892.4(DNMT3B):c.*245dup	1789	DNMT3B	HGNC:2979	Uncertain significance	0	Jun 14, 2016	886056621	-	RCV000282840	MedGen:C4551557,OMIM:242860	Immunodeficiency-centromeric instability-facial anomalies syndrome 1	germline	germline	GRCh38	NC_000020.11	20	32808142	32808143	A	AT	20q11.21	criteria provided, single submitter	1		N	-	2	338190	Immunodeficiency	FIG4C
350893	duplication	NM_006892.4(DNMT3B):c.*245dup	1789	DNMT3B	HGNC:2979	Uncertain significance	0	Jun 14, 2016	886056621	-	RCV000282840	MedGen:C4551557,OMIM:242860	Immunodeficiency-centromeric instability-facial anomalies syndrome 1	germline	germline	GRCh37	NC_000020.10	20	31395948	31395949	A	AT	20q11.21	criteria provided, single submitter	1		N	-	2	338190	Immunodeficiency	FIG4C
350899	single nucleotide variant	NM_006892.4(DNMT3B):c.*942A>T	1789	DNMT3B	HGNC:2979	Uncertain significance	0	Jun 14, 2016	55901282	-	RCV000275326	MedGen:C4551557,OMIM:242860	Immunodeficiency-centromeric instability-facial anomalies syndrome 1	germline	germline	GRCh38	NC_000020.11	20	32808845	32808845	A	T	20q11.21	criteria provided, single submitter	1		N	-	2	338198	Immunodeficiency	FIG4C
350899	single nucleotide variant	NM_006892.4(DNMT3B):c.*942A>T	1789	DNMT3B	HGNC:2979	Uncertain significance	0	Jun 14, 2016	55901282	-	RCV000275326	MedGen:C4551557,OMIM:242860	Immunodeficiency-centromeric instability-facial anomalies syndrome 1	germline	germline	GRCh37	NC_000020.10	20	31396651	31396651	A	T	20q11.21	criteria provided, single submitter	1		N	-	2	338198	Immunodeficiency	FIG4C
405526	single nucleotide variant	NM_007315.3(STAT1):c.1765G>T (p.Ala589Ser)	6772	STAT1	HGNC:11362	Uncertain significance	0	Feb 20, 2018	745491762	-	RCV000678288;RCV000678288;RCV000678288;RCV000482030	MedGen:C3279990,OMIM:614162,Orphanet:ORPHA391487;MedGen:C4013950,OMIM:614892,Orphanet:ORPHA319595;MedGen:C3151088,OMIM:613796;MedGen:CN517202	Immunodeficiency 31C;Immunodeficiency 31a;Mycobacterial and viral infections, susceptibility to, autosomal recessive	germline;unknown	germline	GRCh37	NC_000002.11	2	191843690	191843690	C	A	2q32.2	criteria provided, multiple submitters, no conflicts	2		N	-	2	424473	Immunodeficiency	FIG4C
405526	single nucleotide variant	NM_007315.3(STAT1):c.1765G>T (p.Ala589Ser)	6772	STAT1	HGNC:11362	Uncertain significance	0	Feb 20, 2018	745491762	-	RCV000678288;RCV000678288;RCV000678288;RCV000482030	MedGen:C3279990,OMIM:614162,Orphanet:ORPHA391487;MedGen:C4013950,OMIM:614892,Orphanet:ORPHA319595;MedGen:C3151088,OMIM:613796;MedGen:CN517202	Immunodeficiency 31C;Immunodeficiency 31a;Mycobacterial and viral infections, susceptibility to, autosomal recessive	germline;unknown	germline	GRCh38	NC_000002.12	2	190978964	190978964	C	A	2q32.2	criteria provided, multiple submitters, no conflicts	2		N	-	2	424473	Immunodeficiency	FIG4C
409749	single nucleotide variant	NM_002163.4(IRF8):c.419G>A (p.Arg140His)	3394	IRF8	HGNC:5358	Uncertain significance	0	Dec 27, 2018	372863612	-	RCV000810837;RCV000810837;RCV000482148	MedGen:C3808589,OMIM:614893,Orphanet:ORPHA319600;MedGen:C4016741,OMIM:226990;MedGen:CN517202	Immunodeficiency 32a;Immunodeficiency 32b	germline	germline	GRCh37	NC_000016.9	16	85945236	85945236	G	A	16q24.1	criteria provided, multiple submitters, no conflicts	2		N	-	2	424036	Immunodeficiency	FIG4C
409749	single nucleotide variant	NM_002163.4(IRF8):c.419G>A (p.Arg140His)	3394	IRF8	HGNC:5358	Uncertain significance	0	Dec 27, 2018	372863612	-	RCV000810837;RCV000810837;RCV000482148	MedGen:C3808589,OMIM:614893,Orphanet:ORPHA319600;MedGen:C4016741,OMIM:226990;MedGen:CN517202	Immunodeficiency 32a;Immunodeficiency 32b	germline	germline	GRCh38	NC_000016.10	16	85911630	85911630	G	A	16q24.1	criteria provided, multiple submitters, no conflicts	2		N	-	2	424036	Immunodeficiency	FIG4C
411494	single nucleotide variant	NM_032121.5(MAGT1):c.110G>A (p.Trp37Ter)	84061	MAGT1	HGNC:28880	Pathogenic	1	Aug 26, 2019	200934080	-	RCV000850121;RCV000479226	MedGen:C3275445,OMIM:300853,Orphanet:ORPHA317476;MedGen:CN517202	Immunodeficiency, X-Linked, with magnesium defect, Epstein-Barr virus infection, and neoplasia	germline	germline	GRCh37	NC_000023.10	X	77150894	77150894	C	T	Xq21.1	criteria provided, single submitter	2		N	OMIM Allelic Variant:300715.0004	3	419298	Immunodeficiency	FIG4C
411494	single nucleotide variant	NM_032121.5(MAGT1):c.110G>A (p.Trp37Ter)	84061	MAGT1	HGNC:28880	Pathogenic	1	Aug 26, 2019	200934080	-	RCV000850121;RCV000479226	MedGen:C3275445,OMIM:300853,Orphanet:ORPHA317476;MedGen:CN517202	Immunodeficiency, X-Linked, with magnesium defect, Epstein-Barr virus infection, and neoplasia	germline	germline	GRCh38	NC_000023.11	X	77895397	77895397	C	T	Xq21.1	criteria provided, single submitter	2		N	OMIM Allelic Variant:300715.0004	3	419298	Immunodeficiency	FIG4C
414861	single nucleotide variant	NM_007315.3(STAT1):c.876C>A (p.Asp292Glu)	6772	STAT1	HGNC:11362	Likely pathogenic	1	May 28, 2019	1085307649	-	RCV000795005;RCV000795005;RCV000795005;RCV000986960;RCV000489515	MedGen:C3279990,OMIM:614162,Orphanet:ORPHA391487;MedGen:C4013950,OMIM:614892,Orphanet:ORPHA319595;MedGen:C3151088,OMIM:613796;MedGen:C3151088,OMIM:613796;MedGen:CN517202	Immunodeficiency 31C;Immunodeficiency 31a;Mycobacterial and viral infections, susceptibility to, autosomal recessive;Mycobacterial and viral infections, susceptibility to, autosomal recessive	germline;unknown	germline	GRCh37	NC_000002.11	2	191859855	191859855	G	T	2q32.2	criteria provided, multiple submitters, no conflicts	3		N	-	2	426484	Immunodeficiency	FIG4C
414861	single nucleotide variant	NM_007315.3(STAT1):c.876C>A (p.Asp292Glu)	6772	STAT1	HGNC:11362	Likely pathogenic	1	May 28, 2019	1085307649	-	RCV000795005;RCV000795005;RCV000795005;RCV000986960;RCV000489515	MedGen:C3279990,OMIM:614162,Orphanet:ORPHA391487;MedGen:C4013950,OMIM:614892,Orphanet:ORPHA319595;MedGen:C3151088,OMIM:613796;MedGen:C3151088,OMIM:613796;MedGen:CN517202	Immunodeficiency 31C;Immunodeficiency 31a;Mycobacterial and viral infections, susceptibility to, autosomal recessive;Mycobacterial and viral infections, susceptibility to, autosomal recessive	germline;unknown	germline	GRCh38	NC_000002.12	2	190995129	190995129	G	T	2q32.2	criteria provided, multiple submitters, no conflicts	3		N	-	2	426484	Immunodeficiency	FIG4C
426331	single nucleotide variant	NM_006892.4(DNMT3B):c.1957G>A (p.Asp653Asn)	1789	DNMT3B	HGNC:2979	Conflicting interpretations of pathogenicity	1	Jul 10, 2017	1438362757	-	RCV000543048;RCV000498054	MedGen:C4551557,OMIM:242860;MedGen:CN517202	Immunodeficiency-centromeric instability-facial anomalies syndrome 1	germline	germline	GRCh37	NC_000020.10	20	31388692	31388692	G	A	20q11.21	criteria provided, conflicting interpretations	2		N	-	2	431922	Immunodeficiency	FIG4C
426331	single nucleotide variant	NM_006892.4(DNMT3B):c.1957G>A (p.Asp653Asn)	1789	DNMT3B	HGNC:2979	Conflicting interpretations of pathogenicity	1	Jul 10, 2017	1438362757	-	RCV000543048;RCV000498054	MedGen:C4551557,OMIM:242860;MedGen:CN517202	Immunodeficiency-centromeric instability-facial anomalies syndrome 1	germline	germline	GRCh38	NC_000020.11	20	32800886	32800886	G	A	20q11.21	criteria provided, conflicting interpretations	2		N	-	2	431922	Immunodeficiency	FIG4C
446218	single nucleotide variant	NM_006892.4(DNMT3B):c.167C>T (p.Ser56Phe)	1789	DNMT3B	HGNC:2979	Uncertain significance	0	Nov 21, 2018	764811687	-	RCV000698514;RCV000522310	MedGen:C4551557,OMIM:242860;MedGen:CN517202	Immunodeficiency-centromeric instability-facial anomalies syndrome 1	germline	germline	GRCh37	NC_000020.10	20	31369183	31369183	C	T	20q11.21	criteria provided, multiple submitters, no conflicts	2		N	-	2	452578	Immunodeficiency	FIG4C
446218	single nucleotide variant	NM_006892.4(DNMT3B):c.167C>T (p.Ser56Phe)	1789	DNMT3B	HGNC:2979	Uncertain significance	0	Nov 21, 2018	764811687	-	RCV000698514;RCV000522310	MedGen:C4551557,OMIM:242860;MedGen:CN517202	Immunodeficiency-centromeric instability-facial anomalies syndrome 1	germline	germline	GRCh38	NC_000020.11	20	32781377	32781377	C	T	20q11.21	criteria provided, multiple submitters, no conflicts	2		N	-	2	452578	Immunodeficiency	FIG4C
446219	single nucleotide variant	NM_006892.4(DNMT3B):c.1144C>T (p.Arg382Cys)	1789	DNMT3B	HGNC:2979	Uncertain significance	0	Dec 26, 2018	35846833	-	RCV000529046;RCV000524057	MedGen:C4551557,OMIM:242860;MedGen:CN517202	Immunodeficiency-centromeric instability-facial anomalies syndrome 1	germline	germline	GRCh37	NC_000020.10	20	31383232	31383232	C	T	20q11.21	criteria provided, multiple submitters, no conflicts	2		N	-	2	450701	Immunodeficiency	FIG4C
446219	single nucleotide variant	NM_006892.4(DNMT3B):c.1144C>T (p.Arg382Cys)	1789	DNMT3B	HGNC:2979	Uncertain significance	0	Dec 26, 2018	35846833	-	RCV000529046;RCV000524057	MedGen:C4551557,OMIM:242860;MedGen:CN517202	Immunodeficiency-centromeric instability-facial anomalies syndrome 1	germline	germline	GRCh38	NC_000020.11	20	32795426	32795426	C	T	20q11.21	criteria provided, multiple submitters, no conflicts	2		N	-	2	450701	Immunodeficiency	FIG4C
450469	single nucleotide variant	NM_007315.3(STAT1):c.1127+4C>T	6772	STAT1	HGNC:11362	Uncertain significance	0	Aug 04, 2017	372508550	-	RCV000528129;RCV000528129;RCV000528129	MedGen:C3279990,OMIM:614162,Orphanet:ORPHA391487;MedGen:C4013950,OMIM:614892,Orphanet:ORPHA319595;MedGen:C3151088,OMIM:613796	Immunodeficiency 31C;Immunodeficiency 31a;Mycobacterial and viral infections, susceptibility to, autosomal recessive	germline	germline	GRCh38	NC_000002.12	2	190987035	190987035	G	A	2q32.2	criteria provided, single submitter	1		N	-	2	474980	Immunodeficiency	FIG4C
450469	single nucleotide variant	NM_007315.3(STAT1):c.1127+4C>T	6772	STAT1	HGNC:11362	Uncertain significance	0	Aug 04, 2017	372508550	-	RCV000528129;RCV000528129;RCV000528129	MedGen:C3279990,OMIM:614162,Orphanet:ORPHA391487;MedGen:C4013950,OMIM:614892,Orphanet:ORPHA319595;MedGen:C3151088,OMIM:613796	Immunodeficiency 31C;Immunodeficiency 31a;Mycobacterial and viral infections, susceptibility to, autosomal recessive	germline	germline	GRCh37	NC_000002.11	2	191851761	191851761	G	A	2q32.2	criteria provided, single submitter	1		N	-	2	474980	Immunodeficiency	FIG4C
461715	single nucleotide variant	NM_001572.5(IRF7):c.1268G>C (p.Arg423Pro)	3665	IRF7	HGNC:6122	Uncertain significance	0	Dec 22, 2018	149039709	-	RCV000540199	MedGen:C4225358,OMIM:616345	Immunodeficiency 39	germline	germline	GRCh37	NC_000011.9	11	613087	613087	C	G	11p15.5	criteria provided, single submitter	1		N	-	2	476071	Immunodeficiency	FIG4C
461715	single nucleotide variant	NM_001572.5(IRF7):c.1268G>C (p.Arg423Pro)	3665	IRF7	HGNC:6122	Uncertain significance	0	Dec 22, 2018	149039709	-	RCV000540199	MedGen:C4225358,OMIM:616345	Immunodeficiency 39	germline	germline	GRCh38	NC_000011.10	11	613087	613087	C	G	11p15.5	criteria provided, single submitter	1		N	-	2	476071	Immunodeficiency	FIG4C
462364	single nucleotide variant	NM_005419.4(STAT2):c.116T>C (p.Ile39Thr)	6773	STAT2	HGNC:11363	Uncertain significance	0	Jul 07, 2017	757152982	-	RCV000545981	MedGen:C4225260,OMIM:616636	Immunodeficiency 44	germline	germline	GRCh38	NC_000012.12	12	56356456	56356456	A	G	12q13.3	criteria provided, single submitter	1		N	-	2	475687	Immunodeficiency	FIG4C
462364	single nucleotide variant	NM_005419.4(STAT2):c.116T>C (p.Ile39Thr)	6773	STAT2	HGNC:11363	Uncertain significance	0	Jul 07, 2017	757152982	-	RCV000545981	MedGen:C4225260,OMIM:616636	Immunodeficiency 44	germline	germline	GRCh37	NC_000012.11	12	56750240	56750240	A	G	12q13.3	criteria provided, single submitter	1		N	-	2	475687	Immunodeficiency	FIG4C
463076	single nucleotide variant	NM_005419.4(STAT2):c.400C>T (p.Leu134Phe)	6773	STAT2	HGNC:11363	Uncertain significance	0	Jul 17, 2017	1264238680	-	RCV000537418	MedGen:C4225260,OMIM:616636	Immunodeficiency 44	germline	germline	GRCh37	NC_000012.11	12	56749298	56749298	G	A	12q13.3	criteria provided, single submitter	1		N	-	2	475694	Immunodeficiency	FIG4C
463076	single nucleotide variant	NM_005419.4(STAT2):c.400C>T (p.Leu134Phe)	6773	STAT2	HGNC:11363	Uncertain significance	0	Jul 17, 2017	1264238680	-	RCV000537418	MedGen:C4225260,OMIM:616636	Immunodeficiency 44	germline	germline	GRCh38	NC_000012.12	12	56355514	56355514	G	A	12q13.3	criteria provided, single submitter	1		N	-	2	475694	Immunodeficiency	FIG4C
467136	single nucleotide variant	NM_002163.4(IRF8):c.602C>T (p.Ala201Val)	3394	IRF8	HGNC:5358	Uncertain significance	1	Dec 28, 2018	144424711	-	RCV000557109;RCV000557109;RCV000656479	MedGen:C3808589,OMIM:614893,Orphanet:ORPHA319600;MedGen:C4016741,OMIM:226990;MedGen:C4016741,OMIM:226990	Immunodeficiency 32a;Immunodeficiency 32b;Immunodeficiency 32b	germline;unknown	germline	GRCh37	NC_000016.9	16	85952023	85952023	C	T	16q24.1	criteria provided, multiple submitters, no conflicts	3		N	OMIM Allelic Variant:601565.0003	3	475393	Immunodeficiency	FIG4C
467136	single nucleotide variant	NM_002163.4(IRF8):c.602C>T (p.Ala201Val)	3394	IRF8	HGNC:5358	Uncertain significance	1	Dec 28, 2018	144424711	-	RCV000557109;RCV000557109;RCV000656479	MedGen:C3808589,OMIM:614893,Orphanet:ORPHA319600;MedGen:C4016741,OMIM:226990;MedGen:C4016741,OMIM:226990	Immunodeficiency 32a;Immunodeficiency 32b;Immunodeficiency 32b	germline;unknown	germline	GRCh38	NC_000016.10	16	85918417	85918417	C	T	16q24.1	criteria provided, multiple submitters, no conflicts	3		N	OMIM Allelic Variant:601565.0003	3	475393	Immunodeficiency	FIG4C
470333	single nucleotide variant	NM_006892.4(DNMT3B):c.1834G>T (p.Ala612Ser)	1789	DNMT3B	HGNC:2979	Uncertain significance	0	Aug 02, 2017	762537914	-	RCV000541656	MedGen:C4551557,OMIM:242860	Immunodeficiency-centromeric instability-facial anomalies syndrome 1	germline	germline	GRCh37	NC_000020.10	20	31388033	31388033	G	T	20q11.21	criteria provided, single submitter	1		N	-	2	461481	Immunodeficiency	FIG4C
470333	single nucleotide variant	NM_006892.4(DNMT3B):c.1834G>T (p.Ala612Ser)	1789	DNMT3B	HGNC:2979	Uncertain significance	0	Aug 02, 2017	762537914	-	RCV000541656	MedGen:C4551557,OMIM:242860	Immunodeficiency-centromeric instability-facial anomalies syndrome 1	germline	germline	GRCh38	NC_000020.11	20	32800227	32800227	G	T	20q11.21	criteria provided, single submitter	1		N	-	2	461481	Immunodeficiency	FIG4C
470335	single nucleotide variant	NM_006892.4(DNMT3B):c.2292G>T (p.Arg764Ser)	1789	DNMT3B	HGNC:2979	Uncertain significance	0	Jul 10, 2017	759448571	-	RCV000544568	MedGen:C4551557,OMIM:242860	Immunodeficiency-centromeric instability-facial anomalies syndrome 1	germline	germline	GRCh37	NC_000020.10	20	31393204	31393204	G	T	20q11.21	criteria provided, multiple submitters, no conflicts	2		N	-	2	461482	Immunodeficiency	FIG4C
470335	single nucleotide variant	NM_006892.4(DNMT3B):c.2292G>T (p.Arg764Ser)	1789	DNMT3B	HGNC:2979	Uncertain significance	0	Jul 10, 2017	759448571	-	RCV000544568	MedGen:C4551557,OMIM:242860	Immunodeficiency-centromeric instability-facial anomalies syndrome 1	germline	germline	GRCh38	NC_000020.11	20	32805398	32805398	G	T	20q11.21	criteria provided, multiple submitters, no conflicts	2		N	-	2	461482	Immunodeficiency	FIG4C
471378	single nucleotide variant	NM_006892.4(DNMT3B):c.565G>A (p.Ala189Thr)	1789	DNMT3B	HGNC:2979	Uncertain significance	0	Aug 27, 2017	147591633	-	RCV000556975	MedGen:C4551557,OMIM:242860	Immunodeficiency-centromeric instability-facial anomalies syndrome 1	germline	germline	GRCh37	NC_000020.10	20	31375168	31375168	G	A	20q11.21	criteria provided, single submitter	1		N	-	2	461483	Immunodeficiency	FIG4C
471378	single nucleotide variant	NM_006892.4(DNMT3B):c.565G>A (p.Ala189Thr)	1789	DNMT3B	HGNC:2979	Uncertain significance	0	Aug 27, 2017	147591633	-	RCV000556975	MedGen:C4551557,OMIM:242860	Immunodeficiency-centromeric instability-facial anomalies syndrome 1	germline	germline	GRCh38	NC_000020.11	20	32787362	32787362	G	A	20q11.21	criteria provided, single submitter	1		N	-	2	461483	Immunodeficiency	FIG4C
472216	single nucleotide variant	NM_032121.5(MAGT1):c.1088+1G>A	84061	MAGT1	HGNC:28880	Uncertain significance	0	Oct 24, 2018	1557213306	-	RCV000533972	MedGen:C3275445,OMIM:300853,Orphanet:ORPHA317476	Immunodeficiency, X-Linked, with magnesium defect, Epstein-Barr virus infection, and neoplasia	germline	germline	GRCh38	NC_000023.11	X	77830804	77830804	C	T	Xq21.1	criteria provided, single submitter	1		N	-	2	471946	Immunodeficiency	FIG4C
472216	single nucleotide variant	NM_032121.5(MAGT1):c.1088+1G>A	84061	MAGT1	HGNC:28880	Uncertain significance	0	Oct 24, 2018	1557213306	-	RCV000533972	MedGen:C3275445,OMIM:300853,Orphanet:ORPHA317476	Immunodeficiency, X-Linked, with magnesium defect, Epstein-Barr virus infection, and neoplasia	germline	germline	GRCh37	NC_000023.10	X	77086301	77086301	C	T	Xq21.1	criteria provided, single submitter	1		N	-	2	471946	Immunodeficiency	FIG4C
514293	insertion	NM_001304547.2(MVB12A):c.-406-53_-406-52insAGTCTGGGGGCGGGGCCTG	684	BST2	HGNC:1119	association	0	-	1555734052	-	RCV000677265	MedGen:C4016733	Human immunodeficiency virus type 1, rapid progression to AIDS	somatic	somatic	GRCh38	NC_000019.10	19	17406017	17406018	A	AGGGCCTGAGTCTGGGGGCG	19p13.11	no assertion criteria provided	1		N	-	2	523645	Immunodeficiency	FIG4C
514293	insertion	NM_001304547.2(MVB12A):c.-406-53_-406-52insAGTCTGGGGGCGGGGCCTG	684	BST2	HGNC:1119	association	0	-	1555734052	-	RCV000677265	MedGen:C4016733	Human immunodeficiency virus type 1, rapid progression to AIDS	somatic	somatic	GRCh37	NC_000019.9	19	17516826	17516827	A	AGGGCCTGAGTCTGGGGGCG	19p13.11	no assertion criteria provided	1		N	-	2	523645	Immunodeficiency	FIG4C
514896	single nucleotide variant	NM_005101.4(ISG15):c.199C>T (p.Pro67Ser)	9636	ISG15	HGNC:4053	Uncertain significance	0	Dec 04, 2017	1553169766	-	RCV000652451	MedGen:C4015293,OMIM:616126,Orphanet:ORPHA319563	Immunodeficiency 38 with basal ganglia calcification	germline	germline	GRCh37	NC_000001.10	1	949559	949559	C	T	1p36.33	criteria provided, single submitter	1		N	-	2	542075	Immunodeficiency	FIG4C
514896	single nucleotide variant	NM_005101.4(ISG15):c.199C>T (p.Pro67Ser)	9636	ISG15	HGNC:4053	Uncertain significance	0	Dec 04, 2017	1553169766	-	RCV000652451	MedGen:C4015293,OMIM:616126,Orphanet:ORPHA319563	Immunodeficiency 38 with basal ganglia calcification	germline	germline	GRCh38	NC_000001.11	1	1014179	1014179	C	T	1p36.33	criteria provided, single submitter	1		N	-	2	542075	Immunodeficiency	FIG4C
514926	single nucleotide variant	NM_005101.4(ISG15):c.142C>T (p.His48Tyr)	9636	ISG15	HGNC:4053	Uncertain significance	0	Dec 18, 2017	150861311	-	RCV000652450	MedGen:C4015293,OMIM:616126,Orphanet:ORPHA319563	Immunodeficiency 38 with basal ganglia calcification	germline	germline	GRCh38	NC_000001.11	1	1014122	1014122	C	T	1p36.33	criteria provided, single submitter	1		N	-	2	542074	Immunodeficiency	FIG4C
514926	single nucleotide variant	NM_005101.4(ISG15):c.142C>T (p.His48Tyr)	9636	ISG15	HGNC:4053	Uncertain significance	0	Dec 18, 2017	150861311	-	RCV000652450	MedGen:C4015293,OMIM:616126,Orphanet:ORPHA319563	Immunodeficiency 38 with basal ganglia calcification	germline	germline	GRCh37	NC_000001.10	1	949502	949502	C	T	1p36.33	criteria provided, single submitter	1		N	-	2	542074	Immunodeficiency	FIG4C
516210	duplication	NC_000002.11:g.(?_231033820)_(231086456_?)dup	3431	SP110	HGNC:5401	Uncertain significance	0	Sep 18, 2017	-1	-	RCV000642277	MedGen:C1856128,OMIM:235550	Hepatic venoocclusive disease with immunodeficiency	germline	germline	GRCh37	NC_000002.11	2	231033820	231086456	na	na	2q37.1	criteria provided, single submitter	1		N	-	2	534652	Immunodeficiency	FIG4C
517561	single nucleotide variant	NM_007315.3(STAT1):c.866A>G (p.Tyr289Cys)	6772	STAT1	HGNC:11362	Likely pathogenic	1	Dec 27, 2017	1553496850	-	RCV000652159;RCV000652159;RCV000652159	MedGen:C3279990,OMIM:614162,Orphanet:ORPHA391487;MedGen:C4013950,OMIM:614892,Orphanet:ORPHA319595;MedGen:C3151088,OMIM:613796	Immunodeficiency 31C;Immunodeficiency 31a;Mycobacterial and viral infections, susceptibility to, autosomal recessive	germline	germline	GRCh38	NC_000002.12	2	190995139	190995139	T	C	2q32.2	criteria provided, single submitter	1		N	-	2	541825	Immunodeficiency	FIG4C
517561	single nucleotide variant	NM_007315.3(STAT1):c.866A>G (p.Tyr289Cys)	6772	STAT1	HGNC:11362	Likely pathogenic	1	Dec 27, 2017	1553496850	-	RCV000652159;RCV000652159;RCV000652159	MedGen:C3279990,OMIM:614162,Orphanet:ORPHA391487;MedGen:C4013950,OMIM:614892,Orphanet:ORPHA319595;MedGen:C3151088,OMIM:613796	Immunodeficiency 31C;Immunodeficiency 31a;Mycobacterial and viral infections, susceptibility to, autosomal recessive	germline	germline	GRCh37	NC_000002.11	2	191859865	191859865	T	C	2q32.2	criteria provided, single submitter	1		N	-	2	541825	Immunodeficiency	FIG4C
517874	single nucleotide variant	NM_004509.4(SP110):c.1591C>T (p.Arg531Trp)	3431	SP110	HGNC:5401	Uncertain significance	0	Nov 09, 2018	200099412	-	RCV000642273	MedGen:C1856128,OMIM:235550	Hepatic venoocclusive disease with immunodeficiency	germline	germline	GRCh38	NC_000002.12	2	230172959	230172959	G	A	2q37.1	criteria provided, single submitter	1		N	-	2	534648	Immunodeficiency	FIG4C
517874	single nucleotide variant	NM_004509.4(SP110):c.1591C>T (p.Arg531Trp)	3431	SP110	HGNC:5401	Uncertain significance	0	Nov 09, 2018	200099412	-	RCV000642273	MedGen:C1856128,OMIM:235550	Hepatic venoocclusive disease with immunodeficiency	germline	germline	GRCh37	NC_000002.11	2	231037675	231037675	G	A	2q37.1	criteria provided, single submitter	1		N	-	2	534648	Immunodeficiency	FIG4C
517876	single nucleotide variant	NM_004509.4(SP110):c.938A>G (p.Lys313Arg)	3431	SP110	HGNC:5401	Uncertain significance	0	Dec 18, 2017	1317519602	-	RCV000642274	MedGen:C1856128,OMIM:235550	Hepatic venoocclusive disease with immunodeficiency	germline	germline	GRCh38	NC_000002.12	2	230202689	230202689	T	C	2q37.1	criteria provided, single submitter	1		N	-	2	534649	Immunodeficiency	FIG4C
517876	single nucleotide variant	NM_004509.4(SP110):c.938A>G (p.Lys313Arg)	3431	SP110	HGNC:5401	Uncertain significance	0	Dec 18, 2017	1317519602	-	RCV000642274	MedGen:C1856128,OMIM:235550	Hepatic venoocclusive disease with immunodeficiency	germline	germline	GRCh37	NC_000002.11	2	231067405	231067405	T	C	2q37.1	criteria provided, single submitter	1		N	-	2	534649	Immunodeficiency	FIG4C
517879	single nucleotide variant	NM_004509.4(SP110):c.934C>G (p.Leu312Val)	3431	SP110	HGNC:5401	Uncertain significance	0	Dec 29, 2017	1056828943	-	RCV000642272	MedGen:C1856128,OMIM:235550	Hepatic venoocclusive disease with immunodeficiency	germline	germline	GRCh38	NC_000002.12	2	230202693	230202693	G	C	2q37.1	criteria provided, single submitter	1		N	-	2	534647	Immunodeficiency	FIG4C
517879	single nucleotide variant	NM_004509.4(SP110):c.934C>G (p.Leu312Val)	3431	SP110	HGNC:5401	Uncertain significance	0	Dec 29, 2017	1056828943	-	RCV000642272	MedGen:C1856128,OMIM:235550	Hepatic venoocclusive disease with immunodeficiency	germline	germline	GRCh37	NC_000002.11	2	231067409	231067409	G	C	2q37.1	criteria provided, single submitter	1		N	-	2	534647	Immunodeficiency	FIG4C
517956	single nucleotide variant	NM_004509.4(SP110):c.1555C>T (p.Arg519Cys)	3431	SP110	HGNC:5401	Uncertain significance	0	Aug 27, 2017	765616523	-	RCV000642275	MedGen:C1856128,OMIM:235550	Hepatic venoocclusive disease with immunodeficiency	germline	germline	GRCh38	NC_000002.12	2	230177573	230177573	G	A	2q37.1	criteria provided, single submitter	1		N	-	2	534650	Immunodeficiency	FIG4C
517956	single nucleotide variant	NM_004509.4(SP110):c.1555C>T (p.Arg519Cys)	3431	SP110	HGNC:5401	Uncertain significance	0	Aug 27, 2017	765616523	-	RCV000642275	MedGen:C1856128,OMIM:235550	Hepatic venoocclusive disease with immunodeficiency	germline	germline	GRCh37	NC_000002.11	2	231042289	231042289	G	A	2q37.1	criteria provided, single submitter	1		N	-	2	534650	Immunodeficiency	FIG4C
526312	single nucleotide variant	NM_001572.5(IRF7):c.860G>C (p.Gly287Ala)	3665	IRF7	HGNC:6122	Uncertain significance	0	May 21, 2018	763456786	-	RCV000653170	MedGen:C4225358,OMIM:616345	Immunodeficiency 39	germline	germline	GRCh38	NC_000011.10	11	613583	613583	C	G	11p15.5	criteria provided, single submitter	1		N	-	2	542688	Immunodeficiency	FIG4C
526312	single nucleotide variant	NM_001572.5(IRF7):c.860G>C (p.Gly287Ala)	3665	IRF7	HGNC:6122	Uncertain significance	0	May 21, 2018	763456786	-	RCV000653170	MedGen:C4225358,OMIM:616345	Immunodeficiency 39	germline	germline	GRCh37	NC_000011.9	11	613583	613583	C	G	11p15.5	criteria provided, single submitter	1		N	-	2	542688	Immunodeficiency	FIG4C
526313	deletion	NM_001572.5(IRF7):c.847+4del	3665	IRF7	HGNC:6122	Uncertain significance	0	Jan 11, 2018	764192169	-	RCV000653173	MedGen:C4225358,OMIM:616345	Immunodeficiency 39	germline	germline	GRCh38	NC_000011.10	11	613781	613781	CT	C	11p15.5	criteria provided, single submitter	1		N	-	2	542691	Immunodeficiency	FIG4C
526313	deletion	NM_001572.5(IRF7):c.847+4del	3665	IRF7	HGNC:6122	Uncertain significance	0	Jan 11, 2018	764192169	-	RCV000653173	MedGen:C4225358,OMIM:616345	Immunodeficiency 39	germline	germline	GRCh37	NC_000011.9	11	613781	613781	CT	C	11p15.5	criteria provided, single submitter	1		N	-	2	542691	Immunodeficiency	FIG4C
526323	single nucleotide variant	NM_001572.5(IRF7):c.751G>C (p.Ala251Pro)	3665	IRF7	HGNC:6122	Uncertain significance	0	Dec 06, 2018	888494437	-	RCV000653172	MedGen:C4225358,OMIM:616345	Immunodeficiency 39	germline	germline	GRCh38	NC_000011.10	11	613966	613966	C	G	11p15.5	criteria provided, single submitter	1		N	-	2	542690	Immunodeficiency	FIG4C
526323	single nucleotide variant	NM_001572.5(IRF7):c.751G>C (p.Ala251Pro)	3665	IRF7	HGNC:6122	Uncertain significance	0	Dec 06, 2018	888494437	-	RCV000653172	MedGen:C4225358,OMIM:616345	Immunodeficiency 39	germline	germline	GRCh37	NC_000011.9	11	613966	613966	C	G	11p15.5	criteria provided, single submitter	1		N	-	2	542690	Immunodeficiency	FIG4C
526487	single nucleotide variant	NM_001572.5(IRF7):c.1387G>A (p.Glu463Lys)	3665	IRF7	HGNC:6122	Uncertain significance	0	Sep 20, 2017	375003348	-	RCV000653171	MedGen:C4225358,OMIM:616345	Immunodeficiency 39	germline	germline	GRCh37	NC_000011.9	11	612770	612770	C	T	11p15.5	criteria provided, single submitter	1		N	-	2	542689	Immunodeficiency	FIG4C
526487	single nucleotide variant	NM_001572.5(IRF7):c.1387G>A (p.Glu463Lys)	3665	IRF7	HGNC:6122	Uncertain significance	0	Sep 20, 2017	375003348	-	RCV000653171	MedGen:C4225358,OMIM:616345	Immunodeficiency 39	germline	germline	GRCh38	NC_000011.10	11	612770	612770	C	T	11p15.5	criteria provided, single submitter	1		N	-	2	542689	Immunodeficiency	FIG4C
526494	single nucleotide variant	NM_001572.5(IRF7):c.869A>G (p.Asp290Gly)	3665	IRF7	HGNC:6122	Uncertain significance	0	Oct 31, 2018	368953537	-	RCV000653174	MedGen:C4225358,OMIM:616345	Immunodeficiency 39	germline	germline	GRCh37	NC_000011.9	11	613574	613574	T	C	11p15.5	criteria provided, single submitter	1		N	-	2	542692	Immunodeficiency	FIG4C
526494	single nucleotide variant	NM_001572.5(IRF7):c.869A>G (p.Asp290Gly)	3665	IRF7	HGNC:6122	Uncertain significance	0	Oct 31, 2018	368953537	-	RCV000653174	MedGen:C4225358,OMIM:616345	Immunodeficiency 39	germline	germline	GRCh38	NC_000011.10	11	613574	613574	T	C	11p15.5	criteria provided, single submitter	1		N	-	2	542692	Immunodeficiency	FIG4C
526495	single nucleotide variant	NM_001572.5(IRF7):c.629C>T (p.Ala210Val)	3665	IRF7	HGNC:6122	Uncertain significance	0	Oct 16, 2017	202174691	-	RCV000653175	MedGen:C4225358,OMIM:616345	Immunodeficiency 39	germline	germline	GRCh38	NC_000011.10	11	614224	614224	G	A	11p15.5	criteria provided, single submitter	1		N	-	2	542693	Immunodeficiency	FIG4C
526495	single nucleotide variant	NM_001572.5(IRF7):c.629C>T (p.Ala210Val)	3665	IRF7	HGNC:6122	Uncertain significance	0	Oct 16, 2017	202174691	-	RCV000653175	MedGen:C4225358,OMIM:616345	Immunodeficiency 39	germline	germline	GRCh37	NC_000011.9	11	614224	614224	G	A	11p15.5	criteria provided, single submitter	1		N	-	2	542693	Immunodeficiency	FIG4C
526878	duplication	NC_000012.11:g.(?_56737153)_(56750375_?)dup	6773	STAT2	HGNC:11363	Uncertain significance	0	Nov 28, 2017	-1	-	RCV000652760	MedGen:C4225260,OMIM:616636	Immunodeficiency 44	germline	germline	GRCh38	NC_000012.12	12	56343369	56356591	na	na	12q13.3	criteria provided, single submitter	1		N	-	2	542355	Immunodeficiency	FIG4C
526878	duplication	NC_000012.11:g.(?_56737153)_(56750375_?)dup	6773	STAT2	HGNC:11363	Uncertain significance	0	Nov 28, 2017	-1	-	RCV000652760	MedGen:C4225260,OMIM:616636	Immunodeficiency 44	germline	germline	GRCh37	NC_000012.11	12	56737153	56750375	na	na	12q13.3	criteria provided, single submitter	1		N	-	2	542355	Immunodeficiency	FIG4C
527292	single nucleotide variant	NM_005419.4(STAT2):c.1301C>T (p.Thr434Met)	6773	STAT2	HGNC:11363	Uncertain significance	0	Nov 02, 2018	146115536	-	RCV000652751	MedGen:C4225260,OMIM:616636	Immunodeficiency 44	germline	germline	GRCh38	NC_000012.12	12	56349466	56349466	G	A	12q13.3	criteria provided, single submitter	1		N	-	2	542347	Immunodeficiency	FIG4C
527292	single nucleotide variant	NM_005419.4(STAT2):c.1301C>T (p.Thr434Met)	6773	STAT2	HGNC:11363	Uncertain significance	0	Nov 02, 2018	146115536	-	RCV000652751	MedGen:C4225260,OMIM:616636	Immunodeficiency 44	germline	germline	GRCh37	NC_000012.11	12	56743250	56743250	G	A	12q13.3	criteria provided, single submitter	1		N	-	2	542347	Immunodeficiency	FIG4C
527294	single nucleotide variant	NM_005419.4(STAT2):c.2004C>G (p.Ile668Met)	6773	STAT2	HGNC:11363	Uncertain significance	0	Nov 08, 2018	199528062	-	RCV000652750;RCV000788168	MedGen:C4225260,OMIM:616636;MedGen:CN517202	Immunodeficiency 44	germline	germline	GRCh37	NC_000012.11	12	56740266	56740266	G	C	12q13.3	criteria provided, multiple submitters, no conflicts	2		N	-	2	542346	Immunodeficiency	FIG4C
527294	single nucleotide variant	NM_005419.4(STAT2):c.2004C>G (p.Ile668Met)	6773	STAT2	HGNC:11363	Uncertain significance	0	Nov 08, 2018	199528062	-	RCV000652750;RCV000788168	MedGen:C4225260,OMIM:616636;MedGen:CN517202	Immunodeficiency 44	germline	germline	GRCh38	NC_000012.12	12	56346482	56346482	G	C	12q13.3	criteria provided, multiple submitters, no conflicts	2		N	-	2	542346	Immunodeficiency	FIG4C
527295	single nucleotide variant	NM_005419.4(STAT2):c.1727G>T (p.Arg576Leu)	6773	STAT2	HGNC:11363	Uncertain significance	0	Jan 03, 2018	200944055	-	RCV000652752	MedGen:C4225260,OMIM:616636	Immunodeficiency 44	germline	germline	GRCh38	NC_000012.12	12	56346953	56346953	C	A	12q13.3	criteria provided, single submitter	1		N	-	2	542348	Immunodeficiency	FIG4C
527295	single nucleotide variant	NM_005419.4(STAT2):c.1727G>T (p.Arg576Leu)	6773	STAT2	HGNC:11363	Uncertain significance	0	Jan 03, 2018	200944055	-	RCV000652752	MedGen:C4225260,OMIM:616636	Immunodeficiency 44	germline	germline	GRCh37	NC_000012.11	12	56740737	56740737	C	A	12q13.3	criteria provided, single submitter	1		N	-	2	542348	Immunodeficiency	FIG4C
530451	single nucleotide variant	NM_002163.4(IRF8):c.406A>G (p.Met136Val)	3394	IRF8	HGNC:5358	Uncertain significance	0	Jan 05, 2018	1555509293	-	RCV000652524;RCV000652524	MedGen:C3808589,OMIM:614893,Orphanet:ORPHA319600;MedGen:C4016741,OMIM:226990	Immunodeficiency 32a;Immunodeficiency 32b	germline	germline	GRCh37	NC_000016.9	16	85945223	85945223	A	G	16q24.1	criteria provided, single submitter	1		N	-	2	542143	Immunodeficiency	FIG4C
530451	single nucleotide variant	NM_002163.4(IRF8):c.406A>G (p.Met136Val)	3394	IRF8	HGNC:5358	Uncertain significance	0	Jan 05, 2018	1555509293	-	RCV000652524;RCV000652524	MedGen:C3808589,OMIM:614893,Orphanet:ORPHA319600;MedGen:C4016741,OMIM:226990	Immunodeficiency 32a;Immunodeficiency 32b	germline	germline	GRCh38	NC_000016.10	16	85911617	85911617	A	G	16q24.1	criteria provided, single submitter	1		N	-	2	542143	Immunodeficiency	FIG4C
530453	single nucleotide variant	NM_002163.4(IRF8):c.859G>A (p.Val287Met)	3394	IRF8	HGNC:5358	Uncertain significance	0	Oct 31, 2018	28368114	-	RCV000652525;RCV000652525	MedGen:C3808589,OMIM:614893,Orphanet:ORPHA319600;MedGen:C4016741,OMIM:226990	Immunodeficiency 32a;Immunodeficiency 32b	germline	germline	GRCh37	NC_000016.9	16	85952280	85952280	G	A	16q24.1	criteria provided, single submitter	1		N	-	2	542144	Immunodeficiency	FIG4C
530453	single nucleotide variant	NM_002163.4(IRF8):c.859G>A (p.Val287Met)	3394	IRF8	HGNC:5358	Uncertain significance	0	Oct 31, 2018	28368114	-	RCV000652525;RCV000652525	MedGen:C3808589,OMIM:614893,Orphanet:ORPHA319600;MedGen:C4016741,OMIM:226990	Immunodeficiency 32a;Immunodeficiency 32b	germline	germline	GRCh38	NC_000016.10	16	85918674	85918674	G	A	16q24.1	criteria provided, single submitter	1		N	-	2	542144	Immunodeficiency	FIG4C
530463	single nucleotide variant	NM_002163.4(IRF8):c.1030G>A (p.Gly344Ser)	3394	IRF8	HGNC:5358	Uncertain significance	0	Oct 14, 2017	36085113	-	RCV000652526;RCV000652526	MedGen:C3808589,OMIM:614893,Orphanet:ORPHA319600;MedGen:C4016741,OMIM:226990	Immunodeficiency 32a;Immunodeficiency 32b	germline	germline	GRCh37	NC_000016.9	16	85953756	85953756	G	A	16q24.1	criteria provided, single submitter	1		N	-	2	542145	Immunodeficiency	FIG4C
530463	single nucleotide variant	NM_002163.4(IRF8):c.1030G>A (p.Gly344Ser)	3394	IRF8	HGNC:5358	Uncertain significance	0	Oct 14, 2017	36085113	-	RCV000652526;RCV000652526	MedGen:C3808589,OMIM:614893,Orphanet:ORPHA319600;MedGen:C4016741,OMIM:226990	Immunodeficiency 32a;Immunodeficiency 32b	germline	germline	GRCh38	NC_000016.10	16	85920150	85920150	G	A	16q24.1	criteria provided, single submitter	1		N	-	2	542145	Immunodeficiency	FIG4C
530468	short repeat	NM_002163.4(IRF8):c.1167_1168TG[1] (p.Val390fs)	3394	IRF8	HGNC:5358	Uncertain significance	0	Oct 11, 2017	1555510153	-	RCV000652527;RCV000652527	MedGen:C3808589,OMIM:614893,Orphanet:ORPHA319600;MedGen:C4016741,OMIM:226990	Immunodeficiency 32a;Immunodeficiency 32b	germline	germline	GRCh37	NC_000016.9	16	85954774	85954775	CTG	C	16q24.1	criteria provided, single submitter	1		N	-	2	542146	Immunodeficiency	FIG4C
530468	short repeat	NM_002163.4(IRF8):c.1167_1168TG[1] (p.Val390fs)	3394	IRF8	HGNC:5358	Uncertain significance	0	Oct 11, 2017	1555510153	-	RCV000652527;RCV000652527	MedGen:C3808589,OMIM:614893,Orphanet:ORPHA319600;MedGen:C4016741,OMIM:226990	Immunodeficiency 32a;Immunodeficiency 32b	germline	germline	GRCh38	NC_000016.10	16	85921168	85921169	CTG	C	16q24.1	criteria provided, single submitter	1		N	-	2	542146	Immunodeficiency	FIG4C
530649	single nucleotide variant	NM_002163.4(IRF8):c.414C>G (p.Cys138Trp)	3394	IRF8	HGNC:5358	Uncertain significance	0	Dec 12, 2017	8052064	-	RCV000652523;RCV000652523	MedGen:C3808589,OMIM:614893,Orphanet:ORPHA319600;MedGen:C4016741,OMIM:226990	Immunodeficiency 32a;Immunodeficiency 32b	germline	germline	GRCh38	NC_000016.10	16	85911625	85911625	C	G	16q24.1	criteria provided, single submitter	1		N	-	2	542142	Immunodeficiency	FIG4C
530649	single nucleotide variant	NM_002163.4(IRF8):c.414C>G (p.Cys138Trp)	3394	IRF8	HGNC:5358	Uncertain significance	0	Dec 12, 2017	8052064	-	RCV000652523;RCV000652523	MedGen:C3808589,OMIM:614893,Orphanet:ORPHA319600;MedGen:C4016741,OMIM:226990	Immunodeficiency 32a;Immunodeficiency 32b	germline	germline	GRCh37	NC_000016.9	16	85945231	85945231	C	G	16q24.1	criteria provided, single submitter	1		N	-	2	542142	Immunodeficiency	FIG4C
530656	single nucleotide variant	NM_002163.4(IRF8):c.601+6G>C	3394	IRF8	HGNC:5358	Uncertain significance	0	Sep 18, 2017	369859766	-	RCV000652535;RCV000652535	MedGen:C3808589,OMIM:614893,Orphanet:ORPHA319600;MedGen:C4016741,OMIM:226990	Immunodeficiency 32a;Immunodeficiency 32b	germline	germline	GRCh38	NC_000016.10	16	85914526	85914526	G	C	16q24.1	criteria provided, single submitter	1		N	-	2	542153	Immunodeficiency	FIG4C
530656	single nucleotide variant	NM_002163.4(IRF8):c.601+6G>C	3394	IRF8	HGNC:5358	Uncertain significance	0	Sep 18, 2017	369859766	-	RCV000652535;RCV000652535	MedGen:C3808589,OMIM:614893,Orphanet:ORPHA319600;MedGen:C4016741,OMIM:226990	Immunodeficiency 32a;Immunodeficiency 32b	germline	germline	GRCh37	NC_000016.9	16	85948132	85948132	G	C	16q24.1	criteria provided, single submitter	1		N	-	2	542153	Immunodeficiency	FIG4C
533486	single nucleotide variant	NM_006892.4(DNMT3B):c.73G>A (p.Gly25Arg)	1789	DNMT3B	HGNC:2979	Uncertain significance	0	Dec 27, 2018	151128145	-	RCV000636686;RCV000762341	MedGen:C4551557,OMIM:242860;MedGen:CN517202	Immunodeficiency-centromeric instability-facial anomalies syndrome 1	germline	germline	GRCh38	NC_000020.11	20	32780396	32780396	G	A	20q11.21	criteria provided, multiple submitters, no conflicts	2		N	-	2	530703	Immunodeficiency	FIG4C
533486	single nucleotide variant	NM_006892.4(DNMT3B):c.73G>A (p.Gly25Arg)	1789	DNMT3B	HGNC:2979	Uncertain significance	0	Dec 27, 2018	151128145	-	RCV000636686;RCV000762341	MedGen:C4551557,OMIM:242860;MedGen:CN517202	Immunodeficiency-centromeric instability-facial anomalies syndrome 1	germline	germline	GRCh37	NC_000020.10	20	31368202	31368202	G	A	20q11.21	criteria provided, multiple submitters, no conflicts	2		N	-	2	530703	Immunodeficiency	FIG4C
533496	single nucleotide variant	NM_006892.4(DNMT3B):c.290G>A (p.Arg97His)	1789	DNMT3B	HGNC:2979	Uncertain significance	0	Nov 10, 2017	200902224	-	RCV000636687	MedGen:C4551557,OMIM:242860	Immunodeficiency-centromeric instability-facial anomalies syndrome 1	germline	germline	GRCh38	NC_000020.11	20	32784843	32784843	G	A	20q11.21	criteria provided, single submitter	1		N	-	2	530704	Immunodeficiency	FIG4C
533496	single nucleotide variant	NM_006892.4(DNMT3B):c.290G>A (p.Arg97His)	1789	DNMT3B	HGNC:2979	Uncertain significance	0	Nov 10, 2017	200902224	-	RCV000636687	MedGen:C4551557,OMIM:242860	Immunodeficiency-centromeric instability-facial anomalies syndrome 1	germline	germline	GRCh37	NC_000020.10	20	31372649	31372649	G	A	20q11.21	criteria provided, single submitter	1		N	-	2	530704	Immunodeficiency	FIG4C
533552	single nucleotide variant	NM_006892.4(DNMT3B):c.2346A>C (p.Lys782Asn)	1789	DNMT3B	HGNC:2979	Uncertain significance	0	Nov 18, 2017	1555842652	-	RCV000636688	MedGen:C4551557,OMIM:242860	Immunodeficiency-centromeric instability-facial anomalies syndrome 1	germline	germline	GRCh38	NC_000020.11	20	32806253	32806253	A	C	20q11.21	criteria provided, single submitter	1		N	-	2	530705	Immunodeficiency	FIG4C
533552	single nucleotide variant	NM_006892.4(DNMT3B):c.2346A>C (p.Lys782Asn)	1789	DNMT3B	HGNC:2979	Uncertain significance	0	Nov 18, 2017	1555842652	-	RCV000636688	MedGen:C4551557,OMIM:242860	Immunodeficiency-centromeric instability-facial anomalies syndrome 1	germline	germline	GRCh37	NC_000020.10	20	31394059	31394059	A	C	20q11.21	criteria provided, single submitter	1		N	-	2	530705	Immunodeficiency	FIG4C
534862	duplication	NC_000023.10:g.(?_77084697)_(77131114_?)dup	84061	MAGT1	HGNC:28880	Uncertain significance	0	Nov 26, 2018	-1	-	RCV000649032	MedGen:C3275445,OMIM:300853,Orphanet:ORPHA317476	Immunodeficiency, X-Linked, with magnesium defect, Epstein-Barr virus infection, and neoplasia	germline	germline	GRCh37	NC_000023.10	X	77084697	77131114	na	na	Xq21.1	criteria provided, single submitter	1		N	-	2	539317	Immunodeficiency	FIG4C
534976	single nucleotide variant	NM_032121.5(MAGT1):c.58C>T (p.Arg20Trp)	84061	MAGT1	HGNC:28880	Uncertain significance	0	Oct 18, 2017	370329684	-	RCV000649030	MedGen:C3275445,OMIM:300853,Orphanet:ORPHA317476	Immunodeficiency, X-Linked, with magnesium defect, Epstein-Barr virus infection, and neoplasia	germline	germline	GRCh37	NC_000023.10	X	77150946	77150946	G	A	Xq21.1	criteria provided, single submitter	1		N	-	2	539315	Immunodeficiency	FIG4C
534976	single nucleotide variant	NM_032121.5(MAGT1):c.58C>T (p.Arg20Trp)	84061	MAGT1	HGNC:28880	Uncertain significance	0	Oct 18, 2017	370329684	-	RCV000649030	MedGen:C3275445,OMIM:300853,Orphanet:ORPHA317476	Immunodeficiency, X-Linked, with magnesium defect, Epstein-Barr virus infection, and neoplasia	germline	germline	GRCh38	NC_000023.11	X	77895449	77895449	G	A	Xq21.1	criteria provided, single submitter	1		N	-	2	539315	Immunodeficiency	FIG4C
535088	single nucleotide variant	NM_032121.5(MAGT1):c.223C>T (p.Gln75Ter)	84061	MAGT1	HGNC:28880	Pathogenic	1	Mar 13, 2018	1557217723	-	RCV000649031	MedGen:C3275445,OMIM:300853,Orphanet:ORPHA317476	Immunodeficiency, X-Linked, with magnesium defect, Epstein-Barr virus infection, and neoplasia	germline	germline	GRCh37	NC_000023.10	X	77131070	77131070	G	A	Xq21.1	criteria provided, single submitter	1		N	-	2	539316	Immunodeficiency	FIG4C
535088	single nucleotide variant	NM_032121.5(MAGT1):c.223C>T (p.Gln75Ter)	84061	MAGT1	HGNC:28880	Pathogenic	1	Mar 13, 2018	1557217723	-	RCV000649031	MedGen:C3275445,OMIM:300853,Orphanet:ORPHA317476	Immunodeficiency, X-Linked, with magnesium defect, Epstein-Barr virus infection, and neoplasia	germline	germline	GRCh38	NC_000023.11	X	77875573	77875573	G	A	Xq21.1	criteria provided, single submitter	1		N	-	2	539316	Immunodeficiency	FIG4C
535755	single nucleotide variant	NM_002163.4(IRF8):c.671C>T (p.Pro224Leu)	3394	IRF8	HGNC:5358	Pathogenic	1	Jun 08, 2018	774835569	-	RCV000656480	MedGen:C4016741,OMIM:226990	Immunodeficiency 32b	germline	germline	GRCh37	NC_000016.9	16	85952092	85952092	C	T	16q24.1	no assertion criteria provided	1		N	OMIM Allelic Variant:601565.0004	1	545494	Immunodeficiency	FIG4C
535755	single nucleotide variant	NM_002163.4(IRF8):c.671C>T (p.Pro224Leu)	3394	IRF8	HGNC:5358	Pathogenic	1	Jun 08, 2018	774835569	-	RCV000656480	MedGen:C4016741,OMIM:226990	Immunodeficiency 32b	germline	germline	GRCh38	NC_000016.10	16	85918486	85918486	C	T	16q24.1	no assertion criteria provided	1		N	OMIM Allelic Variant:601565.0004	1	545494	Immunodeficiency	FIG4C
556509	single nucleotide variant	NM_005101.4(ISG15):c.275G>A (p.Arg92His)	9636	ISG15	HGNC:4053	Uncertain significance	0	Mar 12, 2018	368865539	-	RCV000692283	MedGen:C4015293,OMIM:616126,Orphanet:ORPHA319563	Immunodeficiency 38 with basal ganglia calcification	germline	germline	GRCh37	NC_000001.10	1	949635	949635	G	A	1p36.33	criteria provided, single submitter	1		N	-	2	571208	Immunodeficiency	FIG4C
556509	single nucleotide variant	NM_005101.4(ISG15):c.275G>A (p.Arg92His)	9636	ISG15	HGNC:4053	Uncertain significance	0	Mar 12, 2018	368865539	-	RCV000692283	MedGen:C4015293,OMIM:616126,Orphanet:ORPHA319563	Immunodeficiency 38 with basal ganglia calcification	germline	germline	GRCh38	NC_000001.11	1	1014255	1014255	G	A	1p36.33	criteria provided, single submitter	1		N	-	2	571208	Immunodeficiency	FIG4C
556512	single nucleotide variant	NM_005101.4(ISG15):c.296G>A (p.Arg99Gln)	9636	ISG15	HGNC:4053	Uncertain significance	0	May 14, 2018	374404353	-	RCV000688470	MedGen:C4015293,OMIM:616126,Orphanet:ORPHA319563	Immunodeficiency 38 with basal ganglia calcification	germline	germline	GRCh38	NC_000001.11	1	1014276	1014276	G	A	1p36.33	criteria provided, single submitter	1		N	-	2	568195	Immunodeficiency	FIG4C
556512	single nucleotide variant	NM_005101.4(ISG15):c.296G>A (p.Arg99Gln)	9636	ISG15	HGNC:4053	Uncertain significance	0	May 14, 2018	374404353	-	RCV000688470	MedGen:C4015293,OMIM:616126,Orphanet:ORPHA319563	Immunodeficiency 38 with basal ganglia calcification	germline	germline	GRCh37	NC_000001.10	1	949656	949656	G	A	1p36.33	criteria provided, single submitter	1		N	-	2	568195	Immunodeficiency	FIG4C
557800	single nucleotide variant	NM_007315.3(STAT1):c.1297C>G (p.Leu433Val)	6772	STAT1	HGNC:11362	Uncertain significance	0	Jan 26, 2018	1181214715	-	RCV000703098;RCV000703098;RCV000703098	MedGen:C3279990,OMIM:614162,Orphanet:ORPHA391487;MedGen:C4013950,OMIM:614892,Orphanet:ORPHA319595;MedGen:C3151088,OMIM:613796	Immunodeficiency 31C;Immunodeficiency 31a;Mycobacterial and viral infections, susceptibility to, autosomal recessive	germline	germline	GRCh38	NC_000002.12	2	190984360	190984360	G	C	2q32.2	criteria provided, single submitter	1		N	-	2	579737	Immunodeficiency	FIG4C
[truncated: 2,577 more rows]

## Sheet: Reporpusing_fig3D
drug	ENSG	unique	gene_name	GWAS_count	EFO_IDs	EFO_names	Inflammatory_disease	Immune_system_disease	phaseII_exclusion
[truncated: 20 more rows]

[truncated: 1 more sheets: REporpusing_fig4C]
